# Supplementary material for: Targetable NOTCH1 rearrangements in reninoma
Source: Nat Commun. 2023 Sep 25;14:5826. doi: 10.1038/s41467-023-41118-8 (PMC10519988; doi:10.1038/s41467-023-41118-8)
Supplement: Supplementary file 6 — Source Data [file 41467_2023_41118_MOESM6_ESM.xlsx]

## Sheet: Fig3a
	broadanno	umap1	umap2	sample	broad_type
X196s_J1	Endothelium	-7.27656	1.08816	Mouse	NA
X196s_J10	Endothelium	-8.41086	-0.584047	Mouse	NA
X196s_J14	Mesangial Like Cells	4.58341	-1.8982	Mouse	NA
X196s_J11	Endothelium	-7.70391	0.50843	Mouse	NA
X196s_J12	Endothelium	-7.94715	0.361426	Mouse	NA
X196s_J2	Endothelium	-0.455729	2.78185	Mouse	NA
X196s_J18	Endothelium	-7.23739	-0.769901	Mouse	NA
X196s_J19	Endothelium	-8.07865	0.0439507	Mouse	NA
X196s_J21	Endothelium	-8.79104	-0.301496	Mouse	NA
X196s_J20	Endothelium	-8.08084	-1.75577	Mouse	NA
X196s_J23	Mesangial Like Cells	5.00505	-3.28654	Mouse	NA
X196s_J24	Endothelium	-8.04306	-1.03122	Mouse	NA
X196s_J5	Endothelium	-0.0155985	3.13437	Mouse	NA
X196s_J3	Endothelium	-7.40362	-1.02051	Mouse	NA
X196s_J8	Endothelium	-7.39518	0.066481	Mouse	NA
X196s_J6	Endothelium	-0.45559	3.64031	Mouse	NA
X196s_K10	Mesangial Like Cells	5.76242	0.511056	Mouse	NA
X196s_K13	Endothelium	-8.38717	0.176653	Mouse	NA
X196s_K14	Endothelium	-8.68371	0.498998	Mouse	NA
X196s_K12	Mesangial Like Cells	5.673	-2.62952	Mouse	NA
X196s_K19	Endothelium	-4.6216	-0.774119	Mouse	NA
X196s_K17	Endothelium	-7.68684	1.46066	Mouse	NA
X196s_K18	Endothelium	-7.93482	-0.171495	Mouse	NA
X196s_K21	Endothelium	-6.44971	1.06714	Mouse	NA
X196s_K22	Endothelium	-7.79034	0.40063	Mouse	NA
X196s_K3	Endothelium	-7.8115	0.425892	Mouse	NA
X196s_K5	Endothelium	-8.21934	1.01042	Mouse	NA
X196s_K4	Mesangial Like Cells	6.04322	-0.300036	Mouse	NA
X196s_K7	Endothelium	-7.61325	-1.12599	Mouse	NA
X196s_K6	Endothelium	-8.23937	-1.07848	Mouse	NA
X196s_K8	Endothelium	-0.364898	2.64505	Mouse	NA
X196s_L1	Endothelium	-8.0183	0.235564	Mouse	NA
X196s_L11	Endothelium	-8.63778	0.187274	Mouse	NA
X196s_L12	Endothelium	-7.41791	-1.69165	Mouse	NA
X196s_L10	Endothelium	-7.24018	-0.00342116	Mouse	NA
X196s_L15	Endothelium	0.451712	2.78327	Mouse	NA
X196s_L14	Endothelium	-8.66076	-0.792049	Mouse	NA
X196s_L18	Endothelium	-8.07457	0.388855	Mouse	NA
X196s_L19	Endothelium	-7.41299	-0.148348	Mouse	NA
X196s_L2	Mesangial Like Cells	5.25027	-2.69882	Mouse	NA
X196s_L16	Mesangial Like Cells	5.50609	-1.16309	Mouse	NA
X196s_L20	Endothelium	-7.58284	-1.69663	Mouse	NA
X196s_L17	Endothelium	-8.91907	0.783808	Mouse	NA
X196s_L22	Endothelium	-8.23416	1.121	Mouse	NA
X196s_L4	Endothelium	-7.61511	-0.699306	Mouse	NA
X196s_L23	Endothelium	-6.80343	-1.15329	Mouse	NA
X196s_L24	Endothelium	-6.87791	-1.94176	Mouse	NA
X196s_M11	Endothelium	-8.78615	-0.310803	Mouse	NA
X196s_M10	Endothelium	-8.31994	0.0337493	Mouse	NA
X196s_M12	Endothelium	-7.52546	-1.33996	Mouse	NA
X196s_M1	Endothelium	-7.95167	-0.190405	Mouse	NA
X196s_L9	Endothelium	-7.67453	0.878556	Mouse	NA
X196s_M14	Endothelium	-7.52565	-0.430821	Mouse	NA
X196s_M17	Endothelium	-8.472	0.646835	Mouse	NA
X196s_M22	Mesangial Like Cells	5.48399	-2.61564	Mouse	NA
X196s_M23	Endothelium	-6.83192	-1.65135	Mouse	NA
X196s_M21	Endothelium	-2.25228	1.5193	Mouse	NA
X196s_M20	Endothelium	-7.52754	-1.70851	Mouse	NA
X196s_M3	Endothelium	-7.65442	-1.10209	Mouse	NA
X196s_M24	Endothelium	-7.64295	-1.72289	Mouse	NA
X196s_M4	Endothelium	-7.11628	0.474885	Mouse	NA
X196s_M6	Endothelium	-7.58458	-0.55087	Mouse	NA
X196s_M5	Endothelium	-8.51293	0.596586	Mouse	NA
X196s_M8	Mesangial Like Cells	5.93932	-3.46237	Mouse	NA
X196s_N11	Endothelium	-7.0541	-1.37282	Mouse	NA
X196s_N1	Endothelium	-8.47021	-0.836883	Mouse	NA
X196s_N14	Endothelium	-8.18747	-1.26297	Mouse	NA
X196s_N12	Endothelium	-7.78627	-0.763663	Mouse	NA
X196s_N15	Endothelium	-8.80661	0.742136	Mouse	NA
X196s_N16	Endothelium	0.153042	3.19535	Mouse	NA
X196s_N18	Mesangial Like Cells	5.9431	-2.87378	Mouse	NA
X196s_N17	Mesangial Like Cells	4.05747	-1.98211	Mouse	NA
X196s_N20	Endothelium	-8.12637	-0.807607	Mouse	NA
X196s_N24	Endothelium	-8.07021	-0.513481	Mouse	NA
X196s_N5	Endothelium	-7.47047	-0.0758816	Mouse	NA
X196s_N7	Endothelium	-7.2174	-0.925718	Mouse	NA
X196s_N6	Mesangial Like Cells	5.85582	-1.7848	Mouse	NA
X196s_N9	Endothelium	-8.4445	0.332394	Mouse	NA
X196s_O20	Endothelium	-8.02792	1.16073	Mouse	NA
X196s_O19	Endothelium	-0.459244	3.07724	Mouse	NA
X196s_O24	Endothelium	-8.07053	-0.111204	Mouse	NA
X196s_O23	Endothelium	-8.08468	0.809803	Mouse	NA
X196s_O22	Mesangial Like Cells	7.58479	-0.185192	Mouse	NA
X196s_O21	Endothelium	-7.86009	-0.54903	Mouse	NA
X555s_C10	Endothelium	-4.47487	0.720804	Mouse	NA
X555s_F11	Endothelium	-1.18372	3.07461	Mouse	NA
X555s_I1	Endothelium	-3.09473	3.20259	Mouse	NA
X121s_B4	Mesangial Like Cells	7.48697	-4.30454	Mouse	NA
X121s_F13	Endothelium	-0.438828	2.35361	Mouse	NA
X294s_A1	Mesangial Like Cells	7.55828	0.031043	Mouse	NA
X294s_A14	Endothelium	-4.41761	-1.94698	Mouse	NA
X294s_A20	Endothelium	-4.04128	-2.10241	Mouse	NA
X294s_A18	Endothelium	7.72573	-3.63389	Mouse	NA
X294s_A3	Endothelium	-0.0113101	2.92267	Mouse	NA
X294s_A6	Endothelium	-3.19422	-1.34381	Mouse	NA
X294s_A7	Endothelium	-3.87687	-2.90247	Mouse	NA
X294s_B1	Endothelium	-4.11419	-2.04152	Mouse	NA
X294s_A8	Endothelium	-4.48119	-2.15135	Mouse	NA
X294s_B15	Endothelium	-3.10247	0.228368	Mouse	NA
X294s_B13	Endothelium	-4.70801	-2.25471	Mouse	NA
X294s_A9	Endothelium	-4.90605	-1.32261	Mouse	NA
X294s_B4	Endothelium	-6.18283	-2.26377	Mouse	NA
X294s_B7	Endothelium	-3.22998	-1.21628	Mouse	NA
X294s_B6	Endothelium	-4.31276	-2.1125	Mouse	NA
X294s_B8	Endothelium	5.93009	1.93186	Mouse	NA
X294s_B9	Mesangial Like Cells	4.1788	-1.67903	Mouse	NA
X294s_C1	Endothelium	-2.95603	-0.840692	Mouse	NA
X294s_C10	Endothelium	-4.21959	-0.95648	Mouse	NA
X294s_C18	Endothelium	-2.06483	1.25269	Mouse	NA
X294s_C20	Endothelium	-3.90393	-2.48928	Mouse	NA
X294s_C23	Endothelium	-5.54886	-0.0914558	Mouse	NA
X294s_C24	Endothelium	-3.42514	-2.43119	Mouse	NA
X294s_C8	Endothelium	-3.31771	-1.63284	Mouse	NA
X294s_D14	Endothelium	-2.66813	-0.198673	Mouse	NA
X294s_D1	Mesangial Like Cells	6.50162	-2.81034	Mouse	NA
X294s_D12	Mesangial Like Cells	6.59049	-2.73216	Mouse	NA
X294s_D13	Endothelium	-3.83227	4.22155	Mouse	NA
X294s_D15	Endothelium	-3.37468	0.223812	Mouse	NA
X294s_D16	Mesangial Like Cells	7.55283	-3.81792	Mouse	NA
X294s_D17	Endothelium	-1.02073	1.98384	Mouse	NA
X294s_D18	Endothelium	-3.39199	0.628609	Mouse	NA
X294s_D22	Endothelium	-4.93431	-2.99241	Mouse	NA
X294s_D20	Endothelium	-3.08304	-0.57736	Mouse	NA
X294s_D23	Mesangial Like Cells	7.34868	-3.149	Mouse	NA
X294s_D5	Endothelium	-3.46672	-2.60489	Mouse	NA
X294s_D24	Endothelium	-3.47383	-2.91228	Mouse	NA
X294s_D7	Endothelium	-2.75382	0.991509	Mouse	NA
X294s_D9	Mesangial Like Cells	7.90475	-3.12988	Mouse	NA
X294s_E11	Mesangial Like Cells	5.2408	-3.45141	Mouse	NA
X294s_E14	Endothelium	-2.77389	1.27747	Mouse	NA
X294s_E13	Endothelium	-3.96492	0.459114	Mouse	NA
X294s_E17	Endothelium	-2.76159	-2.10601	Mouse	NA
X294s_E15	Mesangial Like Cells	7.26159	-4.3082	Mouse	NA
X294s_E21	Endothelium	7.21771	0.886327	Mouse	NA
X294s_E3	Endothelium	-5.06381	0.218134	Mouse	NA
X294s_E5	Endothelium	-6.51664	-1.38453	Mouse	NA
X294s_E8	Endothelium	-4.53559	-1.79601	Mouse	NA
X294s_E7	Endothelium	-0.145979	2.14165	Mouse	NA
X294s_E9	Endothelium	-2.9804	-0.225378	Mouse	NA
X294s_F11	Endothelium	-0.316902	3.49507	Mouse	NA
X294s_F17	Endothelium	0.177168	4.18258	Mouse	NA
X294s_F18	Mesangial Like Cells	8.03752	-3.32595	Mouse	NA
X294s_F24	Mesangial Like Cells	6.93459	-0.0715524	Mouse	NA
X294s_F4	Endothelium	-3.58936	4.29693	Mouse	NA
X294s_F6	Endothelium	-3.03905	0.73188	Mouse	NA
X294s_G10	Endothelium	-3.56814	-2.05828	Mouse	NA
X294s_G13	Mesangial Like Cells	5.72132	-3.35516	Mouse	NA
X294s_G17	Endothelium	6.68903	1.39302	Mouse	NA
X294s_G18	Endothelium	-3.50458	-1.51105	Mouse	NA
X294s_G20	Mesangial Like Cells	6.09691	-4.56072	Mouse	NA
X294s_G23	Mesangial Like Cells	5.6504	-2.15834	Mouse	NA
X294s_G7	Endothelium	-2.99177	-0.900571	Mouse	NA
X294s_H14	Endothelium	-7.3844	0.503035	Mouse	NA
X294s_H16	Endothelium	-6.94067	-0.222016	Mouse	NA
X294s_H21	Endothelium	-4.00712	-1.68498	Mouse	NA
X294s_H22	Mesangial Like Cells	6.33203	-1.20961	Mouse	NA
X294s_H4	Mesangial Like Cells	5.87233	-0.268319	Mouse	NA
X294s_H6	Endothelium	-3.75814	-1.63458	Mouse	NA
X294s_H7	Endothelium	6.03251	1.93822	Mouse	NA
X294s_I10	Endothelium	-4.31366	0.0852045	Mouse	NA
X294s_I18	Endothelium	-3.77777	-0.976815	Mouse	NA
X294s_I17	Endothelium	-4.3792	-1.28074	Mouse	NA
X294s_I19	Endothelium	-3.43865	-2.0808	Mouse	NA
X294s_I2	Endothelium	-3.12222	-2.90281	Mouse	NA
X294s_I20	Endothelium	-4.10829	-0.457899	Mouse	NA
X294s_I22	Endothelium	0.134969	3.05337	Mouse	NA
X294s_I7	Endothelium	5.86884	-1.36603	Mouse	NA
X294s_I4	Endothelium	-2.25449	0.303287	Mouse	NA
X294s_I9	Mesangial Like Cells	6.83718	-1.70413	Mouse	NA
X294s_J12	Endothelium	-4.41858	-2.83891	Mouse	NA
X294s_J16	Endothelium	-5.08704	-1.20932	Mouse	NA
X294s_J15	Endothelium	-3.19816	-0.431856	Mouse	NA
X294s_J17	Endothelium	-2.88319	-1.24675	Mouse	NA
X294s_J20	Endothelium	-3.52251	2.54592	Mouse	NA
X294s_J22	Mesangial Like Cells	5.82184	-3.71491	Mouse	NA
X294s_J24	Endothelium	-4.80763	-0.319207	Mouse	NA
X294s_J3	Endothelium	-3.0773	-1.71564	Mouse	NA
X294s_K1	Endothelium	5.29556	-1.02407	Mouse	NA
X294s_J7	Endothelium	-4.18278	-0.264648	Mouse	NA
X294s_J9	Mesangial Like Cells	7.51253	-2.84146	Mouse	NA
X294s_K14	Endothelium	-3.88623	4.19906	Mouse	NA
X294s_K16	Endothelium	-4.33216	-2.68399	Mouse	NA
X294s_K19	Endothelium	-4.14022	0.273869	Mouse	NA
X294s_K21	Endothelium	-4.05237	-2.69088	Mouse	NA
X294s_K24	Endothelium	-2.86649	-1.04007	Mouse	NA
X294s_K8	Endothelium	-3.02641	1.73663	Mouse	NA
X294s_K5	Endothelium	3.87091	-0.490896	Mouse	NA
X294s_L11	Endothelium	-1.01296	1.41422	Mouse	NA
X294s_L13	Endothelium	-1.30396	2.03275	Mouse	NA
X294s_L19	Endothelium	-4.15017	0.753888	Mouse	NA
X294s_L21	Endothelium	-5.2336	-0.479356	Mouse	NA
X294s_L2	Endothelium	-4.56417	0.225842	Mouse	NA
X294s_L4	Endothelium	-3.67521	-0.231229	Mouse	NA
X294s_L5	Endothelium	-4.70574	-1.63154	Mouse	NA
X294s_L3	Endothelium	-3.21891	-2.20413	Mouse	NA
X294s_M12	Endothelium	1.15151	3.57497	Mouse	NA
X294s_M15	Endothelium	-3.95577	-2.35646	Mouse	NA
X294s_M18	Endothelium	-5.22025	-0.737947	Mouse	NA
X294s_M19	Mesangial Like Cells	7.50445	-3.8227	Mouse	NA
X294s_M21	Endothelium	-4.47642	-1.06937	Mouse	NA
X294s_M7	Endothelium	-3.91414	-1.36586	Mouse	NA
X294s_N11	Endothelium	-0.01139	3.64325	Mouse	NA
X294s_N10	Endothelium	-4.42544	0.310028	Mouse	NA
X294s_N13	Endothelium	-3.95938	-0.229841	Mouse	NA
X294s_N14	Endothelium	-3.12542	-2.41404	Mouse	NA
X294s_N17	Endothelium	-0.109445	2.71676	Mouse	NA
X294s_N21	Endothelium	-3.28949	-1.65184	Mouse	NA
X294s_N7	Endothelium	-3.53847	-1.03764	Mouse	NA
X294s_O1	Endothelium	-3.21359	-0.589643	Mouse	NA
X294s_O11	Endothelium	-3.94001	-1.86895	Mouse	NA
X294s_O10	Endothelium	-4.92449	-0.923877	Mouse	NA
X294s_O12	Endothelium	-4.64448	-1.97095	Mouse	NA
X294s_O17	Endothelium	3.50499	-1.47055	Mouse	NA
X294s_O18	Endothelium	-2.96213	-1.86947	Mouse	NA
X294s_O23	Endothelium	-4.25219	-2.16497	Mouse	NA
X294s_O6	Endothelium	-2.60088	-1.90366	Mouse	NA
X294s_O8	Endothelium	-3.55762	-1.29302	Mouse	NA
X294s_P11	Endothelium	-3.9603	0.514979	Mouse	NA
X294s_P17	Endothelium	-2.5935	-2.06968	Mouse	NA
X294s_P2	Endothelium	-3.03792	-1.45467	Mouse	NA
X294s_P21	Mesangial Like Cells	6.9727	-1.06607	Mouse	NA
X294s_P9	Mesangial Like Cells	6.80653	-2.72037	Mouse	NA
X298s_A19	Endothelium	-2.87323	3.15706	Mouse	NA
X298s_A2	Endothelium	0.218656	2.65146	Mouse	NA
X298s_B15	Endothelium	-4.41207	-2.63556	Mouse	NA
X298s_C14	Endothelium	-5.03137	-2.36017	Mouse	NA
X298s_C2	Endothelium	-4.39695	-1.74343	Mouse	NA
X298s_C21	Endothelium	-0.622271	2.0724	Mouse	NA
X298s_C4	Endothelium	-4.2861	0.821939	Mouse	NA
X298s_C6	Mesangial Like Cells	7.76953	-3.91409	Mouse	NA
X298s_D18	Mesangial Like Cells	7.21236	-0.515017	Mouse	NA
X298s_D5	Endothelium	-4.15909	-1.93982	Mouse	NA
X298s_E12	Endothelium	-1.06548	2.36175	Mouse	NA
X298s_E4	Endothelium	-6.37016	-0.0659576	Mouse	NA
X298s_E9	Endothelium	-3.68883	0.0189482	Mouse	NA
X298s_F10	Endothelium	5.70838	1.92071	Mouse	NA
X298s_F12	Endothelium	0.235006	3.80608	Mouse	NA
X298s_F15	Endothelium	-0.828434	1.86353	Mouse	NA
X298s_F19	Endothelium	-3.9788	-0.412112	Mouse	NA
X298s_F24	Endothelium	-4.46626	-1.09249	Mouse	NA
X298s_F8	Mesangial Like Cells	5.44513	-4.06566	Mouse	NA
X298s_G22	Endothelium	-3.11825	1.42681	Mouse	NA
X298s_G3	Mesangial Like Cells	4.82123	-0.563484	Mouse	NA
X298s_H11	Endothelium	-3.80477	-2.5871	Mouse	NA
X298s_G9	Endothelium	-3.6886	0.418504	Mouse	NA
X298s_H18	Endothelium	0.666379	3.57513	Mouse	NA
X298s_H22	Endothelium	5.55708	1.96977	Mouse	NA
X298s_H7	Endothelium	-4.46747	-1.44854	Mouse	NA
X298s_J12	Endothelium	5.69104	1.63251	Mouse	NA
X298s_J4	Endothelium	5.64158	1.75217	Mouse	NA
X298s_J9	Endothelium	-3.34808	-1.14011	Mouse	NA
X298s_L6	Mesangial Like Cells	7.96773	-2.06248	Mouse	NA
X298s_L9	Endothelium	-4.13862	-3.1714	Mouse	NA
X298s_M10	Endothelium	-3.14898	0.181079	Mouse	NA
X298s_M11	Mesangial Like Cells	7.05589	-1.97623	Mouse	NA
X298s_M9	Endothelium	-3.31046	-0.0709237	Mouse	NA
X298s_N13	Mesangial Like Cells	7.01777	-2.7985	Mouse	NA
X298s_N3	Endothelium	-3.62554	-2.81186	Mouse	NA
X298s_N8	Endothelium	3.40011	1.34307	Mouse	NA
X298s_O16	Endothelium	-5.38131	-1.96233	Mouse	NA
X298s_O6	Endothelium	-1.18946	4.2083	Mouse	NA
X298s_P9	Endothelium	-4.56409	0.300972	Mouse	NA
X299s_A14	Endothelium	-4.54399	-2.61703	Mouse	NA
X299s_A15	Endothelium	-3.37482	-2.45356	Mouse	NA
X299s_B13	Mesangial Like Cells	7.70346	-3.06232	Mouse	NA
X299s_C21	Endothelium	-3.72528	-1.03944	Mouse	NA
X299s_C23	Endothelium	-4.14985	-0.805765	Mouse	NA
X299s_D6	Endothelium	-1.23353	3.80644	Mouse	NA
X299s_D9	Mesangial Like Cells	6.82421	-2.45834	Mouse	NA
X299s_E12	Endothelium	-0.874444	3.44649	Mouse	NA
X299s_E13	Mesangial Like Cells	3.87516	-0.697739	Mouse	NA
X299s_E14	Mesangial Like Cells	8.01825	-0.819964	Mouse	NA
X299s_E16	Endothelium	-5.06487	-1.96015	Mouse	NA
X299s_F12	Endothelium	-4.65548	0.439728	Mouse	NA
X299s_F21	Mesangial Like Cells	3.84125	-1.50079	Mouse	NA
X299s_F24	Endothelium	-3.65115	-2.35366	Mouse	NA
X299s_F9	Endothelium	-5.74072	-0.437603	Mouse	NA
X299s_G21	Endothelium	-4.23968	-1.5982	Mouse	NA
X299s_H19	Endothelium	-5.38537	-2.57032	Mouse	NA
X299s_H22	Endothelium	-4.0376	-1.29939	Mouse	NA
X299s_K19	Endothelium	-3.04714	0.458593	Mouse	NA
X299s_L20	Endothelium	-3.76384	-2.60824	Mouse	NA
X299s_M17	Mesangial Like Cells	6.91778	-0.404654	Mouse	NA
X299s_N20	Endothelium	-2.93299	-1.603	Mouse	NA
X299s_N23	Mesangial Like Cells	4.71425	-3.02546	Mouse	NA
X299s_O24	Endothelium	-3.56838	-0.79523	Mouse	NA
X813s_A12	Endothelium	-1.14797	2.78949	Mouse	NA
X813s_A8	Mesangial Like Cells	4.71355	-3.52266	Mouse	NA
X813s_A23	Endothelium	-2.20196	4.97021	Mouse	NA
X813s_B6	Endothelium	-2.35328	4.11201	Mouse	NA
X813s_B2	Endothelium	-0.686118	4.4357	Mouse	NA
X813s_B17	Mesangial Like Cells	8.61042	-0.621989	Mouse	NA
X813s_B18	Mesangial Like Cells	7.26161	-4.47129	Mouse	NA
X813s_B8	Endothelium	-1.96627	3.82102	Mouse	NA
X813s_B23	Endothelium	-1.94536	5.11776	Mouse	NA
X813s_C10	Mesangial Like Cells	5.62519	0.888242	Mouse	NA
X813s_C18	Endothelium	-2.74512	2.99231	Mouse	NA
X813s_C2	Endothelium	-1.47859	3.9559	Mouse	NA
X813s_C16	Endothelium	-1.9526	2.83986	Mouse	NA
X813s_C21	Endothelium	-3.9999	3.9312	Mouse	NA
X813s_C19	Mesangial Like Cells	6.63205	-2.62367	Mouse	NA
X813s_C6	Mesangial Like Cells	3.94704	0.377362	Mouse	NA
X813s_D10	Mesangial Like Cells	6.59321	-3.45144	Mouse	NA
X813s_D2	Mesangial Like Cells	4.65833	-2.2302	Mouse	NA
X813s_D19	Endothelium	-5.32974	0.180026	Mouse	NA
X813s_D14	Mesangial Like Cells	5.21915	0.584524	Mouse	NA
X813s_D20	Endothelium	-1.98557	5.05748	Mouse	NA
X813s_E18	Endothelium	-2.5428	3.54932	Mouse	NA
X813s_E19	Mesangial Like Cells	4.16736	-0.82381	Mouse	NA
X813s_E10	Mesangial Like Cells	6.54104	-3.98673	Mouse	NA
X813s_E16	Mesangial Like Cells	7.53692	-0.968351	Mouse	NA
X813s_E23	Mesangial Like Cells	7.70283	0.425753	Mouse	NA
X813s_F10	Mesangial Like Cells	8.72474	-0.975539	Mouse	NA
X813s_E7	Endothelium	-1.67242	5.50901	Mouse	NA
X813s_F20	Mesangial Like Cells	7.76204	-0.393245	Mouse	NA
X813s_F22	Mesangial Like Cells	4.79568	-1.02282	Mouse	NA
X813s_G20	Mesangial Like Cells	5.55423	-2.41136	Mouse	NA
X813s_G16	Mesangial Like Cells	6.42938	-4.26417	Mouse	NA
X813s_G15	Endothelium	-0.354538	4.45713	Mouse	NA
X813s_H3	Mesangial Like Cells	4.63856	-2.91936	Mouse	NA
X813s_H5	Endothelium	-5.05763	1.14439	Mouse	NA
X813s_H15	Endothelium	-2.23189	5.14859	Mouse	NA
X813s_I14	Endothelium	-5.66745	-1.33977	Mouse	NA
X813s_I6	Mesangial Like Cells	7.50109	-1.47004	Mouse	NA
X813s_I17	Endothelium	-2.49854	3.58188	Mouse	NA
X813s_I23	Endothelium	-2.43255	2.63541	Mouse	NA
X813s_J3	Endothelium	-1.49951	3.56269	Mouse	NA
X813s_J15	Mesangial Like Cells	4.86425	-2.32612	Mouse	NA
X813s_K11	Endothelium	-6.27122	0.590239	Mouse	NA
X813s_K16	Mesangial Like Cells	4.39405	-1.05127	Mouse	NA
X813s_K7	Mesangial Like Cells	4.2335	-2.43081	Mouse	NA
X813s_K3	Mesangial Like Cells	4.49144	0.230484	Mouse	NA
X813s_K23	Endothelium	-1.19944	4.5904	Mouse	NA
X813s_L18	Mesangial Like Cells	7.07403	-3.49892	Mouse	NA
X813s_L22	Endothelium	-1.88621	4.34405	Mouse	NA
X813s_M11	Endothelium	-8.2158	-1.28591	Mouse	NA
X813s_M6	Endothelium	-5.35509	-0.0703469	Mouse	NA
X813s_M2	Mesangial Like Cells	4.13903	0.139235	Mouse	NA
X813s_M8	Mesangial Like Cells	8.03369	-0.317903	Mouse	NA
X813s_M20	Mesangial Like Cells	4.75482	-0.364484	Mouse	NA
X813s_M5	Mesangial Like Cells	8.44161	0.239859	Mouse	NA
X813s_M19	Mesangial Like Cells	7.44246	-0.756587	Mouse	NA
X813s_M24	Mesangial Like Cells	6.87262	0.904329	Mouse	NA
X813s_N11	Endothelium	-1.27268	5.08787	Mouse	NA
X813s_N13	Endothelium	-4.9042	3.21648	Mouse	NA
X813s_N16	Endothelium	-1.71619	4.25324	Mouse	NA
X813s_N22	Mesangial Like Cells	8.2136	-1.45177	Mouse	NA
X813s_N18	Mesangial Like Cells	5.3639	-3.77717	Mouse	NA
X813s_N20	Endothelium	-1.57521	5.06498	Mouse	NA
X813s_N4	Mesangial Like Cells	5.73308	0.6267	Mouse	NA
X813s_O15	Mesangial Like Cells	6.74296	-4.77327	Mouse	NA
X813s_O12	Endothelium	-4.00298	4.63304	Mouse	NA
X813s_O14	Endothelium	-1.27151	4.68777	Mouse	NA
X813s_O18	Mesangial Like Cells	8.49962	-0.325073	Mouse	NA
X813s_O20	Mesangial Like Cells	8.33206	0.412265	Mouse	NA
X813s_O19	Endothelium	-2.44005	4.8445	Mouse	NA
X813s_O17	Mesangial Like Cells	3.83377	-1.01371	Mouse	NA
X813s_P2	Mesangial Like Cells	4.44297	-2.49762	Mouse	NA
X813s_P9	Mesangial Like Cells	7.45508	-3.64295	Mouse	NA
X682s_A11	Endothelium	-4.41059	4.36521	Mouse	NA
X682s_A2	Mesangial Like Cells	7.73346	-2.46388	Mouse	NA
X682s_A3	Endothelium	-4.89035	-0.0680021	Mouse	NA
X682s_A20	Endothelium	-5.72826	2.58904	Mouse	NA
X682s_A4	Mesangial Like Cells	4.09468	-1.11731	Mouse	NA
X682s_A19	Endothelium	-5.23603	0.595287	Mouse	NA
X682s_B1	Mesangial Like Cells	8.06042	-2.7074	Mouse	NA
X682s_B10	Mesangial Like Cells	6.05509	-4.5286	Mouse	NA
X682s_A9	Endothelium	-0.619985	4.79072	Mouse	NA
X682s_C10	Mesangial Like Cells	8.44667	-0.374596	Mouse	NA
X682s_C13	Endothelium	-4.38815	-0.922102	Mouse	NA
X682s_C20	Mesangial Like Cells	8.35179	-1.97863	Mouse	NA
X682s_C5	Endothelium	-6.15246	0.190977	Mouse	NA
X682s_C8	Mesangial Like Cells	7.36656	-0.414536	Mouse	NA
X682s_C6	Mesangial Like Cells	6.42472	-3.23787	Mouse	NA
X682s_D1	Mesangial Like Cells	8.05088	-0.252657	Mouse	NA
X682s_D15	Endothelium	-3.91696	2.02809	Mouse	NA
X682s_D12	Endothelium	-3.76662	2.70465	Mouse	NA
X682s_D3	Endothelium	-6.23858	-0.074385	Mouse	NA
X682s_D5	Endothelium	-6.99927	1.21977	Mouse	NA
X682s_D7	Endothelium	-6.80934	-0.385789	Mouse	NA
X682s_D8	Mesangial Like Cells	5.88792	-2.15178	Mouse	NA
X682s_E14	Endothelium	-5.44216	-2.25483	Mouse	NA
X682s_E18	Mesangial Like Cells	5.26157	-4.07207	Mouse	NA
X682s_E4	Endothelium	-4.84023	0.629291	Mouse	NA
X682s_E10	Mesangial Like Cells	6.44281	0.68479	Mouse	NA
X682s_E13	Mesangial Like Cells	5.56865	-3.56713	Mouse	NA
X682s_E1	Mesangial Like Cells	6.23871	-3.1405	Mouse	NA
X682s_E8	Mesangial Like Cells	7.45836	-4.21676	Mouse	NA
X682s_F1	Endothelium	-1.66748	2.53997	Mouse	NA
X682s_E9	Endothelium	-5.51572	1.69979	Mouse	NA
X682s_F13	Endothelium	-4.10904	-0.404771	Mouse	NA
X682s_F2	Endothelium	-2.07075	1.97021	Mouse	NA
X682s_F18	Endothelium	-5.74338	-2.09316	Mouse	NA
X682s_F17	Mesangial Like Cells	8.15387	-0.179353	Mouse	NA
X682s_G10	Endothelium	-5.62533	-0.523759	Mouse	NA
X682s_G11	Endothelium	-5.23035	0.523786	Mouse	NA
X682s_G17	Endothelium	-3.72704	-1.58498	Mouse	NA
X682s_G19	Mesangial Like Cells	5.83439	0.47971	Mouse	NA
X682s_G16	Mesangial Like Cells	6.10421	-0.248633	Mouse	NA
X682s_G2	Mesangial Like Cells	4.55996	-0.24412	Mouse	NA
X682s_G4	Endothelium	-1.63349	2.33105	Mouse	NA
X682s_H11	Mesangial Like Cells	7.69331	-2.87096	Mouse	NA
X682s_H12	Mesangial Like Cells	8.35892	-1.32472	Mouse	NA
X682s_G3	Endothelium	-1.70665	5.27889	Mouse	NA
X682s_G8	Mesangial Like Cells	4.24057	-1.60956	Mouse	NA
X682s_G5	Endothelium	-1.9438	4.78324	Mouse	NA
X682s_G6	Endothelium	-6.24148	0.721698	Mouse	NA
X682s_H14	Mesangial Like Cells	7.46422	-0.203024	Mouse	NA
X682s_H3	Endothelium	-5.17505	-1.43615	Mouse	NA
X682s_H2	Endothelium	-5.98206	-0.274809	Mouse	NA
X682s_I14	Mesangial Like Cells	4.89631	-3.26262	Mouse	NA
X682s_I1	Endothelium	-2.78263	2.68993	Mouse	NA
X682s_I13	Endothelium	-5.24667	2.22569	Mouse	NA
X682s_J14	Endothelium	-4.81644	-1.59938	Mouse	NA
X682s_J11	Endothelium	-4.89779	0.777403	Mouse	NA
X682s_J18	Endothelium	-6.72901	0.77141	Mouse	NA
X682s_J20	Endothelium	-3.33777	2.23035	Mouse	NA
X682s_K20	Endothelium	-0.328911	2.27834	Mouse	NA
X682s_K8	Endothelium	-5.25107	0.750964	Mouse	NA
X682s_L11	Mesangial Like Cells	7.94207	-2.28249	Mouse	NA
X682s_L1	Mesangial Like Cells	7.23675	-2.65011	Mouse	NA
X682s_K9	Endothelium	-1.25371	2.82946	Mouse	NA
X682s_L13	Endothelium	-1.4874	1.83327	Mouse	NA
X682s_L12	Endothelium	-5.82544	1.24287	Mouse	NA
X682s_L20	Endothelium	-0.184203	2.87658	Mouse	NA
X682s_L18	Mesangial Like Cells	5.41237	-1.1963	Mouse	NA
X682s_L9	Endothelium	-5.19272	-0.834453	Mouse	NA
X682s_M10	Mesangial Like Cells	6.52225	-2.26145	Mouse	NA
X682s_M1	Endothelium	-5.56682	-0.694063	Mouse	NA
X682s_M11	Endothelium	-4.88736	-2.38776	Mouse	NA
X682s_L8	Endothelium	-5.18208	1.76076	Mouse	NA
X682s_M17	Endothelium	-7.2836	-0.255786	Mouse	NA
X682s_M15	Endothelium	-5.39097	2.48183	Mouse	NA
X682s_M19	Endothelium	-5.5671	0.343912	Mouse	NA
X682s_M3	Endothelium	-3.12507	2.04489	Mouse	NA
X682s_M8	Mesangial Like Cells	4.84032	-1.74055	Mouse	NA
X682s_N10	Mesangial Like Cells	6.89005	-0.0401293	Mouse	NA
X682s_N14	Mesangial Like Cells	8.56997	-0.85909	Mouse	NA
X682s_N11	Mesangial Like Cells	6.37157	-2.25487	Mouse	NA
X682s_N12	Endothelium	-1.26552	2.56221	Mouse	NA
X682s_N8	Endothelium	-0.672014	3.94339	Mouse	NA
X682s_O11	Mesangial Like Cells	5.58516	-4.07733	Mouse	NA
X682s_N4	Endothelium	-5.74043	0.531957	Mouse	NA
X682s_N3	Endothelium	-5.7474	2.28601	Mouse	NA
X682s_O1	Mesangial Like Cells	5.00306	-2.04156	Mouse	NA
X682s_N5	Endothelium	-1.39112	5.16758	Mouse	NA
X682s_O15	Endothelium	-0.530998	3.96214	Mouse	NA
X682s_O8	Endothelium	-6.1184	1.14219	Mouse	NA
X682s_O20	Endothelium	-0.861342	5.32923	Mouse	NA
X682s_P17	Mesangial Like Cells	3.83131	0.0154499	Mouse	NA
X682s_P13	Endothelium	-5.45649	1.41809	Mouse	NA
X682s_P2	Endothelium	-5.0931	-1.94469	Mouse	NA
X682s_P8	Mesangial Like Cells	8.13313	-1.12947	Mouse	NA
X682s_P7	Mesangial Like Cells	7.7557	-2.07325	Mouse	NA
X811s_A1	Endothelium	-6.31376	-1.47875	Mouse	NA
X811s_A17	Endothelium	-5.22496	-2.13746	Mouse	NA
X811s_A18	Endothelium	-2.14091	3.74907	Mouse	NA
X811s_A19	Endothelium	-1.83158	4.06062	Mouse	NA
X811s_B17	Endothelium	-6.87622	0.898704	Mouse	NA
X811s_B19	Mesangial Like Cells	8.40597	-0.966213	Mouse	NA
X811s_B22	Mesangial Like Cells	5.05201	-1.23531	Mouse	NA
X811s_B7	Endothelium	-6.87888	-1.01585	Mouse	NA
X811s_B5	Mesangial Like Cells	5.35004	-2.96781	Mouse	NA
X811s_C13	Endothelium	-4.56626	4.08483	Mouse	NA
X811s_B9	Mesangial Like Cells	6.10621	-3.37617	Mouse	NA
X811s_C19	Endothelium	-7.86869	-0.91697	Mouse	NA
X811s_C20	Endothelium	-5.82022	0.173703	Mouse	NA
X811s_C18	Endothelium	-1.10637	5.41053	Mouse	NA
X811s_C23	Mesangial Like Cells	4.28386	0.268418	Mouse	NA
X811s_C9	Endothelium	-1.17177	3.66898	Mouse	NA
X811s_D13	Mesangial Like Cells	5.17646	-2.28813	Mouse	NA
X811s_D2	Mesangial Like Cells	6.16813	-3.5133	Mouse	NA
X811s_E11	Endothelium	-6.36494	-1.43618	Mouse	NA
X811s_E18	Mesangial Like Cells	6.8231	-4.54828	Mouse	NA
X811s_E21	Mesangial Like Cells	5.27087	0.929086	Mouse	NA
X811s_E6	Endothelium	-1.52439	4.25636	Mouse	NA
X811s_E9	Mesangial Like Cells	6.77698	-4.61667	Mouse	NA
X811s_F17	Endothelium	-7.57118	-0.915105	Mouse	NA
X811s_F2	Endothelium	-1.01079	3.34946	Mouse	NA
X811s_F3	Mesangial Like Cells	5.80449	1.01525	Mouse	NA
X811s_G1	Endothelium	-2.11104	4.60621	Mouse	NA
X811s_G11	Endothelium	-3.38408	3.3769	Mouse	NA
X811s_G16	Endothelium	-4.17129	4.22633	Mouse	NA
X811s_G17	Mesangial Like Cells	7.0024	0.758317	Mouse	NA
X811s_G21	Endothelium	-6.64427	-0.861501	Mouse	NA
X811s_G3	Endothelium	-3.34993	-2.00744	Mouse	NA
X811s_H10	Mesangial Like Cells	6.02485	-4.4617	Mouse	NA
X811s_H16	Endothelium	-2.21812	4.34845	Mouse	NA
X811s_H23	Mesangial Like Cells	7.03549	-0.181226	Mouse	NA
X811s_H20	Endothelium	-4.37995	3.85491	Mouse	NA
X811s_H24	Endothelium	-7.1984	-1.30598	Mouse	NA
X811s_H7	Mesangial Like Cells	8.48113	-1.30293	Mouse	NA
X811s_H6	Mesangial Like Cells	4.7409	0.367032	Mouse	NA
X811s_I15	Mesangial Like Cells	6.35877	-3.0542	Mouse	NA
X811s_I5	Mesangial Like Cells	5.09879	-2.91988	Mouse	NA
X811s_I7	Mesangial Like Cells	5.21177	1.63826	Mouse	NA
X811s_J15	Mesangial Like Cells	8.24897	0.0687534	Mouse	NA
X811s_J22	Endothelium	-4.66472	4.55804	Mouse	NA
X811s_J19	Mesangial Like Cells	8.29629	-0.464351	Mouse	NA
X811s_K13	Endothelium	-6.32706	-0.477471	Mouse	NA
X811s_K19	Endothelium	-1.04969	3.81639	Mouse	NA
X811s_K21	Endothelium	-6.34353	-0.538727	Mouse	NA
X811s_K23	Mesangial Like Cells	6.62599	-4.49758	Mouse	NA
X811s_K5	Endothelium	-1.63654	1.51101	Mouse	NA
X811s_K8	Endothelium	-1.06502	1.93913	Mouse	NA
X811s_L10	Mesangial Like Cells	6.87183	-3.54984	Mouse	NA
X811s_L1	Mesangial Like Cells	8.33602	-0.606233	Mouse	NA
X811s_L19	Endothelium	-0.915221	2.73416	Mouse	NA
X811s_L13	Endothelium	-6.65975	0.421964	Mouse	NA
X811s_L3	Mesangial Like Cells	4.57511	0.74425	Mouse	NA
X811s_M10	Mesangial Like Cells	5.97584	-2.95328	Mouse	NA
X811s_M14	Endothelium	-5.99123	-1.62443	Mouse	NA
X811s_M12	Endothelium	-0.262011	2.66376	Mouse	NA
X811s_M17	Endothelium	-3.66501	2.74119	Mouse	NA
X811s_M19	Mesangial Like Cells	7.71673	-3.83692	Mouse	NA
X811s_M21	Endothelium	-6.08581	0.103778	Mouse	NA
X811s_M20	Endothelium	-4.85406	2.13884	Mouse	NA
X811s_M6	Mesangial Like Cells	7.36223	-4.06329	Mouse	NA
X811s_N16	Mesangial Like Cells	8.23144	-1.14853	Mouse	NA
X811s_N18	Endothelium	-4.70413	-2.79319	Mouse	NA
X811s_N2	Endothelium	-2.38286	3.47453	Mouse	NA
X811s_N19	Mesangial Like Cells	7.13113	-1.7075	Mouse	NA
X811s_N7	Endothelium	-4.78857	-1.23771	Mouse	NA
X811s_N8	Endothelium	-1.26189	3.07555	Mouse	NA
X811s_N24	Endothelium	-4.28001	4.84948	Mouse	NA
X811s_O1	Endothelium	-1.98725	2.71911	Mouse	NA
X811s_O11	Endothelium	-5.93243	2.62667	Mouse	NA
X811s_O20	Endothelium	-3.85552	3.55039	Mouse	NA
X811s_O22	Endothelium	-6.22844	-1.62134	Mouse	NA
X811s_O2	Endothelium	-1.81444	3.23409	Mouse	NA
X811s_O5	Endothelium	-1.59089	2.84044	Mouse	NA
X811s_P11	Endothelium	-4.01136	4.68011	Mouse	NA
X811s_P16	Endothelium	-2.06163	4.17081	Mouse	NA
X814s_A12	Mesangial Like Cells	6.73219	-2.85672	Mouse	NA
X814s_A10	Mesangial Like Cells	6.82635	-3.56709	Mouse	NA
X814s_A9	Endothelium	-4.78788	1.06943	Mouse	NA
X814s_B1	Endothelium	-4.72083	1.76308	Mouse	NA
X814s_B12	Mesangial Like Cells	6.47997	-4.18883	Mouse	NA
X814s_B11	Mesangial Like Cells	6.48572	0.723449	Mouse	NA
X814s_A8	Endothelium	-1.01153	5.31971	Mouse	NA
X814s_B5	Mesangial Like Cells	6.46283	1.37772	Mouse	NA
X814s_B4	Mesangial Like Cells	7.78687	0.909169	Mouse	NA
X814s_B9	Endothelium	-0.603975	4.76123	Mouse	NA
X814s_C11	Mesangial Like Cells	8.08001	-2.83448	Mouse	NA
X814s_C1	Mesangial Like Cells	7.81833	0.435384	Mouse	NA
X814s_C7	Mesangial Like Cells	6.99007	0.301243	Mouse	NA
X814s_C5	Endothelium	-5.14165	1.22581	Mouse	NA
X814s_D1	Mesangial Like Cells	6.22153	-2.75191	Mouse	NA
X814s_D12	Endothelium	-1.30134	4.60422	Mouse	NA
X814s_D10	Endothelium	-5.42146	2.30984	Mouse	NA
X814s_D2	Mesangial Like Cells	4.23707	1.07256	Mouse	NA
X814s_D3	Mesangial Like Cells	6.45833	-2.89768	Mouse	NA
X814s_D7	Endothelium	-0.285526	4.56309	Mouse	NA
X814s_D8	Mesangial Like Cells	6.02769	-2.61626	Mouse	NA
X814s_E1	Mesangial Like Cells	4.21168	0.501444	Mouse	NA
X814s_E5	Endothelium	-5.01659	1.6803	Mouse	NA
X814s_F10	Endothelium	-5.14567	1.15803	Mouse	NA
X814s_E2	Endothelium	-5.47032	0.944184	Mouse	NA
X814s_E9	Mesangial Like Cells	5.52042	-3.87904	Mouse	NA
X814s_E4	Endothelium	-0.582616	5.03068	Mouse	NA
X814s_F19	Mesangial Like Cells	5.86067	-3.78808	Mouse	NA
X814s_F20	Endothelium	-1.4495	2.32355	Mouse	NA
X814s_F6	Mesangial Like Cells	8.30874	0.666089	Mouse	NA
X814s_F7	Mesangial Like Cells	7.98276	0.762067	Mouse	NA
X814s_G11	Mesangial Like Cells	5.15166	-1.08915	Mouse	NA
X814s_G16	Mesangial Like Cells	7.58851	0.344928	Mouse	NA
X814s_G10	Mesangial Like Cells	4.62581	-3.03819	Mouse	NA
X814s_G1	Endothelium	-5.42742	1.73357	Mouse	NA
X814s_G2	Mesangial Like Cells	6.42319	-2.14483	Mouse	NA
X814s_G21	Mesangial Like Cells	6.91764	-2.22646	Mouse	NA
X814s_G4	Endothelium	-5.55948	1.6709	Mouse	NA
X814s_G5	Mesangial Like Cells	6.35584	-4.03364	Mouse	NA
X814s_H13	Mesangial Like Cells	8.19391	-3.4291	Mouse	NA
X814s_H16	Mesangial Like Cells	6.28556	-2.33444	Mouse	NA
X814s_H19	Endothelium	-6.03367	0.464955	Mouse	NA
X814s_H17	Endothelium	-5.61989	0.789157	Mouse	NA
X814s_H3	Endothelium	-5.67104	1.0693	Mouse	NA
X814s_H9	Mesangial Like Cells	8.16476	0.210062	Mouse	NA
X812s_A10	Mesangial Like Cells	4.50343	0.216553	Mouse	NA
X812s_A24	Mesangial Like Cells	5.26737	-1.789	Mouse	NA
X812s_A7	Endothelium	-0.646844	3.37196	Mouse	NA
X812s_B1	Mesangial Like Cells	6.96772	-1.64579	Mouse	NA
X812s_A9	Endothelium	-0.967707	2.4913	Mouse	NA
X812s_B12	Mesangial Like Cells	5.62795	0.022021	Mouse	NA
X812s_B13	Mesangial Like Cells	5.43946	-3.26179	Mouse	NA
X812s_B16	Mesangial Like Cells	7.32622	-3.2927	Mouse	NA
X812s_B22	Endothelium	-6.07186	2.06505	Mouse	NA
X812s_B5	Mesangial Like Cells	6.91994	-3.95458	Mouse	NA
X812s_B4	Mesangial Like Cells	5.90102	1.13193	Mouse	NA
X812s_B6	Mesangial Like Cells	4.89003	0.337762	Mouse	NA
X812s_C21	Mesangial Like Cells	5.23489	-0.44004	Mouse	NA
X812s_C22	Endothelium	-6.08506	0.409333	Mouse	NA
X812s_C24	Endothelium	-1.83087	4.70066	Mouse	NA
X812s_C4	Mesangial Like Cells	4.47554	0.903812	Mouse	NA
X812s_C5	Mesangial Like Cells	6.27967	-0.765399	Mouse	NA
X812s_C9	Mesangial Like Cells	4.43907	0.847029	Mouse	NA
X812s_D13	Mesangial Like Cells	6.52652	-4.03343	Mouse	NA
X812s_D16	Endothelium	-0.44364	4.50939	Mouse	NA
X812s_D22	Mesangial Like Cells	8.0403	-1.32216	Mouse	NA
X812s_D21	Endothelium	-0.769287	2.89352	Mouse	NA
X812s_D5	Mesangial Like Cells	6.53523	0.295564	Mouse	NA
X812s_D6	Mesangial Like Cells	5.1835	0.0167769	Mouse	NA
X812s_D7	Mesangial Like Cells	4.19571	-0.254091	Mouse	NA
X812s_E10	Endothelium	-6.75704	-0.576385	Mouse	NA
X812s_E11	Endothelium	-1.06421	3.72077	Mouse	NA
X812s_E12	Mesangial Like Cells	7.88803	0.403617	Mouse	NA
X812s_E1	Mesangial Like Cells	5.81854	-0.485798	Mouse	NA
X812s_E18	Mesangial Like Cells	6.0775	-0.194654	Mouse	NA
X812s_E2	Mesangial Like Cells	6.27318	-1.9083	Mouse	NA
X812s_E22	Mesangial Like Cells	5.06107	0.444694	Mouse	NA
X812s_E5	Mesangial Like Cells	5.11654	0.768873	Mouse	NA
X812s_E23	Endothelium	-4.784	-0.0796727	Mouse	NA
X812s_E9	Mesangial Like Cells	6.16355	-2.8852	Mouse	NA
X812s_E3	Endothelium	-5.94176	1.43876	Mouse	NA
X812s_E8	Mesangial Like Cells	4.25514	0.937859	Mouse	NA
X812s_E4	Endothelium	-4.60221	4.90091	Mouse	NA
X812s_F13	Mesangial Like Cells	5.35013	-0.104077	Mouse	NA
X812s_F12	Mesangial Like Cells	6.44215	-0.980215	Mouse	NA
X812s_F15	Endothelium	-3.9147	-0.423381	Mouse	NA
X812s_F20	Mesangial Like Cells	7.7035	0.472173	Mouse	NA
X812s_F16	Endothelium	-4.41187	4.88566	Mouse	NA
X812s_F6	Mesangial Like Cells	5.12683	-0.510953	Mouse	NA
X812s_G10	Mesangial Like Cells	4.68464	1.10727	Mouse	NA
X812s_G14	Mesangial Like Cells	6.47873	-0.129525	Mouse	NA
X812s_G17	Mesangial Like Cells	5.52988	0.667131	Mouse	NA
X812s_G5	Mesangial Like Cells	5.60207	0.230018	Mouse	NA
X812s_G7	Mesangial Like Cells	5.38302	1.19069	Mouse	NA
X812s_H10	Mesangial Like Cells	3.91195	-1.74912	Mouse	NA
X812s_H13	Mesangial Like Cells	6.55782	-4.00259	Mouse	NA
X812s_H18	Endothelium	-6.89193	0.296154	Mouse	NA
X812s_H19	Endothelium	-1.92507	3.97023	Mouse	NA
X812s_H14	Mesangial Like Cells	4.93354	0.319368	Mouse	NA
X812s_H16	Mesangial Like Cells	7.52221	-0.945203	Mouse	NA
X812s_H2	Mesangial Like Cells	7.58317	0.768186	Mouse	NA
X812s_H20	Mesangial Like Cells	7.65927	-1.39268	Mouse	NA
X812s_H21	Mesangial Like Cells	3.75104	0.420188	Mouse	NA
X812s_H22	Mesangial Like Cells	4.43312	-2.11629	Mouse	NA
X812s_H24	Mesangial Like Cells	5.12014	-3.67464	Mouse	NA
X812s_H5	Endothelium	-4.15912	4.49461	Mouse	NA
X812s_H6	Endothelium	-0.999173	3.88467	Mouse	NA
X812s_I16	Mesangial Like Cells	7.94933	-0.151641	Mouse	NA
X812s_I21	Endothelium	-5.82854	2.66302	Mouse	NA
X812s_I4	Mesangial Like Cells	5.16261	1.48938	Mouse	NA
X812s_I6	Mesangial Like Cells	5.84019	-0.0648905	Mouse	NA
X812s_J1	Mesangial Like Cells	7.30107	0.226358	Mouse	NA
X812s_J12	Endothelium	-0.579692	4.06042	Mouse	NA
X812s_J13	Mesangial Like Cells	5.96739	0.685997	Mouse	NA
X812s_J14	Mesangial Like Cells	8.60323	-1.48796	Mouse	NA
X812s_J17	Endothelium	-1.15923	4.68719	Mouse	NA
X812s_J19	Mesangial Like Cells	4.32765	0.452396	Mouse	NA
X812s_J18	Mesangial Like Cells	5.84543	-2.25485	Mouse	NA
X812s_J21	Endothelium	-6.94578	-2.37404	Mouse	NA
X812s_J4	Mesangial Like Cells	4.48751	0.192751	Mouse	NA
X812s_K11	Mesangial Like Cells	6.68454	-0.688649	Mouse	NA
X812s_K1	Mesangial Like Cells	7.11133	-2.7617	Mouse	NA
X812s_K10	Endothelium	-4.1293	4.51903	Mouse	NA
X812s_K15	Endothelium	-4.05953	2.977	Mouse	NA
X812s_K23	Mesangial Like Cells	4.75248	1.17369	Mouse	NA
X812s_K24	Mesangial Like Cells	7.01959	0.50211	Mouse	NA
X812s_K5	Mesangial Like Cells	4.95669	0.251212	Mouse	NA
X812s_K9	Endothelium	-0.580811	5.20857	Mouse	NA
X812s_L11	Mesangial Like Cells	5.82117	-4.27142	Mouse	NA
X812s_L13	Endothelium	-6.34058	0.878439	Mouse	NA
X812s_L14	Mesangial Like Cells	4.85243	1.13611	Mouse	NA
X812s_L15	Mesangial Like Cells	7.37581	-0.633558	Mouse	NA
X812s_L17	Mesangial Like Cells	4.60289	0.964382	Mouse	NA
X812s_L23	Mesangial Like Cells	4.64723	0.614473	Mouse	NA
X812s_L3	Mesangial Like Cells	6.39785	0.344064	Mouse	NA
X812s_L7	Mesangial Like Cells	5.08205	-3.85264	Mouse	NA
X812s_L8	Mesangial Like Cells	4.1069	0.172071	Mouse	NA
X812s_L6	Mesangial Like Cells	5.82466	-0.755605	Mouse	NA
X812s_M11	Mesangial Like Cells	3.91157	0.555884	Mouse	NA
X812s_M13	Mesangial Like Cells	4.70781	-1.96187	Mouse	NA
X812s_M14	Mesangial Like Cells	4.89039	-0.176225	Mouse	NA
X812s_M1	Endothelium	-1.03446	5.21434	Mouse	NA
X812s_M17	Mesangial Like Cells	4.35758	-0.574751	Mouse	NA
X812s_M18	Endothelium	-1.46111	2.88584	Mouse	NA
X812s_M19	Mesangial Like Cells	6.10066	-4.24065	Mouse	NA
X812s_M21	Mesangial Like Cells	5.18241	0.1247	Mouse	NA
X812s_M22	Mesangial Like Cells	4.75587	1.66933	Mouse	NA
X812s_M2	Mesangial Like Cells	3.77928	0.15503	Mouse	NA
X812s_M5	Mesangial Like Cells	6.22143	-4.74006	Mouse	NA
X812s_M9	Endothelium	-5.88521	0.348273	Mouse	NA
X812s_N1	Endothelium	-6.42237	-0.0887764	Mouse	NA
X812s_N11	Endothelium	-5.88624	-0.955904	Mouse	NA
X812s_N13	Endothelium	-6.43275	-1.1927	Mouse	NA
X812s_N12	Mesangial Like Cells	6.26406	0.227662	Mouse	NA
X812s_N15	Mesangial Like Cells	5.98004	-2.94322	Mouse	NA
X812s_N2	Mesangial Like Cells	4.79774	1.01574	Mouse	NA
X812s_N20	Mesangial Like Cells	4.72653	-1.66038	Mouse	NA
X812s_N16	Endothelium	-0.775136	4.93746	Mouse	NA
X812s_N3	Endothelium	-1.4169	5.40385	Mouse	NA
X812s_N7	Endothelium	-5.7325	1.58639	Mouse	NA
X812s_O17	Mesangial Like Cells	6.71493	0.386577	Mouse	NA
X812s_O2	Mesangial Like Cells	4.92114	1.49644	Mouse	NA
X812s_O19	Endothelium	-0.829738	5.09309	Mouse	NA
X812s_O4	Endothelium	-0.703797	3.79899	Mouse	NA
X812s_O5	Endothelium	-5.976	2.63531	Mouse	NA
X812s_O8	Endothelium	-5.9481	1.24118	Mouse	NA
X812s_P11	Endothelium	-1.54916	2.44113	Mouse	NA
X812s_P12	Mesangial Like Cells	5.1542	-3.62628	Mouse	NA
X812s_P13	Mesangial Like Cells	4.13633	-0.578992	Mouse	NA
X812s_P16	Mesangial Like Cells	7.6457	-1.58429	Mouse	NA
X812s_P20	Mesangial Like Cells	6.70767	0.0602407	Mouse	NA
X812s_P2	Endothelium	-1.49798	3.1182	Mouse	NA
X812s_P3	Mesangial Like Cells	5.39397	0.719149	Mouse	NA
X812s_P22	Endothelium	-4.59962	2.16542	Mouse	NA
X812s_P5	Mesangial Like Cells	4.39106	-0.381975	Mouse	NA
X812s_P8	Mesangial Like Cells	3.76963	-1.28821	Mouse	NA
5739STDY7958791_AAGACCTTCACTTATC-1	NA	-1.06394	-2.58172	Human	Endothelial
5739STDY7958791_ACGGCCAGTACCGTAT-1	NA	-2.08359	-2.30835	Human	Endothelial
5739STDY7958791_AGGTCCGAGGATATAC-1	NA	-2.07564	-2.25269	Human	Endothelial
5739STDY7958791_AGTGTCACACTAGTAC-1	NA	-1.32806	-3.91647	Human	Endothelial
5739STDY7958791_ATCTACTAGCGGCTTC-1	NA	1.62682	-1.20218	Human	Endothelial
5739STDY7958791_CAGCAGCCAAGGCTCC-1	NA	-0.858024	-3.9915	Human	Endothelial
5739STDY7958791_CGATGTAGTGCAACGA-1	NA	1.82009	-2.24022	Human	Endothelial
5739STDY7958791_GACTAACAGCAGCCTC-1	NA	-2.67915	-1.94215	Human	Endothelial
5739STDY7958791_GAGTCCGAGCGTAATA-1	NA	-2.50423	-2.90997	Human	Endothelial
5739STDY7958791_GAGTCCGTCACCTCGT-1	NA	1.05103	0.829884	Human	Endothelial
5739STDY7958791_GGAACTTAGGCATTGG-1	NA	1.5191	-2.19128	Human	Endothelial
5739STDY7958791_GGTGTTATCCTTTACA-1	NA	1.37948	-5.48645	Human	Endothelial
5739STDY7958791_TAGGCATTCATTCACT-1	NA	1.42311	-2.08018	Human	Endothelial
5739STDY7958792_AACTTTCTCTGTCTCG-1	NA	-2.04458	-2.9999	Human	Endothelial
5739STDY7958792_AAGCCGCGTCGATTGT-1	NA	3.72147	-3.72078	Human	Endothelial
5739STDY7958792_ACGCCGATCCACTGGG-1	NA	3.78426	-3.49093	Human	Endothelial
5739STDY7958792_ACTTACTAGTGCAAGC-1	NA	-1.22902	-3.33562	Human	Endothelial
5739STDY7958792_ACTTTCATCCTTTCTC-1	NA	3.75073	-3.5317	Human	Endothelial
5739STDY7958792_AGGGATGGTGTGACCC-1	NA	5.58761	-2.96726	Human	Endothelial
5739STDY7958792_ATAGACCTCTTAGAGC-1	NA	3.50482	-3.94434	Human	Endothelial
5739STDY7958792_ATGCGATAGGTACTCT-1	NA	3.17448	-2.71686	Human	Endothelial
5739STDY7958792_ATGTGTGCAAGCCGCT-1	NA	5.32499	-2.55451	Human	Endothelial
5739STDY7958792_CACCTTGAGAGGTACC-1	NA	-2.39762	-2.68063	Human	Endothelial
5739STDY7958792_CAGAATCCAGTACACT-1	NA	5.18295	-1.47466	Human	Endothelial
5739STDY7958792_CAGATCACAAGGACAC-1	NA	3.56767	-3.33409	Human	Endothelial
5739STDY7958792_CAGCCGACATTACGAC-1	NA	-1.03288	-3.4773	Human	Endothelial
5739STDY7958792_CAGCGACCACGCATCG-1	NA	3.73482	-3.45684	Human	Endothelial
5739STDY7958792_CAGCGACTCTGAGTGT-1	NA	-2.66779	-1.90427	Human	Endothelial
5739STDY7958792_CATATGGAGCTGCGAA-1	NA	-3.62843	-1.77504	Human	Endothelial
5739STDY7958792_CATCGAACACTCAGGC-1	NA	4.61763	-3.08104	Human	Endothelial
5739STDY7958792_CCGGTAGAGAGCCCAA-1	NA	3.65589	-3.91111	Human	Endothelial
5739STDY7958792_CCTTCGAGTCTACCTC-1	NA	3.8162	-3.61475	Human	Endothelial
5739STDY7958792_CGATGGCCACGCCAGT-1	NA	3.55657	-3.66061	Human	Endothelial
5739STDY7958792_CGCCAAGTCCCTCTTT-1	NA	3.76616	-3.80912	Human	Endothelial
5739STDY7958792_CGCTGGATCCCTAATT-1	NA	3.26364	-3.4598	Human	Endothelial
5739STDY7958792_CGGACACTCAACGCTA-1	NA	-2.17802	-1.29504	Human	Endothelial
5739STDY7958792_CGTAGGCAGCGTTTAC-1	NA	3.44174	-3.94159	Human	Endothelial
5739STDY7958792_CTCGGGATCAGAGGTG-1	NA	5.16926	-0.939347	Human	Endothelial
5739STDY7958792_CTGCTGTGTGCGATAG-1	NA	5.29122	-2.06447	Human	Endothelial
5739STDY7958792_GAAATGAAGTGCCAGA-1	NA	3.56152	-3.87893	Human	Endothelial
5739STDY7958792_GACCAATAGAGACTTA-1	NA	3.58289	-3.45177	Human	Endothelial
5739STDY7958792_GATCGATTCTCGCTTG-1	NA	3.66784	-3.65662	Human	Endothelial
5739STDY7958792_GATCGTAAGTGTACGG-1	NA	3.4664	-4.0552	Human	Endothelial
5739STDY7958792_GCACTCTTCAATCTCT-1	NA	-0.853681	-4.1945	Human	Endothelial
5739STDY7958792_GCGGGTTAGTACACCT-1	NA	3.69799	-3.87451	Human	Endothelial
5739STDY7958792_GCTGCGACAATGAATG-1	NA	5.04272	-2.25925	Human	Endothelial
5739STDY7958792_GGACATTAGGGTTTCT-1	NA	3.79556	-3.01259	Human	Endothelial
5739STDY7958792_GGATGTTCACCATGTA-1	NA	-5.5075	-0.130049	Human	Endothelial
5739STDY7958792_GGCGACTCAGCTGGCT-1	NA	2.57278	-3.2173	Human	Endothelial
5739STDY7958792_GGGCATCTCTATCCTA-1	NA	4.05816	-3.34957	Human	Endothelial
5739STDY7958792_GGGTCTGCAGCCAATT-1	NA	4.46243	-2.2113	Human	Endothelial
5739STDY7958792_GGTGAAGTCCTGTACC-1	NA	3.18726	-3.90724	Human	Endothelial
5739STDY7958792_GGTGTTACACCAACCG-1	NA	-0.874991	-3.41987	Human	Endothelial
5739STDY7958792_GTAACTGAGTGGGTTG-1	NA	5.45816	-2.4505	Human	Endothelial
5739STDY7958792_GTACTTTTCCCTTGTG-1	NA	2.70884	-3.68836	Human	Endothelial
5739STDY7958792_GTGGGTCTCCTAGAAC-1	NA	2.59928	-3.31946	Human	Endothelial
5739STDY7958792_GTGTTAGTCATCGGAT-1	NA	3.594	-3.41603	Human	Endothelial
5739STDY7958792_GTTTCTAAGGTGTGGT-1	NA	3.71613	-3.67757	Human	Endothelial
5739STDY7958792_TCACGAAAGAATGTGT-1	NA	3.59104	-3.5394	Human	Endothelial
5739STDY7958792_TCATTTGTCCAGATCA-1	NA	-3.88472	-1.53842	Human	Endothelial
5739STDY7958792_TCTTTCCAGCTAACAA-1	NA	3.60086	-2.92772	Human	Endothelial
5739STDY7958792_TGAGCCGGTAAGTGTA-1	NA	3.84491	-3.52569	Human	Endothelial
5739STDY7958792_TGAGGGATCAATAAGG-1	NA	3.38796	-3.9997	Human	Endothelial
5739STDY7958792_TGCCCATTCCCAACGG-1	NA	3.11541	-3.38129	Human	Endothelial
5739STDY7958792_TGGGAAGGTGTCCTCT-1	NA	5.50368	-1.68129	Human	Endothelial
5739STDY7958792_TGTGGTAAGACGCAAC-1	NA	3.47342	-3.85748	Human	Endothelial
5739STDY7958792_TGTGTTTGTCGCATAT-1	NA	1.21909	-6.28138	Human	Endothelial
5739STDY7958792_TTCGGTCTCTGCTTGC-1	NA	3.62775	-3.81433	Human	Endothelial
5739STDY7958792_TTGAACGAGAATGTGT-1	NA	-1.47428	-3.35249	Human	Endothelial
5739STDY7958792_TTGACTTGTGACGCCT-1	NA	3.08824	-3.54584	Human	Endothelial
5739STDY7958792_TTGGCAATCTGAGTGT-1	NA	5.83056	-5.22144	Human	Endothelial
5739STDY7958793_AGATTGCGTAATTGGA-1	NA	-2.2473	-2.51931	Human	Endothelial
5739STDY7958793_ATGAGGGAGTACTTGC-1	NA	-6.99893	-1.24872	Human	Endothelial
5739STDY7958793_CCGTTCACAACGCACC-1	NA	-6.04415	1.19737	Human	Endothelial
5739STDY7958793_CGAGAAGGTACCAGTT-1	NA	1.25065	-6.14702	Human	Endothelial
5739STDY7958793_CTAACTTGTCCGACGT-1	NA	-1.33255	-3.04355	Human	Endothelial
5739STDY7958793_GAATGAAGTAGCCTAT-1	NA	-0.1012	-2.12751	Human	Endothelial
5739STDY7958793_GCTGCTTCACGGCCAT-1	NA	-7.40565	0.705668	Human	Endothelial
5739STDY7958793_GGGTCTGCAGTCAGAG-1	NA	-5.70636	-0.820694	Human	Endothelial
5739STDY7958793_TAGACCAGTCGAGTTT-1	NA	-1.60802	-2.48708	Human	Endothelial
5739STDY7958793_TGCGGGTCAAATCCGT-1	NA	-0.675017	-1.7624	Human	Endothelial
5739STDY7958793_TGGTTCCGTGCAACTT-1	NA	-1.99613	-2.48318	Human	Endothelial
5739STDY7958794_AGGGATGAGTGAAGTT-1	NA	7.02799	-6.24073	Human	Endothelial
5739STDY7958794_CATCAGACACCATGTA-1	NA	4.06311	-3.5139	Human	Endothelial
5739STDY7958794_GATGAAAAGAACTGTA-1	NA	8.24753	-6.33549	Human	Endothelial
5739STDY7958794_GCTCTGTCAGTTCCCT-1	NA	4.87537	-3.45231	Human	Endothelial
5739STDY7958794_GCTTCCAAGCCCAATT-1	NA	2.80131	-5.32838	Human	Endothelial
5739STDY7958794_GGGCACTCAAGCGTAG-1	NA	4.50757	-3.45174	Human	Endothelial
5739STDY7958794_GGTATTGCATCTCCCA-1	NA	5.40607	-2.99392	Human	Endothelial
5739STDY7958794_GTGCGGTAGAATTCCC-1	NA	5.35301	-3.60299	Human	Endothelial
5739STDY7958794_TATGCCCAGATGTGTA-1	NA	7.71397	-7.73287	Human	Endothelial
5739STDY7958794_TCGCGTTGTATGAATG-1	NA	-1.48543	-3.03583	Human	Endothelial
5739STDY7958795_AAGGCAGCAGCTGGCT-1	NA	0.795547	-3.98497	Human	Endothelial
5739STDY7958795_ACGCCAGGTCGGCTCA-1	NA	-0.93871	-2.79096	Human	Endothelial
5739STDY7958795_ACGGGCTCAAAGAATC-1	NA	-0.338688	-5.30985	Human	Endothelial
5739STDY7958795_AGCGGTCTCGCATGGC-1	NA	-0.728003	-2.73452	Human	Endothelial
5739STDY7958795_CCCTCCTGTGTGCCTG-1	NA	-6.43473	1.62555	Human	Endothelial
5739STDY7958795_CCGGGATTCACTCTTA-1	NA	-1.38998	-2.90258	Human	Endothelial
5739STDY7958795_GACCAATCATACCATG-1	NA	0.712562	-3.93394	Human	Endothelial
5739STDY7958795_GTAGGCCTCAAACGGG-1	NA	-1.04495	-2.66394	Human	Endothelial
5739STDY7958795_TAGTTGGCAAGTCTAC-1	NA	0.553478	-1.39679	Human	Endothelial
5739STDY7958795_TTAGGACAGAGTAATC-1	NA	-2.06737	-2.30262	Human	Endothelial
5739STDY7958795_TTCTACAAGAGATGAG-1	NA	-1.27081	-2.74475	Human	Endothelial
5739STDY7958805_AAACGGGAGCGGCTTC-1	NA	-0.220729	-5.84871	Human	Endothelial
5739STDY7958805_AAAGCAATCCACTCCA-1	NA	-0.334108	-5.93505	Human	Endothelial
5739STDY7958805_AAAGTAGTCATCGGAT-1	NA	-0.42776	-5.68625	Human	Endothelial
5739STDY7958805_AAATGCCAGATGGGTC-1	NA	-0.397163	-5.81282	Human	Endothelial
5739STDY7958805_AACCGCGTCAGTTGAC-1	NA	2.88033	1.97535	Human	Endothelial
5739STDY7958805_AACTCAGTCAGAAATG-1	NA	1.23508	-1.21511	Human	Endothelial
5739STDY7958805_AACTGGTGTCCAGTAT-1	NA	-0.131206	-6.33518	Human	Endothelial
5739STDY7958805_ACCGTAATCGGCGCAT-1	NA	2.75697	1.91602	Human	Endothelial
5739STDY7958805_ACTGATGCAATACGCT-1	NA	-0.38841	-5.87283	Human	Endothelial
5739STDY7958805_AGAGCTTAGTATTGGA-1	NA	4.0673	1.94808	Human	Endothelial
5739STDY7958805_AGAGTGGCATGACGGA-1	NA	-0.00667956	-5.97244	Human	Endothelial
5739STDY7958805_AGCTCTCGTTAAAGAC-1	NA	-0.270265	-5.7143	Human	Endothelial
5739STDY7958805_AGCTTGAGTCGACTGC-1	NA	0.0240255	-6.30421	Human	Endothelial
5739STDY7958805_AGTAGTCAGAACAATC-1	NA	0.272036	-6.42172	Human	Endothelial
5739STDY7958805_ATGCGATAGGATCGCA-1	NA	2.97389	1.18535	Human	Endothelial
5739STDY7958805_ATGCGATGTGCCTGGT-1	NA	-0.283447	-6.48994	Human	Endothelial
5739STDY7958805_CAACTAGGTTACGCGC-1	NA	1.53938	-0.0130611	Human	Endothelial
5739STDY7958805_CAAGAAATCGGATGGA-1	NA	1.64928	0.251363	Human	Endothelial
5739STDY7958805_CAAGTTGGTGGTACAG-1	NA	-0.0459291	-5.78211	Human	Endothelial
5739STDY7958805_CACACAAAGGGTCGAT-1	NA	-0.139595	-6.44012	Human	Endothelial
5739STDY7958805_CACAGGCAGTGCGATG-1	NA	-0.0709817	-4.97328	Human	Endothelial
5739STDY7958805_CAGCAGCCAGCCACCA-1	NA	-0.16223	-6.31154	Human	Endothelial
5739STDY7958805_CAGCGACCACAGCCCA-1	NA	-0.36041	-5.84843	Human	Endothelial
5739STDY7958805_CATTCGCTCAGCTGGC-1	NA	-0.261596	-6.30878	Human	Endothelial
5739STDY7958805_CATTCGCTCCTCTAGC-1	NA	3.38956	2.05074	Human	Endothelial
5739STDY7958805_CCACGGATCATGTCTT-1	NA	-0.210926	-6.29044	Human	Endothelial
5739STDY7958805_CCGTGGAGTGGGTCAA-1	NA	-0.295916	-6.30482	Human	Endothelial
5739STDY7958805_CCTCAGTGTGCATCTA-1	NA	-0.0965041	-6.28146	Human	Endothelial
5739STDY7958805_CGCGGTACACCGAAAG-1	NA	-0.236375	-6.10303	Human	Endothelial
5739STDY7958805_CGCTATCTCAGCTGGC-1	NA	-0.0105888	-5.74848	Human	Endothelial
5739STDY7958805_CGCTTCAAGGCAAAGA-1	NA	-0.0171667	-5.90831	Human	Endothelial
5739STDY7958805_CTACGTCTCATGTCCC-1	NA	0.390946	-5.19147	Human	Endothelial
5739STDY7958805_CTAGCCTCACAACGTT-1	NA	2.89914	1.9108	Human	Endothelial
5739STDY7958805_CTCACACTCCTCTAGC-1	NA	-0.559756	-5.17681	Human	Endothelial
5739STDY7958805_CTCAGAACAGATGGCA-1	NA	0.857893	-4.80452	Human	Endothelial
5739STDY7958805_CTCAGAATCCGAGCCA-1	NA	3.37902	2.31721	Human	Endothelial
5739STDY7958805_CTCCTAGTCGTCGTTC-1	NA	3.22804	2.42707	Human	Endothelial
5739STDY7958805_CTCTGGTGTACAGACG-1	NA	0.433401	-5.4369	Human	Endothelial
5739STDY7958805_CTCTGGTTCTCCAACC-1	NA	0.0516835	-6.48112	Human	Endothelial
5739STDY7958805_CTGCTGTAGAAGGGTA-1	NA	2.53077	1.26063	Human	Endothelial
5739STDY7958805_CTGTTTACAGGATCGA-1	NA	1.12033	-1.35033	Human	Endothelial
5739STDY7958805_GAAATGAAGTGAATTG-1	NA	2.26743	1.36853	Human	Endothelial
5739STDY7958805_GAATGAATCTTAACCT-1	NA	-0.184798	-6.31372	Human	Endothelial
5739STDY7958805_GACCAATAGTGGAGAA-1	NA	0.575244	-0.804096	Human	Endothelial
5739STDY7958805_GACGTTACACCGTTGG-1	NA	1.98627	2.82148	Human	Endothelial
5739STDY7958805_GAGCAGATCGTAGGAG-1	NA	1.10774	3.31536	Human	Endothelial
5739STDY7958805_GAGGTGAAGGACATTA-1	NA	-1.54482	-2.69174	Human	Endothelial
5739STDY7958805_GATCGTAAGGGATACC-1	NA	4.1458	2.03267	Human	Endothelial
5739STDY7958805_GATCGTATCTTTACAC-1	NA	0.341678	-6.27791	Human	Endothelial
5739STDY7958805_GCAGCCAGTTTGACTG-1	NA	2.28818	1.27923	Human	Endothelial
5739STDY7958805_GCATGATCACGGTAGA-1	NA	-0.337361	-5.88248	Human	Endothelial
5739STDY7958805_GCATGTAAGAAACGAG-1	NA	-1.60304	-2.56363	Human	Endothelial
5739STDY7958805_GCTTCCAAGCTAACAA-1	NA	3.14019	2.08958	Human	Endothelial
5739STDY7958805_GGCTGGTAGCTAGCCC-1	NA	2.4094	1.23948	Human	Endothelial
5739STDY7958805_GGTGCGTCAGGGTTAG-1	NA	-0.105293	-6.12397	Human	Endothelial
5739STDY7958805_GTACTCCCAGCTGGCT-1	NA	-0.0880188	-6.30943	Human	Endothelial
5739STDY7958805_GTAGGCCTCGCCCTTA-1	NA	-0.0887897	-6.08	Human	Endothelial
5739STDY7958805_GTCATTTGTCATTAGC-1	NA	0.553372	3.48397	Human	Endothelial
5739STDY7958805_GTGAAGGTCGTCTGCT-1	NA	1.65091	-0.546568	Human	Endothelial
5739STDY7958805_GTGTTAGCATGCCACG-1	NA	-0.620453	-5.22233	Human	Endothelial
5739STDY7958805_GTTACAGCACATGTGT-1	NA	-0.193537	-5.95387	Human	Endothelial
5739STDY7958805_TACTCGCAGAGCTGCA-1	NA	-0.0803049	-6.18803	Human	Endothelial
5739STDY7958805_TACTTACTCTGATTCT-1	NA	-0.189754	-6.15478	Human	Endothelial
5739STDY7958805_TCATTTGCAAGTCTGT-1	NA	-0.310242	-6.09802	Human	Endothelial
5739STDY7958805_TCATTTGCATTGCGGC-1	NA	0.288141	-6.5786	Human	Endothelial
5739STDY7958805_TCGGTAACAGGTCGTC-1	NA	-0.556735	-5.40881	Human	Endothelial
5739STDY7958805_TGAGAGGGTGATAAAC-1	NA	-0.690182	-5.17629	Human	Endothelial
5739STDY7958805_TGAGGGATCAACCATG-1	NA	0.266215	-5.62223	Human	Endothelial
5739STDY7958805_TGGCTGGGTAAGCACG-1	NA	2.16687	1.46594	Human	Endothelial
5739STDY7958805_TGTATTCAGAGCTGGT-1	NA	2.70204	1.68931	Human	Endothelial
5739STDY7958806_ACATGGTCATTTCAGG-1	NA	-0.937176	-1.63682	Human	Endothelial
5739STDY7958806_ACCAGTAAGCTTCGCG-1	NA	1.22291	-1.38136	Human	Endothelial
5739STDY7958806_ACTGCTCCAATAGAGT-1	NA	-0.0395054	0.187767	Human	Endothelial
5739STDY7958806_ACTTACTCAGTATCTG-1	NA	1.61494	1.12115	Human	Endothelial
5739STDY7958806_AGAATAGGTTAAAGTG-1	NA	-0.0267987	-5.451	Human	Endothelial
5739STDY7958806_ATGCGATGTGGTCCGT-1	NA	-8.99542	0.639568	Human	Endothelial
5739STDY7958806_CAACTAGCACGCCAGT-1	NA	-0.251519	-6.28877	Human	Endothelial
5739STDY7958806_CAGAGAGAGCTGAACG-1	NA	0.737147	-1.91519	Human	Endothelial
5739STDY7958806_CGATGTACACGAAGCA-1	NA	2.19	1.17023	Human	Endothelial
5739STDY7958806_CGCTATCCAAAGCGGT-1	NA	0.169935	-5.64226	Human	Endothelial
5739STDY7958806_CTAGAGTAGTTGAGAT-1	NA	1.80517	-1.06527	Human	Endothelial
5739STDY7958806_CTGATAGGTCAAACTC-1	NA	1.4418	0.543015	Human	Endothelial
5739STDY7958806_CTTTGCGAGCTGTCTA-1	NA	-0.940173	-2.65297	Human	Endothelial
5739STDY7958806_GAGCAGAGTAGGCTGA-1	NA	-1.51239	-0.33482	Human	Endothelial
5739STDY7958806_GCATGCGCACGCGAAA-1	NA	-0.0384759	-5.89465	Human	Endothelial
5739STDY7958806_GGCGACTGTGATAAGT-1	NA	1.10381	-0.0373075	Human	Endothelial
5739STDY7958806_GGGATGAGTACTTCTT-1	NA	0.615754	-0.660923	Human	Endothelial
5739STDY7958806_GGGTCTGAGGTAGCCA-1	NA	-1.22992	-3.80186	Human	Endothelial
5739STDY7958806_TCATTTGTCCGGCACA-1	NA	3.02894	2.55305	Human	Endothelial
5739STDY7958806_TCTCTAACACAGAGGT-1	NA	0.836901	3.39447	Human	Endothelial
5739STDY7958806_TGCGTGGTCTCCAGGG-1	NA	3.31632	2.56751	Human	Endothelial
5739STDY7958806_TTGGCAAGTCAATGTC-1	NA	0.327591	-6.56929	Human	Endothelial
5739STDY7958806_TTGTAGGGTATGGTTC-1	NA	0.617044	-0.936787	Human	Endothelial
5739STDY7958806_TTTGCGCTCGGTTAAC-1	NA	2.20581	-0.0912221	Human	Endothelial
5739STDY7958807_AAACGGGTCAGCATGT-1	NA	0.0279702	-5.84869	Human	Endothelial
5739STDY7958807_ACGAGCCCAGCATGAG-1	NA	-7.89826	0.778789	Human	Endothelial
5739STDY7958807_ACGAGCCGTCTGCCAG-1	NA	-0.841554	-5.07634	Human	Endothelial
5739STDY7958807_ACGATACAGCCAGTAG-1	NA	2.67306	0.00218435	Human	Endothelial
5739STDY7958807_ACTTACTCAAGTCTGT-1	NA	2.3702	1.29504	Human	Endothelial
5739STDY7958807_AGAATAGTCACCTCGT-1	NA	0.198316	-5.51485	Human	Endothelial
5739STDY7958807_AGGCCGTCACCTGGTG-1	NA	2.16037	0.992797	Human	Endothelial
5739STDY7958807_AGTTGGTAGACTACAA-1	NA	1.98808	0.923368	Human	Endothelial
5739STDY7958807_ATCATGGCACGTAAGG-1	NA	0.393404	-6.29344	Human	Endothelial
5739STDY7958807_CAACTAGTCGAACTGT-1	NA	2.61991	1.61202	Human	Endothelial
5739STDY7958807_CACACAAGTAGAAGGA-1	NA	1.7081	-0.106495	Human	Endothelial
5739STDY7958807_CAGAGAGCAGGGAGAG-1	NA	-1.20485	-1.8808	Human	Endothelial
5739STDY7958807_CAGTCCTCAAACGTGG-1	NA	1.66974	0.732644	Human	Endothelial
5739STDY7958807_CATGACAGTATTAGCC-1	NA	1.16882	-4.66262	Human	Endothelial
5739STDY7958807_CATGGCGCAGTCAGCC-1	NA	-0.857532	-2.63998	Human	Endothelial
5739STDY7958807_CATTATCTCATGTCCC-1	NA	-1.19822	-2.29473	Human	Endothelial
5739STDY7958807_CATTCGCAGTGTCCAT-1	NA	2.32779	0.889907	Human	Endothelial
5739STDY7958807_CCATTCGGTGTGAATA-1	NA	2.2499	0.851838	Human	Endothelial
5739STDY7958807_CCGTACTCACTTGGAT-1	NA	-0.818353	-2.52159	Human	Endothelial
5739STDY7958807_CCTACACTCCACGTTC-1	NA	1.81514	0.178374	Human	Endothelial
5739STDY7958807_CCTACCACATGTCGAT-1	NA	0.0995447	-5.99796	Human	Endothelial
5739STDY7958807_CGCGTTTAGAAACGAG-1	NA	-1.04534	-1.72919	Human	Endothelial
5739STDY7958807_CGCTGGAGTCAATACC-1	NA	2.14984	0.725499	Human	Endothelial
5739STDY7958807_CGGAGCTGTAGCGTGA-1	NA	-1.91429	-1.9586	Human	Endothelial
5739STDY7958807_CTCACACTCAGGTTCA-1	NA	1.87476	0.766157	Human	Endothelial
5739STDY7958807_CTCGGGACAAGCGATG-1	NA	-1.40876	-3.18102	Human	Endothelial
5739STDY7958807_CTGATCCCAAAGGCGT-1	NA	0.0478581	-6.2585	Human	Endothelial
5739STDY7958807_GAAGCAGAGACACTAA-1	NA	0.13436	-6.2977	Human	Endothelial
5739STDY7958807_GATGCTAAGGAGTCTG-1	NA	-0.193461	-2.1527	Human	Endothelial
5739STDY7958807_GCCAAATGTATATCCG-1	NA	0.089055	-5.97475	Human	Endothelial
5739STDY7958807_GCTGCAGGTGTAATGA-1	NA	0.0673704	-6.27168	Human	Endothelial
5739STDY7958807_GGACATTAGTAATCCC-1	NA	-0.0816294	-6.30742	Human	Endothelial
5739STDY7958807_GGACATTCACCAGTTA-1	NA	2.82753	3.21266	Human	Endothelial
5739STDY7958807_GGATGTTCAAGGACTG-1	NA	1.21876	-5.66189	Human	Endothelial
5739STDY7958807_GGATTACGTTAAGTAG-1	NA	-0.786681	-2.50255	Human	Endothelial
5739STDY7958807_GGCCGATAGCTAACTC-1	NA	1.2419	0.922497	Human	Endothelial
5739STDY7958807_GGCGACTCAGGAATGC-1	NA	0.323971	-5.22492	Human	Endothelial
5739STDY7958807_GGCTCGACACGGCTAC-1	NA	0.0732515	-6.10177	Human	Endothelial
5739STDY7958807_GGTGAAGCATGGGACA-1	NA	0.148814	-5.83443	Human	Endothelial
5739STDY7958807_GTCGGGTTCACTTATC-1	NA	3.37793	2.35598	Human	Endothelial
5739STDY7958807_GTGCATACAGTTCCCT-1	NA	0.37223	-5.31167	Human	Endothelial
5739STDY7958807_TAAGTGCCAATCACAC-1	NA	2.11439	0.301229	Human	Endothelial
5739STDY7958807_TACGGGCTCGGCTTGG-1	NA	1.79508	0.645243	Human	Endothelial
5739STDY7958807_TACTTACGTCCATCCT-1	NA	0.93383	-5.2423	Human	Endothelial
5739STDY7958807_TATTACCTCCTCAATT-1	NA	2.9222	2.39805	Human	Endothelial
5739STDY7958807_TCAGGATCAGCTGTGC-1	NA	2.08082	1.30628	Human	Endothelial
5739STDY7958807_TCGTACCTCTGTCTAT-1	NA	-2.2055	-2.3083	Human	Endothelial
5739STDY7958807_TGAAAGAGTTGGTTTG-1	NA	1.94693	0.938734	Human	Endothelial
5739STDY7958807_TGACGGCGTCACAAGG-1	NA	2.19394	1.07123	Human	Endothelial
5739STDY7958807_TGCCAAAGTAATCACC-1	NA	2.22772	1.04258	Human	Endothelial
5739STDY7958807_TGCGGGTCACGAAATA-1	NA	0.745611	-0.559673	Human	Endothelial
5739STDY7958807_TGTCCCACACGGCGTT-1	NA	-2.00928	-1.56467	Human	Endothelial
5739STDY7958807_TTAGGACTCTAACTCT-1	NA	-1.2564	-1.65394	Human	Endothelial
5739STDY7958807_TTCGAAGAGTGGTAGC-1	NA	0.857095	-1.52263	Human	Endothelial
5739STDY7958807_TTGCGTCTCAGGCCCA-1	NA	3.26647	2.27408	Human	Endothelial
5739STDY7958808_AAACGGGGTACTCAAC-1	NA	-1.72949	-3.50733	Human	Endothelial
5739STDY7958808_ATCACGAGTCGACTGC-1	NA	-0.877721	-1.92189	Human	Endothelial
5739STDY7958808_ATTACTCGTGATGTGG-1	NA	2.76048	2.07295	Human	Endothelial
5739STDY7958808_CCACCTACATGCCCGA-1	NA	-0.0614361	-5.40141	Human	Endothelial
5739STDY7958808_CCATTCGTCCCAACGG-1	NA	3.17442	2.00545	Human	Endothelial
5739STDY7958808_CGTTAGAAGTGTTAGA-1	NA	0.575285	-5.41193	Human	Endothelial
5739STDY7958808_CTCGGGACAGACAAGC-1	NA	3.55612	2.31414	Human	Endothelial
5739STDY7958808_CTCTGGTTCAGCCTAA-1	NA	0.934209	-1.54615	Human	Endothelial
5739STDY7958808_GATCGTAGTTCGAATC-1	NA	3.37855	2.4335	Human	Endothelial
5739STDY7958808_GCAATCAAGGCTCAGA-1	NA	-0.353915	-2.39626	Human	Endothelial
5739STDY7958808_GGGAGATGTTGTGGAG-1	NA	2.414	1.33066	Human	Endothelial
5739STDY7958808_GGTATTGAGGTGATTA-1	NA	-0.0379227	-6.4336	Human	Endothelial
5739STDY7958808_TGCCCATAGGTAAACT-1	NA	-2.11902	-2.12468	Human	Endothelial
5739STDY7958808_TTGAACGCACCGGAAA-1	NA	-0.122978	-6.52259	Human	Endothelial
5739STDY7958809_AGGTCATAGCTCAACT-1	NA	0.12583	-6.46513	Human	Endothelial
5739STDY7958809_ATAACGCCATATACGC-1	NA	-1.04119	-2.70738	Human	Endothelial
5739STDY7958809_ATAACGCCATTTGCCC-1	NA	1.31522	-0.221754	Human	Endothelial
5739STDY7958809_ATTTCTGAGGGTATCG-1	NA	-1.90323	-1.04578	Human	Endothelial
5739STDY7958809_CAAGTTGGTACTCGCG-1	NA	2.80831	1.72908	Human	Endothelial
5739STDY7958809_CATGACACAAACGCGA-1	NA	2.85931	1.73203	Human	Endothelial
5739STDY7958809_CGGACACTCCACGAAT-1	NA	-1.30452	-2.8149	Human	Endothelial
5739STDY7958809_CGGACTGCATACTACG-1	NA	3.74228	2.10229	Human	Endothelial
5739STDY7958809_CGGCTAGAGCCAGTTT-1	NA	2.22451	0.71597	Human	Endothelial
5739STDY7958809_CTAAGACAGATCTGAA-1	NA	2.52736	1.39249	Human	Endothelial
5739STDY7958809_CTACGTCAGGGTTCCC-1	NA	3.993	2.03768	Human	Endothelial
5739STDY7958809_GCAGTTACAGCGATCC-1	NA	-0.143862	-6.22364	Human	Endothelial
5739STDY7958809_GCTGCGAGTTAAGTAG-1	NA	-1.11484	-2.4877	Human	Endothelial
5739STDY7958809_GGACAGACAAGGACTG-1	NA	0.48817	-5.53272	Human	Endothelial
5739STDY7958809_GGCCGATGTTACGCGC-1	NA	0.929654	-1.28998	Human	Endothelial
5739STDY7958809_GTACTTTGTAAGTTCC-1	NA	0.00271286	-6.22809	Human	Endothelial
5739STDY7958809_GTTCTCGTCCCATTTA-1	NA	-0.364436	-5.99694	Human	Endothelial
5739STDY7958809_GTTCTCGTCTCAAGTG-1	NA	-0.582011	-5.50759	Human	Endothelial
5739STDY7958809_GTTCTCGTCTGCGGCA-1	NA	-1.13629	-4.1877	Human	Endothelial
5739STDY7958809_TCTCATAGTCCTAGCG-1	NA	-1.49389	-3.5987	Human	Endothelial
5739STDY7958809_TGGACGCCATGACGGA-1	NA	2.56075	1.60929	Human	Endothelial
5739STDY7958810_AATCGGTAGTCGTACT-1	NA	0.402858	-6.00608	Human	Endothelial
5739STDY7958810_ACACCCTGTACCATCA-1	NA	-1.54226	-5.66215	Human	Endothelial
5739STDY7958810_AGCTCCTGTGCCTGTG-1	NA	-1.56554	-5.75335	Human	Endothelial
5739STDY7958810_ATGCGATGTAGAGCTG-1	NA	4.66948	0.523948	Human	Endothelial
5739STDY7958810_ATTTCTGTCTCGATGA-1	NA	-5.67081	0.286531	Human	Endothelial
5739STDY7958810_CAAGAAACAAGTAGTA-1	NA	2.13672	-7.19356	Human	Endothelial
5739STDY7958810_CAAGGCCTCACGAAGG-1	NA	-0.938732	-4.41152	Human	Endothelial
5739STDY7958810_CAGCTGGCAAGCCTAT-1	NA	1.44506	-6.79957	Human	Endothelial
5739STDY7958810_CATCGGGCACAAGTAA-1	NA	1.82167	-6.64804	Human	Endothelial
5739STDY7958810_CCTACACTCAACGCTA-1	NA	5.41475	-0.965631	Human	Endothelial
5739STDY7958810_CGATTGATCATTTGGG-1	NA	-1.49761	-5.49182	Human	Endothelial
5739STDY7958810_CTAAGACGTTAAGAAC-1	NA	2.43206	-5.22286	Human	Endothelial
5739STDY7958810_GCATGCGAGACCCACC-1	NA	-1.41501	-4.05658	Human	Endothelial
5739STDY7958810_GCCTCTAGTTCAGCGC-1	NA	5.19333	-0.94737	Human	Endothelial
5739STDY7958810_GGGTCTGCATCCGCGA-1	NA	1.4844	-6.5362	Human	Endothelial
5739STDY7958810_GTAGGCCTCTAGAGTC-1	NA	-1.45642	-5.78096	Human	Endothelial
5739STDY7958810_GTTAAGCAGTCTCGGC-1	NA	-1.42585	-5.6152	Human	Endothelial
5739STDY7958810_TACGGATAGACGCACA-1	NA	1.83601	-0.199266	Human	Endothelial
5739STDY7958810_TAGGCATCATTGAGCT-1	NA	1.74745	-6.18262	Human	Endothelial
5739STDY7958810_TCCCGATAGCCAGTTT-1	NA	5.45256	-2.42917	Human	Endothelial
5739STDY7958810_TGGGAAGCATTGCGGC-1	NA	-1.16449	-3.43659	Human	Endothelial
5739STDY7958810_TGGTTAGAGCGATGAC-1	NA	-1.52168	-5.57653	Human	Endothelial
5739STDY7958810_TGTTCCGGTTATCACG-1	NA	1.8312	-6.71538	Human	Endothelial
5739STDY7958810_TTGACTTTCGCCGTGA-1	NA	3.22698	-5.60047	Human	Endothelial
5739STDY7958811_AACTTTCTCGTCTGAA-1	NA	-1.21443	-3.40483	Human	Endothelial
5739STDY7958811_AAGACCTGTAAGTGGC-1	NA	2.61254	-6.25764	Human	Endothelial
5739STDY7958811_AAGGCAGGTTCTCATT-1	NA	5.73687	-2.97969	Human	Endothelial
5739STDY7958811_ACGAGGAAGCGTGAGT-1	NA	3.15508	-4.84312	Human	Endothelial
5739STDY7958811_AGAATAGGTATTCTCT-1	NA	4.01043	-4.32583	Human	Endothelial
5739STDY7958811_AGAGCGATCCACGACG-1	NA	5.51566	-1.3621	Human	Endothelial
5739STDY7958811_AGTGAGGGTCGCTTTC-1	NA	2.50085	-6.21308	Human	Endothelial
5739STDY7958811_CAACTAGGTGTATGGG-1	NA	5.6674	-1.56434	Human	Endothelial
5739STDY7958811_CACATAGAGCGATGAC-1	NA	3.2162	-4.99491	Human	Endothelial
5739STDY7958811_CATTCGCAGCCCGAAA-1	NA	5.75348	-1.64936	Human	Endothelial
5739STDY7958811_CCCATACCACACATGT-1	NA	5.71142	-1.75626	Human	Endothelial
5739STDY7958811_CGCTTCAAGGCACATG-1	NA	7.27834	-8.45746	Human	Endothelial
5739STDY7958811_CGGACACCACTATCTT-1	NA	1.49741	-4.82409	Human	Endothelial
5739STDY7958811_CGTCACTGTAGCACGA-1	NA	1.28875	-5.77764	Human	Endothelial
5739STDY7958811_CGTGTAAGTCTAGCGC-1	NA	1.04099	-5.60486	Human	Endothelial
5739STDY7958811_CTAGAGTAGGTGGGTT-1	NA	1.83566	-6.35173	Human	Endothelial
5739STDY7958811_CTCTACGCATATACCG-1	NA	1.72281	-5.6603	Human	Endothelial
5739STDY7958811_CTGGTCTCAATGTTGC-1	NA	3.34597	-4.6622	Human	Endothelial
5739STDY7958811_CTGGTCTCAGACGCCT-1	NA	2.09426	-5.70232	Human	Endothelial
5739STDY7958811_CTGTTTACATAAGACA-1	NA	2.0269	-6.19706	Human	Endothelial
5739STDY7958811_GAACCTATCACCGGGT-1	NA	2.48926	-5.59258	Human	Endothelial
5739STDY7958811_GACTACAAGCAGGCTA-1	NA	7.16816	-8.48488	Human	Endothelial
5739STDY7958811_GCGACCATCTTGCAAG-1	NA	5.61514	-1.74275	Human	Endothelial
5739STDY7958811_GCGAGAAGTTGCGTTA-1	NA	1.91521	-5.57239	Human	Endothelial
5739STDY7958811_GCGCAGTGTCACCCAG-1	NA	3.97639	-3.96383	Human	Endothelial
5739STDY7958811_GGCGACTGTTCGAATC-1	NA	5.39423	0.146019	Human	Endothelial
5739STDY7958811_GGTGTTATCCGCGCAA-1	NA	-1.09714	-3.32959	Human	Endothelial
5739STDY7958811_GTCCTCAGTCCGTCAG-1	NA	4.15628	1.07214	Human	Endothelial
5739STDY7958811_GTTACAGAGTTTCCTT-1	NA	2.6905	-4.3399	Human	Endothelial
5739STDY7958811_TACACGAGTCTCTCGT-1	NA	5.35817	-1.13389	Human	Endothelial
5739STDY7958811_TCAACGAGTGCAGTAG-1	NA	3.2678	-3.73477	Human	Endothelial
5739STDY7958811_TGACAACAGAATGTGT-1	NA	3.26444	-4.97458	Human	Endothelial
5739STDY7958811_TTCGGTCAGGCAAAGA-1	NA	5.46158	-1.40375	Human	Endothelial
5739STDY7958811_TTCTACACACGAGGTA-1	NA	2.01742	0.703067	Human	Endothelial
5739STDY7958812_ACACCCTTCCATGCTC-1	NA	7.48641	-8.32368	Human	Endothelial
5739STDY7958812_ACTGTCCGTGTTGGGA-1	NA	5.33552	-1.60455	Human	Endothelial
5739STDY7958812_ATGCGATCACAAGTAA-1	NA	-1.69383	-1.40435	Human	Endothelial
5739STDY7958812_CAAGGCCTCCCTAATT-1	NA	2.21575	-6.37641	Human	Endothelial
5739STDY7958812_CACACAATCCAATGGT-1	NA	5.30991	-0.967247	Human	Endothelial
5739STDY7958812_CAGATCACATAGAAAC-1	NA	5.66405	-1.66462	Human	Endothelial
5739STDY7958812_CATGCCTAGTCAATAG-1	NA	5.43553	-1.99974	Human	Endothelial
5739STDY7958812_CGAATGTAGCTCTCGG-1	NA	3.24398	-4.47052	Human	Endothelial
5739STDY7958812_CGACCTTCAATGGACG-1	NA	7.01692	-7.75497	Human	Endothelial
5739STDY7958812_CTAACTTGTCTCATCC-1	NA	3.37954	-4.84248	Human	Endothelial
5739STDY7958812_GAACATCGTTAAGATG-1	NA	2.63473	-4.72493	Human	Endothelial
5739STDY7958812_GACTGCGGTCCAGTGC-1	NA	7.43728	-8.46735	Human	Endothelial
5739STDY7958812_GATGAAATCAGTTTGG-1	NA	5.6823	-1.48614	Human	Endothelial
5739STDY7958812_GGGAATGAGATGAGAG-1	NA	3.30882	-4.82697	Human	Endothelial
5739STDY7958812_TACCTTAAGATCCTGT-1	NA	5.60399	-1.72693	Human	Endothelial
5739STDY7958812_TCCCGATCAGCTGTGC-1	NA	1.54326	-5.49138	Human	Endothelial
5739STDY7958812_TTCTACAGTCTCATCC-1	NA	3.76467	-5.94826	Human	Endothelial
5739STDY7958812_TTTGCGCCATGGAATA-1	NA	1.44727	-5.76625	Human	Endothelial
5739STDY8351229_CTAATGGGTTGAACTC-1	NA	-1.19899	-3.19543	Human	Endothelial
5739STDY8351214_CATCCACCACATTCGA-1	NA	-3.25811	-1.77803	Human	Endothelial
5739STDY8351214_GCTGGGTAGGGTATCG-1	NA	-2.0074	-2.61341	Human	Endothelial
5739STDY8351222_AAACGGGCAGTACACT-1	NA	2.53564	-1.33526	Human	Endothelial
5739STDY8351222_ACATACGAGAATTCCC-1	NA	1.14391	-4.49733	Human	Endothelial
5739STDY8351222_AGAATAGGTCAGTGGA-1	NA	3.10341	-2.60066	Human	Endothelial
5739STDY8351222_AGATCTGTCCTACAGA-1	NA	-6.57375	0.41712	Human	Endothelial
5739STDY8351222_AGCTCCTTCTTAACCT-1	NA	2.58389	-1.29375	Human	Endothelial
5739STDY8351222_ATCCACCAGAAACCAT-1	NA	2.97081	-2.32684	Human	Endothelial
5739STDY8351222_CAGGTGCCAGCGTAAG-1	NA	1.98076	-5.46164	Human	Endothelial
5739STDY8351222_CATATGGTCGTACGGC-1	NA	5.82448	-2.03761	Human	Endothelial
5739STDY8351222_CATCAAGTCGAATGCT-1	NA	2.9305	-1.61339	Human	Endothelial
5739STDY8351222_CCAGCGATCATTCACT-1	NA	-2.56735	-2.73752	Human	Endothelial
5739STDY8351222_CCTCTGAGTAGAAAGG-1	NA	2.0008	-1.60237	Human	Endothelial
5739STDY8351222_CGACTTCGTCGCCATG-1	NA	3.87629	-4.28412	Human	Endothelial
5739STDY8351222_CGAGCCATCCTTGCCA-1	NA	1.83774	-6.11915	Human	Endothelial
5739STDY8351222_CGGACGTTCTGGTTCC-1	NA	1.9434	-5.42432	Human	Endothelial
5739STDY8351222_CGTCACTCAGCCTTTC-1	NA	0.585445	-5.1515	Human	Endothelial
5739STDY8351222_CGTTAGAAGCCACTAT-1	NA	2.86457	-4.60395	Human	Endothelial
5739STDY8351222_CGTTAGATCTTCAACT-1	NA	1.90818	-4.85948	Human	Endothelial
5739STDY8351222_CTAAGACTCACCACCT-1	NA	3.81622	-3.85863	Human	Endothelial
5739STDY8351222_CTAGTGACATTTGCCC-1	NA	-0.894227	-3.04601	Human	Endothelial
5739STDY8351222_CTCAGAACAGGGTATG-1	NA	0.15241	-5.59859	Human	Endothelial
5739STDY8351222_CTGGTCTCAAATCCGT-1	NA	4.80862	0.527407	Human	Endothelial
5739STDY8351222_CTGTTTACATAAAGGT-1	NA	5.62913	-1.48373	Human	Endothelial
5739STDY8351222_GAAACTCCAGGAATGC-1	NA	5.67855	-1.53254	Human	Endothelial
5739STDY8351222_GAGCAGAAGCTAGTCT-1	NA	5.67311	-1.24409	Human	Endothelial
5739STDY8351222_GAGCAGACATATGGTC-1	NA	3.77783	-0.0172502	Human	Endothelial
5739STDY8351222_GATCGATGTCTGCCAG-1	NA	3.10931	2.19645	Human	Endothelial
5739STDY8351222_GCACTCTTCGTCTGAA-1	NA	5.12232	0.283796	Human	Endothelial
5739STDY8351222_GCATGTACATGTCGAT-1	NA	1.88159	-5.68783	Human	Endothelial
5739STDY8351222_GCTGCTTTCACGAAGG-1	NA	5.05853	-0.342685	Human	Endothelial
5739STDY8351222_GCTGGGTAGCTCCCAG-1	NA	5.53179	-1.21056	Human	Endothelial
5739STDY8351222_GCTTGAAGTGCAGGTA-1	NA	2.00854	-6.20949	Human	Endothelial
5739STDY8351222_GGATGTTGTTCACGGC-1	NA	2.19477	-5.93748	Human	Endothelial
5739STDY8351222_GTACTTTTCTGCTGCT-1	NA	4.16687	0.288905	Human	Endothelial
5739STDY8351222_GTCATTTTCCAGAAGG-1	NA	2.03304	-5.3156	Human	Endothelial
5739STDY8351222_GTGCTTCAGAAACGCC-1	NA	3.25679	1.92776	Human	Endothelial
5739STDY8351222_GTTCGGGAGCAGATCG-1	NA	1.82303	-1.27068	Human	Endothelial
5739STDY8351222_TACTTGTCACTTCGAA-1	NA	2.68948	-2.85779	Human	Endothelial
5739STDY8351222_TAGTGGTGTCGAACAG-1	NA	5.41589	-1.75246	Human	Endothelial
5739STDY8351222_TCATTACCAGCTTAAC-1	NA	1.88863	-5.73286	Human	Endothelial
5739STDY8351222_TCTGAGATCAGAGGTG-1	NA	2.86786	-4.91147	Human	Endothelial
5739STDY8351222_TGGGAAGTCCATGCTC-1	NA	4.04347	-0.615851	Human	Endothelial
5739STDY8351222_TGTTCCGTCTGCTGTC-1	NA	3.21257	-2.41292	Human	Endothelial
5739STDY8351222_TTATGCTGTAGAAGGA-1	NA	2.02064	-5.43585	Human	Endothelial
5739STDY8351222_TTCCCAGTCCCAGGTG-1	NA	2.06049	-5.10217	Human	Endothelial
5739STDY8351222_TTCGGTCGTGATGATA-1	NA	2.4445	-1.94614	Human	Endothelial
5739STDY8351222_TTCTCCTGTCTACCTC-1	NA	5.20048	-0.415253	Human	Endothelial
5739STDY8351215_AGTAGTCGTATATGAG-1	NA	-1.20932	-2.75224	Human	Endothelial
5739STDY8351223_CGTCAGGCACAGGCCT-1	NA	0.936971	-1.82551	Human	Endothelial
5739STDY8351223_TGTCCCAGTTCTGTTT-1	NA	0.984172	-1.56183	Human	Endothelial
5739STDY8351223_TTCGAAGGTGGCTCCA-1	NA	-6.39334	0.946717	Human	Endothelial
5739STDY8351216_ACACCCTCAGAGCCAA-1	NA	1.90334	-1.02886	Human	Endothelial
5739STDY8351216_ACGGCCATCTCTTATG-1	NA	0.977472	-0.505748	Human	Endothelial
5739STDY8351216_ACTTGTTCATTCCTCG-1	NA	2.14162	-1.29726	Human	Endothelial
5739STDY8351216_AGCAGCCAGCCCAACC-1	NA	2.02658	0.223193	Human	Endothelial
5739STDY8351216_AGTGGGAGTCGGCTCA-1	NA	1.50366	-0.840896	Human	Endothelial
5739STDY8351216_ATTGGACCACGTCTCT-1	NA	2.01962	-0.573547	Human	Endothelial
5739STDY8351216_CAGGTGCTCCCTAACC-1	NA	-2.0876	-1.20175	Human	Endothelial
5739STDY8351216_CGCGGTAAGTGCGTGA-1	NA	1.77187	-1.45844	Human	Endothelial
5739STDY8351216_CGTCTACAGACAAGCC-1	NA	1.68686	-1.12796	Human	Endothelial
5739STDY8351216_CGTGAGCTCTTGCAAG-1	NA	-3.00762	-1.82137	Human	Endothelial
5739STDY8351216_CTGATCCCACCACGTG-1	NA	-2.46322	-0.848936	Human	Endothelial
5739STDY8351216_CTGTTTAGTAGTGAAT-1	NA	-2.72066	-1.63656	Human	Endothelial
5739STDY8351216_CTGTTTATCTTGTACT-1	NA	3.25989	1.81207	Human	Endothelial
5739STDY8351216_GCGCAACTCTGGGCCA-1	NA	1.16636	-1.19404	Human	Endothelial
5739STDY8351216_GGCTGGTAGTCAATAG-1	NA	2.05388	-1.49844	Human	Endothelial
5739STDY8351216_TATGCCCAGGGAGTAA-1	NA	1.05068	-1.57272	Human	Endothelial
5739STDY8351216_TCCACACTCCGGCACA-1	NA	2.43517	-0.859827	Human	Endothelial
5739STDY8351216_TCGAGGCCACCGAATT-1	NA	-2.76284	-2.62917	Human	Endothelial
5739STDY8351216_TCGTAGATCACTCTTA-1	NA	-4.5394	5.23436	Human	Endothelial
5739STDY8351224_AACCATGAGGAATTAC-1	NA	-0.133298	-0.996234	Human	Endothelial
5739STDY8351224_AACTCCCTCTGTGCAA-1	NA	3.52459	2.084	Human	Endothelial
5739STDY8351224_AATCGGTAGAAGGTTT-1	NA	-0.849324	-0.352111	Human	Endothelial
5739STDY8351224_ACAGCCGAGGCTAGCA-1	NA	-0.446076	-0.17688	Human	Endothelial
5739STDY8351224_ACATGGTAGGTAGCTG-1	NA	1.54474	0.585016	Human	Endothelial
5739STDY8351224_ACGCAGCAGACCTTTG-1	NA	0.473578	-2.10369	Human	Endothelial
5739STDY8351224_ACGCCAGCATGGTTGT-1	NA	2.25372	-1.19285	Human	Endothelial
5739STDY8351224_ACGTCAATCATGCAAC-1	NA	2.04947	0.584367	Human	Endothelial
5739STDY8351224_ACTTGTTCACAGTCGC-1	NA	0.954066	-0.542297	Human	Endothelial
5739STDY8351224_ACTTGTTGTGTGACCC-1	NA	0.90981	-5.84146	Human	Endothelial
5739STDY8351224_AGAGTGGGTAGCAAAT-1	NA	1.55372	0.615721	Human	Endothelial
5739STDY8351224_AGCTCCTGTGGTACAG-1	NA	-2.10153	-0.684604	Human	Endothelial
5739STDY8351224_AGTGTCAAGAGGGATA-1	NA	-2.63611	-1.29921	Human	Endothelial
5739STDY8351224_AGTTGGTGTTACGGAG-1	NA	-1.21251	-0.402645	Human	Endothelial
5739STDY8351224_AGTTGGTTCTCCAGGG-1	NA	3.0954	1.96325	Human	Endothelial
5739STDY8351224_ATAAGAGGTGATGATA-1	NA	1.56473	-5.60517	Human	Endothelial
5739STDY8351224_ATTATCCAGATGTGTA-1	NA	1.94342	-0.714675	Human	Endothelial
5739STDY8351224_ATTATCCCAGTGACAG-1	NA	1.68336	0.527806	Human	Endothelial
5739STDY8351224_ATTCTACCAAGTTAAG-1	NA	1.75167	0.558946	Human	Endothelial
5739STDY8351224_CAAGATCTCTCTGTCG-1	NA	-2.73131	-1.893	Human	Endothelial
5739STDY8351224_CACACCTTCTGCTTGC-1	NA	1.44414	0.140626	Human	Endothelial
5739STDY8351224_CACACTCCACGAAACG-1	NA	1.8438	0.300032	Human	Endothelial
5739STDY8351224_CACATTTAGCTGATAA-1	NA	-1.49875	-0.483937	Human	Endothelial
5739STDY8351224_CACTCCACAGCTGCTG-1	NA	2.35577	0.42294	Human	Endothelial
5739STDY8351224_CAGAGAGGTCGGATCC-1	NA	1.65781	-0.845124	Human	Endothelial
5739STDY8351224_CAGATCAGTTACGTCA-1	NA	0.828866	-0.920195	Human	Endothelial
5739STDY8351224_CAGGTGCGTTCGTTGA-1	NA	-2.47814	-1.14263	Human	Endothelial
5739STDY8351224_CATATGGCAATGAATG-1	NA	2.93219	2.1932	Human	Endothelial
5739STDY8351224_CATCGAATCCTTCAAT-1	NA	3.01284	0.645089	Human	Endothelial
5739STDY8351224_CATCGGGGTCCCTTGT-1	NA	2.04493	0.0647499	Human	Endothelial
5739STDY8351224_CATTATCAGGGATCTG-1	NA	1.80412	0.261196	Human	Endothelial
5739STDY8351224_CATTATCAGTTTAGGA-1	NA	1.25428	0.413874	Human	Endothelial
5739STDY8351224_CCACTACGTAAACGCG-1	NA	-2.28022	-0.783953	Human	Endothelial
5739STDY8351224_CCATTCGAGGACACCA-1	NA	-0.426391	-5.17479	Human	Endothelial
5739STDY8351224_CCCAATCGTAGCAAAT-1	NA	-8.21472	0.738486	Human	Endothelial
5739STDY8351224_CCGGTAGCAATTGCTG-1	NA	-1.35841	-0.446581	Human	Endothelial
5739STDY8351224_CCTACACGTTTGTGTG-1	NA	-2.75871	-1.80321	Human	Endothelial
5739STDY8351224_CCTACACTCCACGAAT-1	NA	1.9688	-0.00188762	Human	Endothelial
5739STDY8351224_CCTACCACATATGCTG-1	NA	0.66522	-5.83052	Human	Endothelial
5739STDY8351224_CCTTACGGTTGACGTT-1	NA	-1.44897	-2.6635	Human	Endothelial
5739STDY8351224_CGAACATTCAGCATGT-1	NA	-1.75379	-0.704924	Human	Endothelial
5739STDY8351224_CGAGAAGCACCAGGTC-1	NA	2.67942	1.27628	Human	Endothelial
5739STDY8351224_CGAGCACTCTCTGAGA-1	NA	1.40974	-0.87214	Human	Endothelial
5739STDY8351224_CGCGGTATCAGTCCCT-1	NA	2.86747	0.7625	Human	Endothelial
5739STDY8351224_CGCTATCAGTGTTTGC-1	NA	2.58584	0.192722	Human	Endothelial
5739STDY8351224_CGCTTCAAGCCAGAAC-1	NA	1.32422	0.538828	Human	Endothelial
5739STDY8351224_CGTAGGCGTGTTAAGA-1	NA	1.82151	-1.35526	Human	Endothelial
5739STDY8351224_CGTAGGCTCCTGCCAT-1	NA	3.51863	2.17485	Human	Endothelial
5739STDY8351224_CGTCAGGTCCACGAAT-1	NA	0.381382	-4.93086	Human	Endothelial
5739STDY8351224_CGTGTAAAGCTGCGAA-1	NA	2.59524	1.27783	Human	Endothelial
5739STDY8351224_CTAAGACCAATGGAGC-1	NA	-2.89854	-1.49379	Human	Endothelial
5739STDY8351224_CTAATGGTCAGCTTAG-1	NA	2.62303	-0.132358	Human	Endothelial
5739STDY8351224_CTACACCGTACCCAAT-1	NA	-1.11973	-0.251505	Human	Endothelial
5739STDY8351224_CTAGTGAGTTAGTGGG-1	NA	2.64464	0.612156	Human	Endothelial
5739STDY8351224_CTCGGGAGTCTAGTGT-1	NA	1.62099	-0.720283	Human	Endothelial
5739STDY8351224_CTCGTCATCACAACGT-1	NA	1.91064	-1.19075	Human	Endothelial
5739STDY8351224_CTCTGGTAGGTCATCT-1	NA	3.41542	2.36781	Human	Endothelial
5739STDY8351224_CTGAAACGTCTGATTG-1	NA	2.99241	-1.13434	Human	Endothelial
5739STDY8351224_CTGAAGTCATGGGAAC-1	NA	1.90067	-0.710642	Human	Endothelial
5739STDY8351224_CTGGTCTCAGTCGATT-1	NA	-0.542739	-1.40286	Human	Endothelial
5739STDY8351224_CTTGGCTGTGCAGACA-1	NA	-2.93064	-1.43169	Human	Endothelial
5739STDY8351224_GAAACTCGTTCCACAA-1	NA	-1.82599	-2.66312	Human	Endothelial
5739STDY8351224_GAACATCCAGGACCCT-1	NA	-2.00841	-0.903609	Human	Endothelial
5739STDY8351224_GACACGCAGACAGACC-1	NA	3.10505	1.2563	Human	Endothelial
5739STDY8351224_GACGCGTTCGTCACGG-1	NA	0.158195	-1.30797	Human	Endothelial
5739STDY8351224_GACGGCTCAGACGTAG-1	NA	1.56686	-6.36416	Human	Endothelial
5739STDY8351224_GACTAACAGTCAATAG-1	NA	3.06688	2.21737	Human	Endothelial
5739STDY8351224_GACTACACAGTTCCCT-1	NA	-2.93068	-2.11365	Human	Endothelial
5739STDY8351224_GAGTCCGGTGAGTGAC-1	NA	1.74313	-0.549208	Human	Endothelial
5739STDY8351224_GATCGTACACCAGCAC-1	NA	1.96442	0.324862	Human	Endothelial
5739STDY8351224_GATGCTAAGTACGTAA-1	NA	0.985939	-1.48194	Human	Endothelial
5739STDY8351224_GATTCAGCAACACGCC-1	NA	2.33541	0.587577	Human	Endothelial
5739STDY8351224_GCACATAGTCCCTTGT-1	NA	-2.8109	-1.52961	Human	Endothelial
5739STDY8351224_GCATACAGTAGCGCAA-1	NA	0.118929	-5.90214	Human	Endothelial
5739STDY8351224_GCATGATAGACCACGA-1	NA	2.42644	0.942439	Human	Endothelial
5739STDY8351224_GCGCAGTTCCGAACGC-1	NA	-1.88665	-0.660585	Human	Endothelial
5739STDY8351224_GCTGCTTAGGTGGGTT-1	NA	-1.5891	-0.763422	Human	Endothelial
5739STDY8351224_GCTTCCACAGGAATCG-1	NA	2.24126	-1.70111	Human	Endothelial
5739STDY8351224_GCTTGAATCCCGGATG-1	NA	3.26146	2.24809	Human	Endothelial
5739STDY8351224_GCTTGAATCTTCGGTC-1	NA	2.96725	-0.601842	Human	Endothelial
5739STDY8351224_GGAAAGCGTGTAATGA-1	NA	1.75069	0.499781	Human	Endothelial
5739STDY8351224_GGAACTTAGGATGTAT-1	NA	3.26405	1.21558	Human	Endothelial
5739STDY8351224_GGACAAGCAGCTATTG-1	NA	2.18017	0.130129	Human	Endothelial
5739STDY8351224_GGACAGAAGTGGGATC-1	NA	1.63371	0.838735	Human	Endothelial
5739STDY8351224_GGACATTGTTTACTCT-1	NA	0.710399	-5.5128	Human	Endothelial
5739STDY8351224_GGATGTTCAATGGACG-1	NA	-2.82312	-2.57805	Human	Endothelial
5739STDY8351224_GGCAATTCATAAGACA-1	NA	-0.905672	-0.279421	Human	Endothelial
5739STDY8351224_GGCCGATGTAGCACGA-1	NA	3.0158	-1.72558	Human	Endothelial
5739STDY8351224_GGCTGGTCATGCAACT-1	NA	-1.52638	-1.9608	Human	Endothelial
5739STDY8351224_GGGAGATAGTAATCCC-1	NA	-2.48168	-0.935552	Human	Endothelial
5739STDY8351224_GTAACGTAGTAACCCT-1	NA	2.126	0.22472	Human	Endothelial
5739STDY8351224_GTAACGTAGTCCGGTC-1	NA	2.00701	-1.21511	Human	Endothelial
5739STDY8351224_GTCACAACACACGCTG-1	NA	1.51194	0.397142	Human	Endothelial
5739STDY8351224_GTCATTTCAGACAAAT-1	NA	1.49679	0.507719	Human	Endothelial
5739STDY8351224_GTCGTAAGTGCACGAA-1	NA	1.95281	0.349181	Human	Endothelial
5739STDY8351224_GTGCATAGTACTTCTT-1	NA	0.87864	-5.99119	Human	Endothelial
5739STDY8351224_GTGCATATCTCAACTT-1	NA	2.47275	-0.69463	Human	Endothelial
5739STDY8351224_GTGCGGTGTCTACCTC-1	NA	3.70312	1.48737	Human	Endothelial
5739STDY8351224_GTGCTTCAGGGCTTCC-1	NA	3.06933	0.977094	Human	Endothelial
5739STDY8351224_GTGTTAGAGAATGTGT-1	NA	-1.73375	-0.875	Human	Endothelial
5739STDY8351224_GTTCATTTCCGCAAGC-1	NA	2.00192	-1.76336	Human	Endothelial
5739STDY8351224_TACTCGCCAGTCACTA-1	NA	-0.0528136	-1.03328	Human	Endothelial
5739STDY8351224_TACTCGCTCATCGGAT-1	NA	3.38138	1.60947	Human	Endothelial
5739STDY8351224_TACTTGTAGAGTACCG-1	NA	3.62048	2.44956	Human	Endothelial
5739STDY8351224_TAGAGCTCATCTACGA-1	NA	-0.66049	-1.49127	Human	Endothelial
5739STDY8351224_TATGCCCGTATTACCG-1	NA	1.4969	0.364285	Human	Endothelial
5739STDY8351224_TCAGCTCAGCTAGTCT-1	NA	0.855627	-5.88837	Human	Endothelial
5739STDY8351224_TCAGCTCCAAGCCGTC-1	NA	-1.35005	-2.48752	Human	Endothelial
5739STDY8351224_TCAGGATCACAGGTTT-1	NA	0.374157	-5.85051	Human	Endothelial
5739STDY8351224_TCATTACTCCATGAGT-1	NA	0.983831	-5.96834	Human	Endothelial
5739STDY8351224_TCGGGACGTGCTGTAT-1	NA	1.77343	0.0134925	Human	Endothelial
5739STDY8351224_TCTATTGCACGAGGTA-1	NA	-0.0890797	-0.268948	Human	Endothelial
5739STDY8351224_TCTGGAAAGACAATAC-1	NA	2.53324	-0.958918	Human	Endothelial
5739STDY8351224_TCTGGAAAGCGTAATA-1	NA	1.20763	-0.503498	Human	Endothelial
5739STDY8351224_TCTGGAAAGTGAACGC-1	NA	1.1049	-6.25824	Human	Endothelial
5739STDY8351224_TGACAACGTAGGAGTC-1	NA	-1.27977	-2.11371	Human	Endothelial
5739STDY8351224_TGACTAGTCTTACCGC-1	NA	2.05062	0.348919	Human	Endothelial
5739STDY8351224_TGATTTCAGCGGATCA-1	NA	2.61479	0.817409	Human	Endothelial
5739STDY8351224_TGCACCTCATGCGCAC-1	NA	1.83122	0.480009	Human	Endothelial
5739STDY8351224_TGGACGCTCAGTTCGA-1	NA	1.27394	-0.995836	Human	Endothelial
5739STDY8351224_TGGGAAGGTCAATGTC-1	NA	-8.63195	0.332111	Human	Endothelial
5739STDY8351224_TGGTTAGCATGTAGTC-1	NA	3.25171	2.02972	Human	Endothelial
5739STDY8351224_TGGTTAGCATGTTCCC-1	NA	1.64692	-0.885901	Human	Endothelial
5739STDY8351224_TTAACTCTCGGCTACG-1	NA	2.82443	-0.376361	Human	Endothelial
5739STDY8351224_TTATGCTAGCTAACTC-1	NA	-0.419578	-1.17871	Human	Endothelial
5739STDY8351224_TTCCCAGCATGTAAGA-1	NA	1.95466	0.721078	Human	Endothelial
5739STDY8351224_TTGCGTCCATCGTCGG-1	NA	-2.83749	-2.28964	Human	Endothelial
5739STDY8351232_CAAGAAACAGTCAGAG-1	NA	3.02292	2.1249	Human	Endothelial
5739STDY8351232_CTACCCAAGAGGTTAT-1	NA	1.78507	0.754919	Human	Endothelial
5739STDY8351240_ACGAGGAGTGATGCCC-1	NA	1.59211	0.071862	Human	Endothelial
5739STDY8351240_CAAGATCGTCCGTGAC-1	NA	0.908738	-6.29511	Human	Endothelial
5739STDY8351240_CATATTCGTTCGTTGA-1	NA	-2.59911	-1.11926	Human	Endothelial
5739STDY8351240_CCTAGCTTCAGATAAG-1	NA	-2.29511	-0.751386	Human	Endothelial
5739STDY8351240_GAATAAGTCTTAGCCC-1	NA	-0.393642	-2.36482	Human	Endothelial
5739STDY8351240_GAATGAACACACCGAC-1	NA	0.00865366	0.467345	Human	Endothelial
5739STDY8351240_GCAAACTTCTTGTACT-1	NA	-2.56584	-1.74522	Human	Endothelial
5739STDY8351240_GCGCAACGTAGCAAAT-1	NA	1.7403	0.707898	Human	Endothelial
5739STDY8351240_GGATGTTGTCACACGC-1	NA	0.785175	-6.44424	Human	Endothelial
5739STDY8351240_GGCCGATAGCGACGTA-1	NA	-2.11258	-0.867797	Human	Endothelial
5739STDY8351240_GTCTCGTAGCCAGAAC-1	NA	1.78428	0.624428	Human	Endothelial
5739STDY8351240_TCTCTAAAGATCCCGC-1	NA	-1.52373	-0.384114	Human	Endothelial
5739STDY8351240_TGCCAAATCGTAGGAG-1	NA	-2.52797	-1.17779	Human	Endothelial
5739STDY8351248_AAATGCCGTGATGTCT-1	NA	-3.41059	-1.72269	Human	Endothelial
5739STDY8351248_AAGGAGCTCTATCGCC-1	NA	-0.247601	-2.47936	Human	Endothelial
5739STDY8351248_ACCTTTATCTTGTTTG-1	NA	3.78859	-0.567536	Human	Endothelial
5739STDY8351248_ACGGGCTAGTAGCCGA-1	NA	-2.36024	-0.80001	Human	Endothelial
5739STDY8351248_ACTATCTAGTGAATTG-1	NA	-1.46757	-5.45404	Human	Endothelial
5739STDY8351248_AGCTCCTAGTCACGCC-1	NA	-1.48039	-5.69035	Human	Endothelial
5739STDY8351248_ATCACGACATGGTTGT-1	NA	-1.37376	-5.08457	Human	Endothelial
5739STDY8351248_CAAGGCCAGGTACTCT-1	NA	-1.61905	-5.65721	Human	Endothelial
5739STDY8351248_CACTCCATCCTTTCGG-1	NA	-3.42474	-1.62195	Human	Endothelial
5739STDY8351248_CGGACACCACGGATAG-1	NA	2.1842	-0.155799	Human	Endothelial
5739STDY8351248_CGGACGTTCCTTGGTC-1	NA	-1.80291	-3.28213	Human	Endothelial
5739STDY8351248_CGTCACTCATCACGAT-1	NA	1.13448	-6.76561	Human	Endothelial
5739STDY8351248_CTAGCCTAGACATAAC-1	NA	-1.37008	-5.84738	Human	Endothelial
5739STDY8351248_CTAGTGAAGATCACGG-1	NA	2.05944	0.0862182	Human	Endothelial
5739STDY8351248_CTCTACGAGATAGCAT-1	NA	-1.3971	-3.60476	Human	Endothelial
5739STDY8351248_CTTAGGATCAAACAAG-1	NA	1.68882	-0.189736	Human	Endothelial
5739STDY8351248_CTTGGCTAGCGTCTAT-1	NA	-1.09044	-5.17284	Human	Endothelial
5739STDY8351248_GACCAATAGGCAATTA-1	NA	-1.90795	-2.70498	Human	Endothelial
5739STDY8351248_GACGTTAAGCCTATGT-1	NA	1.31227	-6.61068	Human	Endothelial
5739STDY8351248_GACTAACGTTGAGGTG-1	NA	-0.0110096	1.66236	Human	Endothelial
5739STDY8351248_GGACATTGTTCTGGTA-1	NA	-3.30998	-2.05053	Human	Endothelial
5739STDY8351248_GTCTCGTTCCTTTCTC-1	NA	-3.08509	-1.95404	Human	Endothelial
5739STDY8351248_GTCTCGTTCTAACGGT-1	NA	-3.05671	-2.12435	Human	Endothelial
5739STDY8351248_GTGCATATCCGAAGAG-1	NA	-0.951558	-4.24435	Human	Endothelial
5739STDY8351248_GTTAAGCTCTTCGAGA-1	NA	5.05332	-0.848802	Human	Endothelial
5739STDY8351248_GTTCTCGCACACCGCA-1	NA	-3.4417	-1.76916	Human	Endothelial
5739STDY8351248_TACGGATCACCTCGGA-1	NA	-1.57909	-5.49126	Human	Endothelial
5739STDY8351248_TACTTGTCACGCTTTC-1	NA	-1.54577	-5.62608	Human	Endothelial
5739STDY8351248_TCAGCTCCATCGGACC-1	NA	-3.3896	-1.5698	Human	Endothelial
5739STDY8351248_TCGTACCCAGCCACCA-1	NA	1.54085	-6.95328	Human	Endothelial
5739STDY8351248_TCTTTCCCAGGACGTA-1	NA	-2.99852	-2.14919	Human	Endothelial
5739STDY8351248_TGACTAGTCCTCGCAT-1	NA	-0.810482	-4.58717	Human	Endothelial
5739STDY8351248_TGAGGGATCCGCAGTG-1	NA	-0.906543	-6.02908	Human	Endothelial
5739STDY8351248_TTGTAGGAGATGTGTA-1	NA	2.35236	0.0337968	Human	Endothelial
5739STDY8351256_AGCGTCGAGGGTTTCT-1	NA	1.17573	-6.28989	Human	Endothelial
5739STDY8351256_CCTACACTCAACACAC-1	NA	-1.56893	-0.515677	Human	Endothelial
5739STDY8351256_CGAGCACCATTGTGCA-1	NA	5.35748	-2.54993	Human	Endothelial
5739STDY8351256_CTACGTCCAAGTCTGT-1	NA	-1.5475	-2.42988	Human	Endothelial
5739STDY8351256_CTGTGCTAGAGTTGGC-1	NA	2.80488	-0.218637	Human	Endothelial
5739STDY8351256_GAGGTGACAATGACCT-1	NA	-2.2784	-2.07302	Human	Endothelial
5739STDY8351256_GCATGATGTAGCCTCG-1	NA	0.893526	-5.77387	Human	Endothelial
5739STDY8351256_GGGTTGCAGGGTTCCC-1	NA	7.40325	-8.39235	Human	Endothelial
5739STDY8351256_GTCAAGTAGAGGTAGA-1	NA	2.82862	-5.86205	Human	Endothelial
5739STDY8351256_TACGGGCCATCATCCC-1	NA	1.88124	-0.306381	Human	Endothelial
5739STDY8351256_TAGGCATAGGCATGGT-1	NA	2.39559	-1.11883	Human	Endothelial
5739STDY8351256_TCAACGATCTATGTGG-1	NA	3.21497	1.40218	Human	Endothelial
5739STDY8351256_TCTGGAAAGGACACCA-1	NA	2.82788	-1.42512	Human	Endothelial
5739STDY8351256_TGAGCATGTCACCCAG-1	NA	3.5866	-3.78314	Human	Endothelial
5739STDY8351256_TGGCGCACACATCCAA-1	NA	1.20661	-5.43684	Human	Endothelial
5739STDY8351256_TTCCCAGAGAAGGTGA-1	NA	-0.802665	-2.17435	Human	Endothelial
5739STDY8351264_AACTTTCAGATCACGG-1	NA	3.40134	-5.23981	Human	Endothelial
5739STDY8351264_ACGCCAGAGTGAATTG-1	NA	3.46882	-4.43405	Human	Endothelial
5739STDY8351264_ACGGGCTAGTAGCCGA-1	NA	-2.40752	-0.970819	Human	Endothelial
5739STDY8351264_ACTTGTTAGAAACCTA-1	NA	3.11504	-5.03879	Human	Endothelial
5739STDY8351264_AGGCCACGTGTATGGG-1	NA	-2.60639	-1.46739	Human	Endothelial
5739STDY8351264_AGGGATGTCTCAAACG-1	NA	-0.459538	0.770858	Human	Endothelial
5739STDY8351264_ATCATCTAGACCTTTG-1	NA	4.34018	-4.60158	Human	Endothelial
5739STDY8351264_ATCATCTCAGTAAGAT-1	NA	-1.75541	-3.52412	Human	Endothelial
5739STDY8351264_CAACCAAAGCGGCTTC-1	NA	-0.433047	-4.41982	Human	Endothelial
5739STDY8351264_CAAGTTGAGGACGAAA-1	NA	2.54762	-5.19624	Human	Endothelial
5739STDY8351264_CAGCTGGAGGACGAAA-1	NA	0.26741	0.799366	Human	Endothelial
5739STDY8351264_CAGTCCTCACGTCTCT-1	NA	2.9573	-5.44515	Human	Endothelial
5739STDY8351264_CATCAGATCTCAAACG-1	NA	5.50631	-1.6567	Human	Endothelial
5739STDY8351264_CATGACAAGACGCAAC-1	NA	-3.1007	-1.68667	Human	Endothelial
5739STDY8351264_CGCCAAGAGTCCATAC-1	NA	-2.86973	-2.14206	Human	Endothelial
5739STDY8351264_CGTCAGGAGTGCCATT-1	NA	-2.51729	-0.966036	Human	Endothelial
5739STDY8351264_CTCTACGCAAGGACAC-1	NA	5.32931	-1.3864	Human	Endothelial
5739STDY8351264_CTGATCCGTATCGCAT-1	NA	-3.06915	-1.97581	Human	Endothelial
5739STDY8351264_GAACATCAGCAGCGTA-1	NA	-1.06457	-3.29845	Human	Endothelial
5739STDY8351264_GCATGTACAGCTGCAC-1	NA	-2.07197	-3.30964	Human	Endothelial
5739STDY8351264_GGAAAGCAGTGTACGG-1	NA	-0.700696	-1.05683	Human	Endothelial
5739STDY8351264_GGGAATGCATACTCTT-1	NA	5.52121	-1.68145	Human	Endothelial
5739STDY8351264_GTCTTCGGTGCAACGA-1	NA	3.19567	-3.86898	Human	Endothelial
5739STDY8351264_TACGGTACACCGCTAG-1	NA	4.03742	-2.88096	Human	Endothelial
5739STDY8351264_TCGGTAAGTAAATGAC-1	NA	-0.433722	0.0024127	Human	Endothelial
5739STDY8351264_TGGGAAGGTATTCGTG-1	NA	2.2249	-5.29357	Human	Endothelial
5739STDY8351264_TGGGAAGGTTACCAGT-1	NA	-0.196701	-0.265482	Human	Endothelial
5739STDY8351272_ACGGGCTAGTAGCCGA-1	NA	-2.99319	-1.4279	Human	Endothelial
5739STDY8351217_AAACGGGAGCGCCTTG-1	NA	3.87538	1.74207	Human	Endothelial
5739STDY8351217_AAACGGGTCTTGCAAG-1	NA	2.37954	-2.12479	Human	Endothelial
5739STDY8351217_AAAGATGGTCCGAGTC-1	NA	1.62435	-2.00243	Human	Endothelial
5739STDY8351217_AAGACCTCACAGCCCA-1	NA	-0.965271	-3.01442	Human	Endothelial
5739STDY8351217_ACACCGGAGCCTCGTG-1	NA	0.796672	-0.161047	Human	Endothelial
5739STDY8351217_ACACCGGAGGGTGTTG-1	NA	0.8823	-1.09603	Human	Endothelial
5739STDY8351217_ACATGGTCATTCGACA-1	NA	2.7374	-1.69717	Human	Endothelial
5739STDY8351217_ACCGTAATCTTCGAGA-1	NA	2.19134	-2.11905	Human	Endothelial
5739STDY8351217_ACGATGTAGACTTGAA-1	NA	-1.63164	-3.73872	Human	Endothelial
5739STDY8351217_ACGCCGATCAACGAAA-1	NA	3.12386	1.10451	Human	Endothelial
5739STDY8351217_ACGGGCTCACTTACGA-1	NA	-0.190725	0.744331	Human	Endothelial
5739STDY8351217_ACGTCAACAGCCAGAA-1	NA	0.516919	-2.14181	Human	Endothelial
5739STDY8351217_ACTTGTTCAGCTGTGC-1	NA	2.66322	1.08804	Human	Endothelial
5739STDY8351217_AGCTTGAGTCCTCCAT-1	NA	1.73682	-0.531775	Human	Endothelial
5739STDY8351217_AGGCCACAGCGTGAAC-1	NA	1.84689	-1.44927	Human	Endothelial
5739STDY8351217_AGTGGGAAGACTAGAT-1	NA	7.52167	2.42989	Human	Endothelial
5739STDY8351217_ATAACGCTCCATGAAC-1	NA	-1.2928	-2.49567	Human	Endothelial
5739STDY8351217_ATCGAGTGTCGACTAT-1	NA	2.49128	-1.8511	Human	Endothelial
5739STDY8351217_ATGCGATGTAAATGTG-1	NA	-0.703827	-2.84879	Human	Endothelial
5739STDY8351217_CACAGTACACAAGCCC-1	NA	1.0586	-4.75612	Human	Endothelial
5739STDY8351217_CACCACTAGTCATGCT-1	NA	7.04785	-5.92159	Human	Endothelial
5739STDY8351217_CAGAGAGCATGGAATA-1	NA	2.06289	-1.05536	Human	Endothelial
5739STDY8351217_CAGAGAGGTAAATGAC-1	NA	1.64812	-2.08289	Human	Endothelial
5739STDY8351217_CAGATCAAGATCTGCT-1	NA	0.242122	-4.28626	Human	Endothelial
5739STDY8351217_CAGCATACAGGTCGTC-1	NA	-1.38199	-1.44004	Human	Endothelial
5739STDY8351217_CATCGAAGTGTGACGA-1	NA	2.16363	1.14688	Human	Endothelial
5739STDY8351217_CATGACAGTACCGTTA-1	NA	-0.392213	-2.52822	Human	Endothelial
5739STDY8351217_CATTATCAGCCCAACC-1	NA	3.25256	-2.15904	Human	Endothelial
5739STDY8351217_CCACGGAAGGAACTGC-1	NA	0.338668	-6.05037	Human	Endothelial
5739STDY8351217_CCATTCGCAGTCTTCC-1	NA	2.88745	1.91831	Human	Endothelial
5739STDY8351217_CCGTTCAAGCCACCTG-1	NA	-4.52292	4.97909	Human	Endothelial
5739STDY8351217_CCTATTAAGCTGCAAG-1	NA	-0.106396	-2.39021	Human	Endothelial
5739STDY8351217_CCTCAGTGTGTCTGAT-1	NA	2.84266	1.05855	Human	Endothelial
5739STDY8351217_CCTTTCTCACGGTAGA-1	NA	-1.65616	-2.67058	Human	Endothelial
5739STDY8351217_CGAGCCACAAGGCTCC-1	NA	3.70511	2.10237	Human	Endothelial
5739STDY8351217_CGAGCCAGTTGGTTTG-1	NA	-0.63487	-2.62443	Human	Endothelial
5739STDY8351217_CGATGGCCAACACGCC-1	NA	-1.6487	-0.845653	Human	Endothelial
5739STDY8351217_CGATGGCTCCAAAGTC-1	NA	3.4384	2.23153	Human	Endothelial
5739STDY8351217_CGATGTACACAGTCGC-1	NA	1.3182	-4.44853	Human	Endothelial
5739STDY8351217_CGATTGAAGTGTACTC-1	NA	1.98723	-0.604158	Human	Endothelial
5739STDY8351217_CGCCAAGTCCTTGACC-1	NA	-1.15596	-2.85556	Human	Endothelial
5739STDY8351217_CTAACTTAGAGCTGGT-1	NA	2.28037	-1.02108	Human	Endothelial
5739STDY8351217_CTAAGACTCGCATGAT-1	NA	2.71335	0.277089	Human	Endothelial
5739STDY8351217_CTAGAGTCATCGATTG-1	NA	1.53293	-1.74377	Human	Endothelial
5739STDY8351217_CTCGAGGTCCAGTAGT-1	NA	1.97439	-1.88326	Human	Endothelial
5739STDY8351217_CTCGTACTCGCCATAA-1	NA	3.1404	-0.028726	Human	Endothelial
5739STDY8351217_CTCGTCAGTTTGTTTC-1	NA	2.77316	-0.780848	Human	Endothelial
5739STDY8351217_CTCGTCATCTCCAGGG-1	NA	0.243345	-0.286461	Human	Endothelial
5739STDY8351217_CTCTGGTCAGACAGGT-1	NA	2.27738	-1.25406	Human	Endothelial
5739STDY8351217_CTCTGGTGTACTCTCC-1	NA	-1.0408	-0.512815	Human	Endothelial
5739STDY8351217_CTCTGGTGTCTAGCGC-1	NA	3.18835	-1.8148	Human	Endothelial
5739STDY8351217_CTGTGCTAGAAACCGC-1	NA	0.883962	-0.936397	Human	Endothelial
5739STDY8351217_CTTAACTCAAGGTTTC-1	NA	2.08124	-0.778813	Human	Endothelial
5739STDY8351217_CTTGGCTGTTTAAGCC-1	NA	-0.0300765	0.0741162	Human	Endothelial
5739STDY8351217_GAAACTCAGCTGTCTA-1	NA	-1.54325	-2.47362	Human	Endothelial
5739STDY8351217_GAAACTCGTTCCAACA-1	NA	7.94424	-5.88082	Human	Endothelial
5739STDY8351217_GAACCTAGTAATCACC-1	NA	0.713801	-0.496006	Human	Endothelial
5739STDY8351217_GAAGCAGCACATTAGC-1	NA	1.49261	-2.07259	Human	Endothelial
5739STDY8351217_GAAGCAGGTACTCGCG-1	NA	3.54768	-2.29139	Human	Endothelial
5739STDY8351217_GACCAATCAGATGAGC-1	NA	-1.3955	-1.03452	Human	Endothelial
5739STDY8351217_GACCAATTCTCCTATA-1	NA	4.05344	0.710937	Human	Endothelial
5739STDY8351217_GACGCGTAGTACCGGA-1	NA	2.44274	0.265938	Human	Endothelial
5739STDY8351217_GATCAGTAGAGTACCG-1	NA	8.87614	-3.01152	Human	Endothelial
5739STDY8351217_GATGAGGTCCTTAATC-1	NA	2.20242	-2.227	Human	Endothelial
5739STDY8351217_GCATACAGTACATCCA-1	NA	-2.01048	-1.75909	Human	Endothelial
5739STDY8351217_GCATACAGTACTTAGC-1	NA	6.96224	-7.97957	Human	Endothelial
5739STDY8351217_GCATACATCAACCAAC-1	NA	-0.888853	-1.31733	Human	Endothelial
5739STDY8351217_GCATACATCCGCAGTG-1	NA	-0.578505	-2.99951	Human	Endothelial
5739STDY8351217_GCATGTATCGGCGCAT-1	NA	2.65725	1.03208	Human	Endothelial
5739STDY8351217_GCCTCTAGTACTCTCC-1	NA	1.99922	0.939716	Human	Endothelial
5739STDY8351217_GCGACCAGTGCAGGTA-1	NA	2.6926	-1.00709	Human	Endothelial
5739STDY8351217_GCGCCAAAGACAGGCT-1	NA	-1.79793	-1.82057	Human	Endothelial
5739STDY8351217_GCTGCGAGTCTTCAAG-1	NA	-0.179899	0.0112591	Human	Endothelial
5739STDY8351217_GCTGGGTCAAGCGATG-1	NA	-1.36396	-2.16136	Human	Endothelial
5739STDY8351217_GCTTGAATCGCTAGCG-1	NA	0.313389	-5.85514	Human	Endothelial
5739STDY8351217_GGACAAGTCTTTAGGG-1	NA	0.735986	-4.22742	Human	Endothelial
5739STDY8351217_GGACGTCAGACCTAGG-1	NA	1.013	-5.64815	Human	Endothelial
5739STDY8351217_GGACGTCCACAGGCCT-1	NA	-0.0616048	-0.24269	Human	Endothelial
5739STDY8351217_GGATGTTGTACCTACA-1	NA	3.5073	0.713574	Human	Endothelial
5739STDY8351217_GGCCGATAGATGTGGC-1	NA	-1.10663	-2.77666	Human	Endothelial
5739STDY8351217_GGGAATGCAGGCGATA-1	NA	2.55349	1.59241	Human	Endothelial
5739STDY8351217_GGGAATGTCATCGATG-1	NA	-0.185908	-2.05223	Human	Endothelial
5739STDY8351217_GGGATGATCATTATCC-1	NA	-1.32272	-3.14854	Human	Endothelial
5739STDY8351217_GTAGTCAGTCATATCG-1	NA	2.1358	-1.70767	Human	Endothelial
5739STDY8351217_GTCACGGCATATGAGA-1	NA	2.48	1.07153	Human	Endothelial
5739STDY8351217_GTCTCGTAGCAGACTG-1	NA	1.15917	-1.19126	Human	Endothelial
5739STDY8351217_GTTAAGCGTTCGCGAC-1	NA	0.630075	-5.26468	Human	Endothelial
5739STDY8351217_TACGGATCAGCCTGTG-1	NA	1.48201	-0.883428	Human	Endothelial
5739STDY8351217_TACTTACGTTAAGGGC-1	NA	-1.16878	-3.09377	Human	Endothelial
5739STDY8351217_TAGACCATCCTGCTTG-1	NA	2.18868	1.4893	Human	Endothelial
5739STDY8351217_TAGGCATAGTTATCGC-1	NA	0.833158	-1.77518	Human	Endothelial
5739STDY8351217_TATCTCAGTACGACCC-1	NA	0.548881	-3.04325	Human	Endothelial
5739STDY8351217_TCAACGAAGTGCCAGA-1	NA	-9.08189	0.44426	Human	Endothelial
5739STDY8351217_TCAACGAGTGGGTCAA-1	NA	3.54036	-2.17656	Human	Endothelial
5739STDY8351217_TCACAAGAGTACGACG-1	NA	1.81606	1.45401	Human	Endothelial
5739STDY8351217_TCAGATGTCTAACTGG-1	NA	0.64082	-6.21993	Human	Endothelial
5739STDY8351217_TCAGGATAGAGCTGCA-1	NA	-7.23718	0.162465	Human	Endothelial
5739STDY8351217_TCAGGTATCGGAAATA-1	NA	2.19945	-3.07175	Human	Endothelial
5739STDY8351217_TCAGGTATCTGGAGCC-1	NA	1.71642	-5.17132	Human	Endothelial
5739STDY8351217_TCGCGAGTCTCAAACG-1	NA	0.899162	-0.602245	Human	Endothelial
5739STDY8351217_TCGCGTTTCACCATAG-1	NA	-1.06892	-1.62806	Human	Endothelial
5739STDY8351217_TCGGTAAGTCTAAACC-1	NA	-0.304984	0.661209	Human	Endothelial
5739STDY8351217_TCGTACCGTAAATGAC-1	NA	-1.42861	-0.870793	Human	Endothelial
5739STDY8351217_TCTGGAATCGCCATAA-1	NA	-1.88538	-1.77417	Human	Endothelial
5739STDY8351217_TGACTAGGTATGCTTG-1	NA	0.653438	-5.24615	Human	Endothelial
5739STDY8351217_TGCACCTTCGGCGCAT-1	NA	-0.904747	-3.29813	Human	Endothelial
5739STDY8351217_TGCCCATGTGCAGTAG-1	NA	2.0049	-2.04263	Human	Endothelial
5739STDY8351217_TGCGGGTTCATGGTCA-1	NA	-0.947094	-2.82688	Human	Endothelial
5739STDY8351217_TGCGTGGTCACGCATA-1	NA	1.26359	-4.54259	Human	Endothelial
5739STDY8351217_TGGACGCAGATGGGTC-1	NA	-0.617934	-1.41948	Human	Endothelial
5739STDY8351217_TGGCTGGTCCCTAACC-1	NA	-0.741574	-2.91228	Human	Endothelial
5739STDY8351217_TGGGAAGGTTTGTTGG-1	NA	1.68996	-1.66473	Human	Endothelial
5739STDY8351217_TGGTTCCCATTTGCTT-1	NA	2.40025	-1.54336	Human	Endothelial
5739STDY8351217_TTAGGACGTTCAGGCC-1	NA	2.58361	-1.41079	Human	Endothelial
5739STDY8351217_TTGAACGCAGATCGGA-1	NA	-0.429931	-2.69651	Human	Endothelial
5739STDY8351217_TTGCCGTAGAAGGGTA-1	NA	-2.38111	-0.554451	Human	Endothelial
5739STDY8351217_TTTATGCAGACGCTTT-1	NA	1.57929	-4.25839	Human	Endothelial
5739STDY8351217_TTTCCTCAGAAACGAG-1	NA	6.30843	-6.75225	Human	Endothelial
5739STDY8351217_TTTGGTTGTGAAGGCT-1	NA	2.19645	-1.76518	Human	Endothelial
5739STDY8351217_TTTGTCATCCTATGTT-1	NA	-0.0882414	-2.22817	Human	Endothelial
5739STDY8351225_AAAGATGCAATACGCT-1	NA	-1.35679	-3.13374	Human	Endothelial
5739STDY8351225_AACACGTCACCTGGTG-1	NA	-0.66469	-2.70227	Human	Endothelial
5739STDY8351225_AACCGCGCACGTGAGA-1	NA	1.20786	-0.775221	Human	Endothelial
5739STDY8351225_AACTCCCAGTCACGCC-1	NA	0.889066	-2.21064	Human	Endothelial
5739STDY8351225_AACTCCCTCTGTCCGT-1	NA	1.95	-0.400581	Human	Endothelial
5739STDY8351225_AACTCTTTCATCGCTC-1	NA	0.879957	-0.649273	Human	Endothelial
5739STDY8351225_AAGACCTGTCCTAGCG-1	NA	-0.763467	-1.4547	Human	Endothelial
5739STDY8351225_ACAGCCGAGGTCATCT-1	NA	0.823116	-6.21956	Human	Endothelial
5739STDY8351225_ACATCAGAGCTGGAAC-1	NA	0.868509	-5.87371	Human	Endothelial
5739STDY8351225_ACGATACCAGGCTGAA-1	NA	3.47377	1.93307	Human	Endothelial
5739STDY8351225_ACGGAGAGTTGTCTTT-1	NA	-2.18957	-0.468574	Human	Endothelial
5739STDY8351225_ACTGATGTCGCCCTTA-1	NA	-1.62473	-2.90318	Human	Endothelial
5739STDY8351225_ACTTTCATCTTCGAGA-1	NA	-1.83362	-2.62262	Human	Endothelial
5739STDY8351225_AGAATAGAGCTGATAA-1	NA	-0.522581	-0.240624	Human	Endothelial
5739STDY8351225_AGAGCGATCCGCAGTG-1	NA	1.6641	-0.401321	Human	Endothelial
5739STDY8351225_AGCGTATCAAGCTGAG-1	NA	-0.268694	-1.91744	Human	Endothelial
5739STDY8351225_AGTTGGTGTTGTTTGG-1	NA	0.101503	-6.45633	Human	Endothelial
5739STDY8351225_ATGTGTGGTTCTGTTT-1	NA	0.79502	-6.20669	Human	Endothelial
5739STDY8351225_ATTGGACCAAACAACA-1	NA	0.444381	-6.58537	Human	Endothelial
5739STDY8351225_ATTGGTGAGGGTCTCC-1	NA	1.27358	-3.70653	Human	Endothelial
5739STDY8351225_CACAAACAGCAAATCA-1	NA	2.82248	-0.829448	Human	Endothelial
5739STDY8351225_CACACCTCATTCACTT-1	NA	-0.37208	-2.76713	Human	Endothelial
5739STDY8351225_CACAGTATCATATCGG-1	NA	3.26729	2.40943	Human	Endothelial
5739STDY8351225_CACCACTGTCGTCTTC-1	NA	2.80371	-1.26784	Human	Endothelial
5739STDY8351225_CATGGCGGTATAGGGC-1	NA	-2.04846	-0.355083	Human	Endothelial
5739STDY8351225_CCAGCGATCGCTAGCG-1	NA	-0.785135	-2.73646	Human	Endothelial
5739STDY8351225_CCATTCGCAGTCTTCC-1	NA	1.62994	-1.50354	Human	Endothelial
5739STDY8351225_CCCAATCAGAGCCTAG-1	NA	-0.746065	-2.68292	Human	Endothelial
5739STDY8351225_CCCATACAGCGCTCCA-1	NA	-0.906703	-4.10909	Human	Endothelial
5739STDY8351225_CCGGTAGTCTCTTGAT-1	NA	0.237013	1.72777	Human	Endothelial
5739STDY8351225_CCTTACGGTTGGGACA-1	NA	-1.34781	-3.83572	Human	Endothelial
5739STDY8351225_CGAATGTAGACCACGA-1	NA	-1.10672	-3.9249	Human	Endothelial
5739STDY8351225_CGACCTTAGGCACATG-1	NA	1.22831	-6.20483	Human	Endothelial
5739STDY8351225_CGCGTTTCACACATGT-1	NA	-1.12655	-4.13085	Human	Endothelial
5739STDY8351225_CTAACTTGTGTAATGA-1	NA	-0.825085	-3.61208	Human	Endothelial
5739STDY8351225_CTCTACGTCCAACCAA-1	NA	-0.97586	-1.68434	Human	Endothelial
5739STDY8351225_GAACCTATCATTTGGG-1	NA	3.27796	1.85211	Human	Endothelial
5739STDY8351225_GACACGCCATGGGAAC-1	NA	-0.677249	-5.36143	Human	Endothelial
5739STDY8351225_GACCAATCATTTGCCC-1	NA	-1.43216	-3.79951	Human	Endothelial
5739STDY8351225_GACCTGGAGGTGGGTT-1	NA	0.719408	-6.42644	Human	Endothelial
5739STDY8351225_GACGTGCCATCTGGTA-1	NA	-2.16363	-0.417299	Human	Endothelial
5739STDY8351225_GAGTCCGGTCTACCTC-1	NA	0.644749	2.04635	Human	Endothelial
5739STDY8351225_GATCAGTAGTGAATTG-1	NA	1.81314	-1.52485	Human	Endothelial
5739STDY8351225_GATCGTACAAAGTCAA-1	NA	1.0516	-4.99044	Human	Endothelial
5739STDY8351225_GCATGATGTCAGATAA-1	NA	-0.0686253	0.396882	Human	Endothelial
5739STDY8351225_GCGCAGTAGGAACTGC-1	NA	-2.00861	-0.449091	Human	Endothelial
5739STDY8351225_GCTGGGTAGGATATAC-1	NA	1.98357	0.0472025	Human	Endothelial
5739STDY8351225_GGATGTTCAGTATGCT-1	NA	-1.72203	-2.28642	Human	Endothelial
5739STDY8351225_GGATGTTGTACTCGCG-1	NA	2.80386	0.876685	Human	Endothelial
5739STDY8351225_GGCTGGTTCACGCGGT-1	NA	1.5981	0.298139	Human	Endothelial
5739STDY8351225_GGGTCTGTCCTCGCAT-1	NA	0.692584	-6.23339	Human	Endothelial
5739STDY8351225_GTAACGTGTAGAAGGA-1	NA	3.67481	1.68326	Human	Endothelial
5739STDY8351225_GTAACTGTCCGCAAGC-1	NA	0.158698	0.409016	Human	Endothelial
5739STDY8351225_GTATTCTCAGATCTGT-1	NA	-2.11446	-0.383032	Human	Endothelial
5739STDY8351225_GTCAAGTTCGATGAGG-1	NA	-0.529643	-3.04412	Human	Endothelial
5739STDY8351225_GTCAAGTTCGGTTAAC-1	NA	-1.80975	-1.03474	Human	Endothelial
5739STDY8351225_GTTTCTAAGAGGTTAT-1	NA	2.83494	1.52357	Human	Endothelial
5739STDY8351225_TACCTTAGTCTTGCGG-1	NA	-0.352255	-1.6119	Human	Endothelial
5739STDY8351225_TAGTGGTTCGGTGTTA-1	NA	1.77293	-1.97769	Human	Endothelial
5739STDY8351225_TAGTGGTTCTTTAGGG-1	NA	0.695142	-5.80414	Human	Endothelial
5739STDY8351225_TAGTTGGCAACTGCTA-1	NA	-0.864808	-2.02032	Human	Endothelial
5739STDY8351225_TCACAAGAGCTAACAA-1	NA	-0.864386	-2.45718	Human	Endothelial
5739STDY8351225_TCGAGGCAGTGATCGG-1	NA	-2.20406	-0.596273	Human	Endothelial
5739STDY8351225_TCTATTGCATGACATC-1	NA	2.77419	-0.29265	Human	Endothelial
5739STDY8351225_TCTTCGGAGAGTAAGG-1	NA	1.87138	-2.62348	Human	Endothelial
5739STDY8351225_TGAAAGAGTACCGGCT-1	NA	-1.86117	-0.452767	Human	Endothelial
5739STDY8351225_TGCGTGGCAAAGGCGT-1	NA	0.998633	-5.93486	Human	Endothelial
5739STDY8351225_TGCTACCCAAAGAATC-1	NA	0.601259	-4.80077	Human	Endothelial
5739STDY8351225_TGGCCAGAGAATTCCC-1	NA	-2.0605	-0.468891	Human	Endothelial
5739STDY8351225_TGTTCCGAGTACACCT-1	NA	0.682007	-6.2387	Human	Endothelial
5739STDY8351225_TTCTTAGTCACGATGT-1	NA	1.25455	-5.13372	Human	Endothelial
5739STDY8351225_TTTATGCAGTAAGTAC-1	NA	2.6344	0.0403669	Human	Endothelial
5739STDY8351225_TTTCCTCCATATACCG-1	NA	-2.18382	-0.53837	Human	Endothelial
5739STDY8351225_TTTGCGCTCAGTTCGA-1	NA	0.851831	3.49232	Human	Endothelial
5739STDY8351233_ACGGGCTAGTAGCCGA-1	NA	-1.3616	-1.76501	Human	Endothelial
5739STDY8351233_CTAGTGACAGGGTATG-1	NA	1.52084	0.276519	Human	Endothelial
5739STDY8351233_CTCGGAGTCTTTAGGG-1	NA	-0.490963	-1.62353	Human	Endothelial
5739STDY8351233_CTGATCCCAGTATAAG-1	NA	1.88538	-0.40619	Human	Endothelial
5739STDY8351233_GTCACAAAGAGTGACC-1	NA	0.964047	-6.56136	Human	Endothelial
5739STDY8351241_AAAGCAAAGCACCGTC-1	NA	-0.0855569	-6.01843	Human	Endothelial
5739STDY8351241_AAAGCAAGTGTATGGG-1	NA	3.46393	1.29058	Human	Endothelial
5739STDY8351241_AACGTTGAGGGCTCTC-1	NA	1.55112	-0.558547	Human	Endothelial
5739STDY8351241_AATCGGTCATCGATTG-1	NA	2.81271	-0.137513	Human	Endothelial
5739STDY8351241_ACATCAGGTGCGGTAA-1	NA	1.08426	0.189246	Human	Endothelial
5739STDY8351241_ACCGTAAAGCTGCAAG-1	NA	1.65498	0.451058	Human	Endothelial
5739STDY8351241_ACCTTTAAGACCCACC-1	NA	-0.878401	-2.58972	Human	Endothelial
5739STDY8351241_ACGAGGATCACTTATC-1	NA	2.37171	-0.690279	Human	Endothelial
5739STDY8351241_ACGATGTCAGTCAGAG-1	NA	2.07638	0.0443968	Human	Endothelial
5739STDY8351241_ACGGAGAGTTGATTGC-1	NA	1.41824	0.114453	Human	Endothelial
5739STDY8351241_ACGGCCAGTGGCTCCA-1	NA	-1.27148	-3.13197	Human	Endothelial
5739STDY8351241_ACGGGTCTCCCAGGTG-1	NA	2.59199	-0.523423	Human	Endothelial
5739STDY8351241_ACTGATGAGATGGCGT-1	NA	0.897952	-4.23946	Human	Endothelial
5739STDY8351241_ACTGATGTCGCGTAGC-1	NA	2.34411	0.257213	Human	Endothelial
5739STDY8351241_ACTTGTTCAGGACGTA-1	NA	-0.930602	-2.80583	Human	Endothelial
5739STDY8351241_AGAATAGCACATGACT-1	NA	2.00551	-0.747868	Human	Endothelial
5739STDY8351241_AGAGCTTAGTTAGGTA-1	NA	2.41932	1.69863	Human	Endothelial
5739STDY8351241_AGCGGTCAGAAAGTGG-1	NA	2.59255	1.31678	Human	Endothelial
5739STDY8351241_AGCGTATCACGAAACG-1	NA	2.17674	-1.5277	Human	Endothelial
5739STDY8351241_AGGCCGTGTAAGTTCC-1	NA	0.529161	-6.03472	Human	Endothelial
5739STDY8351241_AGGCCGTGTCTAGGTT-1	NA	-2.04848	-2.13637	Human	Endothelial
5739STDY8351241_AGGGATGCACATTTCT-1	NA	2.66699	-0.912891	Human	Endothelial
5739STDY8351241_AGTTGGTAGGAGTAGA-1	NA	-0.89545	-2.80662	Human	Endothelial
5739STDY8351241_ATAAGAGTCAGCACAT-1	NA	0.883089	-5.32677	Human	Endothelial
5739STDY8351241_ATCTACTAGGACACCA-1	NA	-0.930649	-2.59316	Human	Endothelial
5739STDY8351241_ATCTACTAGTTAAGTG-1	NA	-0.688854	-2.58479	Human	Endothelial
5739STDY8351241_ATCTGCCCAAAGAATC-1	NA	1.09896	-5.69889	Human	Endothelial
5739STDY8351241_ATGGGAGAGCGATAGC-1	NA	2.0835	-0.994879	Human	Endothelial
5739STDY8351241_ATGTGTGTCGTTACGA-1	NA	2.72779	0.438621	Human	Endothelial
5739STDY8351241_ATTGGACGTCGCGAAA-1	NA	1.89641	-0.326753	Human	Endothelial
5739STDY8351241_CAACTAGGTGTTCGAT-1	NA	-1.90759	-0.910618	Human	Endothelial
5739STDY8351241_CAAGTTGAGAGTGAGA-1	NA	1.15053	-4.79126	Human	Endothelial
5739STDY8351241_CACAGTATCCCAACGG-1	NA	1.82233	0.248455	Human	Endothelial
5739STDY8351241_CACATAGAGACGACGT-1	NA	0.50542	-0.428138	Human	Endothelial
5739STDY8351241_CACATAGGTCATCCCT-1	NA	2.70535	0.332962	Human	Endothelial
5739STDY8351241_CACATAGGTTCCCTTG-1	NA	2.98575	-1.75612	Human	Endothelial
5739STDY8351241_CACATAGTCTAACTCT-1	NA	0.587004	-6.31723	Human	Endothelial
5739STDY8351241_CACATTTGTTCGTTGA-1	NA	-1.31992	-2.74646	Human	Endothelial
5739STDY8351241_CACCTTGCAGATGAGC-1	NA	0.0489178	-2.85376	Human	Endothelial
5739STDY8351241_CACTCCACAAAGAATC-1	NA	2.51401	-1.87233	Human	Endothelial
5739STDY8351241_CAGGTGCGTCTCATCC-1	NA	0.531118	-1.05766	Human	Endothelial
5739STDY8351241_CAGTAACGTGCAACGA-1	NA	-1.32015	-1.4041	Human	Endothelial
5739STDY8351241_CAGTCCTAGTACGCCC-1	NA	2.19019	-0.143764	Human	Endothelial
5739STDY8351241_CATGGCGGTCACTTCC-1	NA	2.69288	-6.69664	Human	Endothelial
5739STDY8351241_CCCAATCCAGTCAGAG-1	NA	0.815105	-4.98427	Human	Endothelial
5739STDY8351241_CCGGGATTCATCACCC-1	NA	2.05839	0.397575	Human	Endothelial
5739STDY8351241_CCGGTAGAGTGGTAAT-1	NA	2.97388	0.326641	Human	Endothelial
5739STDY8351241_CCTACCACACTACAGT-1	NA	-0.738715	-2.83382	Human	Endothelial
5739STDY8351241_CCTCAGTAGAGACTAT-1	NA	2.72477	0.704953	Human	Endothelial
5739STDY8351241_CCTCAGTTCGTCCAGG-1	NA	0.823194	-5.38138	Human	Endothelial
5739STDY8351241_CCTCTGAAGTGTTGAA-1	NA	-1.12062	-2.79694	Human	Endothelial
5739STDY8351241_CCTTTCTTCAGAGGTG-1	NA	-0.457917	-1.35536	Human	Endothelial
5739STDY8351241_CCTTTCTTCCTTAATC-1	NA	-0.975627	-3.0651	Human	Endothelial
5739STDY8351241_CCTTTCTTCGGAAATA-1	NA	0.78264	-6.54812	Human	Endothelial
5739STDY8351241_CGAACATTCCCTCTTT-1	NA	-0.601916	-0.385044	Human	Endothelial
5739STDY8351241_CGCGGTATCTGGTGTA-1	NA	-0.971724	-4.59821	Human	Endothelial
5739STDY8351241_CGGACACGTGACTCAT-1	NA	0.730144	-5.24933	Human	Endothelial
5739STDY8351241_CTAATGGAGGGAGTAA-1	NA	-2.79799	-2.60719	Human	Endothelial
5739STDY8351241_CTACCCAGTCGCGAAA-1	NA	1.49396	0.398366	Human	Endothelial
5739STDY8351241_CTAGCCTGTTCATGGT-1	NA	-0.518581	-0.519514	Human	Endothelial
5739STDY8351241_CTCCTAGGTAGAGGAA-1	NA	2.24162	-0.915888	Human	Endothelial
5739STDY8351241_CTCGTCACAAACTGTC-1	NA	1.05396	-6.27797	Human	Endothelial
5739STDY8351241_CTCTACGCAGCTGCTG-1	NA	-1.82129	-2.29229	Human	Endothelial
5739STDY8351241_CTGCGGAAGGACACCA-1	NA	-0.794071	-1.3843	Human	Endothelial
5739STDY8351241_CTGGTCTTCTAACCGA-1	NA	1.02882	-0.797072	Human	Endothelial
5739STDY8351241_CTTGGCTGTGACCAAG-1	NA	0.617563	-6.19849	Human	Endothelial
5739STDY8351241_GAAACTCAGATCCCGC-1	NA	-0.0907653	0.725523	Human	Endothelial
5739STDY8351241_GAACCTAGTCAGCTAT-1	NA	0.631837	-1.25681	Human	Endothelial
5739STDY8351241_GAATGAAAGAGTACAT-1	NA	1.59497	-0.393221	Human	Endothelial
5739STDY8351241_GACGCGTTCTTGACGA-1	NA	2.63346	1.06176	Human	Endothelial
5739STDY8351241_GAGCAGAGTTGCTCCT-1	NA	0.761228	-6.1817	Human	Endothelial
5739STDY8351241_GATCTAGAGCGTAATA-1	NA	2.146	0.630036	Human	Endothelial
5739STDY8351241_GCACATACAGATCCAT-1	NA	-1.88537	-2.40997	Human	Endothelial
5739STDY8351241_GCAGCCAGTTGGACCC-1	NA	0.869568	-0.576795	Human	Endothelial
5739STDY8351241_GCGAGAACACGGCCAT-1	NA	0.948977	-6.33367	Human	Endothelial
5739STDY8351241_GCGCAGTAGATCCTGT-1	NA	2.88835	1.81795	Human	Endothelial
5739STDY8351241_GCTTGAACAGGGTTAG-1	NA	0.413255	-6.25435	Human	Endothelial
5739STDY8351241_GGACAAGTCACGACTA-1	NA	2.75853	3.27999	Human	Endothelial
5739STDY8351241_GGCAATTAGCCACCTG-1	NA	1.83488	-2.1461	Human	Endothelial
5739STDY8351241_GGGATGATCAAGGCTT-1	NA	2.59447	-0.638833	Human	Endothelial
5739STDY8351241_GGGCATCGTTCCACAA-1	NA	2.60085	0.587438	Human	Endothelial
5739STDY8351241_GTATCTTCATCGATTG-1	NA	0.0282564	-5.68476	Human	Endothelial
5739STDY8351241_GTGCAGCTCAATCTCT-1	NA	3.03498	0.161496	Human	Endothelial
5739STDY8351241_GTGCTTCGTAGAAGGA-1	NA	2.58013	1.95912	Human	Endothelial
5739STDY8351241_TAAACCGTCATTTGGG-1	NA	0.944737	-5.79963	Human	Endothelial
5739STDY8351241_TAAGAGACATCGGGTC-1	NA	2.20775	-2.80704	Human	Endothelial
5739STDY8351241_TACCTTAGTCTTCTCG-1	NA	-1.70878	-2.71465	Human	Endothelial
5739STDY8351241_TACGGGCCATGCCCGA-1	NA	1.45645	-4.74046	Human	Endothelial
5739STDY8351241_TACGGTAGTCCATGAT-1	NA	0.536661	-6.01074	Human	Endothelial
5739STDY8351241_TCAATCTTCCTGTACC-1	NA	0.697384	-5.92884	Human	Endothelial
5739STDY8351241_TCACGAAGTTACAGAA-1	NA	2.32554	0.119453	Human	Endothelial
5739STDY8351241_TCAGCTCAGCTACCGC-1	NA	-0.0724294	-5.96267	Human	Endothelial
5739STDY8351241_TCAGCTCCAAGCGAGT-1	NA	1.3906	0.828522	Human	Endothelial
5739STDY8351241_TCAGGATCACTCGACG-1	NA	-1.44556	-1.39887	Human	Endothelial
5739STDY8351241_TCGAGGCCACCCATGG-1	NA	1.38258	-0.0851407	Human	Endothelial
5739STDY8351241_TCGCGAGGTTACAGAA-1	NA	-0.0750286	-6.1631	Human	Endothelial
5739STDY8351241_TCGTACCCATACGCTA-1	NA	1.03588	0.0656617	Human	Endothelial
5739STDY8351241_TGACAACAGATAGTCA-1	NA	0.673268	-1.53403	Human	Endothelial
5739STDY8351241_TGACGGCTCATGCAAC-1	NA	-1.98524	-2.31675	Human	Endothelial
5739STDY8351241_TGACGGCTCTGAGGGA-1	NA	1.79755	-1.88821	Human	Endothelial
5739STDY8351241_TGACTAGGTACCATCA-1	NA	-1.84833	-3.59758	Human	Endothelial
5739STDY8351241_TGCACCTAGGCAGGTT-1	NA	2.1912	-0.717278	Human	Endothelial
5739STDY8351241_TGCCCTACACACCGCA-1	NA	1.86441	0.512436	Human	Endothelial
5739STDY8351241_TGCCCTATCACCCGAG-1	NA	2.23488	-4.4231	Human	Endothelial
5739STDY8351241_TGCTACCTCACCTCGT-1	NA	1.08428	-6.77615	Human	Endothelial
5739STDY8351241_TGGCGCAGTGTGAATA-1	NA	0.0160805	-0.898653	Human	Endothelial
5739STDY8351241_TGGTTCCGTAAGCACG-1	NA	2.56099	2.12225	Human	Endothelial
5739STDY8351241_TGTATTCCATCTGGTA-1	NA	1.69383	-4.1345	Human	Endothelial
5739STDY8351241_TTCCCAGGTGTTTGGT-1	NA	-0.668138	-2.76578	Human	Endothelial
5739STDY8351241_TTCGGTCGTCAATGTC-1	NA	-0.230846	-2.8871	Human	Endothelial
5739STDY8351241_TTGACTTAGTGGTAGC-1	NA	-1.92581	-2.70255	Human	Endothelial
5739STDY8351241_TTGCGTCTCCATGAAC-1	NA	7.03796	3.20072	Human	Endothelial
5739STDY8351241_TTTCCTCAGTGAATTG-1	NA	3.59324	2.40821	Human	Endothelial
5739STDY8351249_AAACCTGAGACAGACC-1	NA	9.66566	-1.73882	Human	Endothelial
5739STDY8351249_AAACCTGGTGACGCCT-1	NA	-1.01977	-4.42093	Human	Endothelial
5739STDY8351249_AAATGCCTCGAGAGCA-1	NA	-0.663153	-3.05519	Human	Endothelial
5739STDY8351249_AACACGTAGAAGGACA-1	NA	0.555119	-6.44877	Human	Endothelial
5739STDY8351249_AACTCCCTCGTTACGA-1	NA	0.74308	-6.57763	Human	Endothelial
5739STDY8351249_AACTTTCTCGTTGCCT-1	NA	0.730735	-6.24091	Human	Endothelial
5739STDY8351249_AAGCCGCGTGCCTGTG-1	NA	1.88684	-1.77498	Human	Endothelial
5739STDY8351249_AAGGAGCTCCATGAAC-1	NA	0.977496	-5.51569	Human	Endothelial
5739STDY8351249_AAGGAGCTCTTGCATT-1	NA	1.06088	-1.86646	Human	Endothelial
5739STDY8351249_ACATCAGCAAGTACCT-1	NA	1.21958	-4.5401	Human	Endothelial
5739STDY8351249_ACGCAGCGTAAGGGAA-1	NA	0.714284	-0.911981	Human	Endothelial
5739STDY8351249_ACGGCCAGTCCATCCT-1	NA	2.54429	-1.28172	Human	Endothelial
5739STDY8351249_ACTGTCCGTCGCGTGT-1	NA	1.18589	-2.01862	Human	Endothelial
5739STDY8351249_ACTGTCCTCGATAGAA-1	NA	0.593935	-1.23822	Human	Endothelial
5739STDY8351249_ACTTGTTGTCGAAAGC-1	NA	1.28485	-2.35922	Human	Endothelial
5739STDY8351249_AGAATAGAGGTAGCTG-1	NA	0.879544	-2.75255	Human	Endothelial
5739STDY8351249_AGACGTTCATTGGTAC-1	NA	0.856987	-1.7242	Human	Endothelial
5739STDY8351249_AGAGCTTAGCCCAGCT-1	NA	0.535635	-6.064	Human	Endothelial
5739STDY8351249_AGAGCTTCAGCGTAAG-1	NA	5.99581	-2.5206	Human	Endothelial
5739STDY8351249_AGATCTGAGAATAGGG-1	NA	1.23504	-1.59643	Human	Endothelial
5739STDY8351249_AGATTGCAGTCAATAG-1	NA	5.33835	-1.34979	Human	Endothelial
5739STDY8351249_AGCCTAAAGCCAGAAC-1	NA	0.521394	-6.50898	Human	Endothelial
5739STDY8351249_AGCCTAACACGGCGTT-1	NA	1.06662	-2.19546	Human	Endothelial
5739STDY8351249_AGCCTAACACTGAAGG-1	NA	3.14204	1.4898	Human	Endothelial
5739STDY8351249_AGGGAGTGTTCCGTCT-1	NA	0.932534	-2.30937	Human	Endothelial
5739STDY8351249_AGGGTGAGTAGCGTGA-1	NA	2.06816	-2.52676	Human	Endothelial
5739STDY8351249_AGGTCATAGACAGAGA-1	NA	0.921361	3.45385	Human	Endothelial
5739STDY8351249_ATAACGCCATCAGTAC-1	NA	1.27135	-1.71839	Human	Endothelial
5739STDY8351249_ATAACGCCATGTCCTC-1	NA	0.346421	-0.906994	Human	Endothelial
5739STDY8351249_ATGCGATGTCTCAACA-1	NA	-0.992361	-2.70378	Human	Endothelial
5739STDY8351249_ATTGGACAGGCGATAC-1	NA	0.23523	-5.14161	Human	Endothelial
5739STDY8351249_CAACCAATCCGTTGCT-1	NA	1.34311	-2.47707	Human	Endothelial
5739STDY8351249_CAACCTCTCTGGTATG-1	NA	-1.06696	-2.90676	Human	Endothelial
5739STDY8351249_CAAGGCCTCCACTCCA-1	NA	0.533849	-5.61607	Human	Endothelial
5739STDY8351249_CACATTTAGGCCGAAT-1	NA	2.33468	-2.15915	Human	Endothelial
5739STDY8351249_CACCTTGGTAGCTTGT-1	NA	1.20808	-2.79383	Human	Endothelial
5739STDY8351249_CAGCGACAGATCACGG-1	NA	-2.16296	-1.9657	Human	Endothelial
5739STDY8351249_CATGACACAGTAAGAT-1	NA	1.14451	-1.65088	Human	Endothelial
5739STDY8351249_CATGCCTAGATGAGAG-1	NA	4.08421	0.830101	Human	Endothelial
5739STDY8351249_CCAGCGATCTAACGGT-1	NA	0.0694035	-6.24692	Human	Endothelial
5739STDY8351249_CCTTCCCAGTGCTGCC-1	NA	1.37074	-1.89575	Human	Endothelial
5739STDY8351249_CGATGGCAGTTACGGG-1	NA	0.998774	-0.854519	Human	Endothelial
5739STDY8351249_CGATGGCTCGTAGGAG-1	NA	9.27226	-2.24901	Human	Endothelial
5739STDY8351249_CGATGTAGTCTCCATC-1	NA	-1.61385	-2.63125	Human	Endothelial
5739STDY8351249_CGATTGATCAACACGT-1	NA	-4.07798	5.8583	Human	Endothelial
5739STDY8351249_CGCCAAGAGATGTCGG-1	NA	1.26425	-2.06079	Human	Endothelial
5739STDY8351249_CGCTATCGTCCGAGTC-1	NA	1.56743	-2.39349	Human	Endothelial
5739STDY8351249_CGCTTCAAGTCAATAG-1	NA	1.0329	-5.25535	Human	Endothelial
5739STDY8351249_CGTCACTGTTAGAACA-1	NA	0.362396	-5.67418	Human	Endothelial
5739STDY8351249_CGTCCATGTTTGTTGG-1	NA	1.44215	-0.774268	Human	Endothelial
5739STDY8351249_CGTCTACCAGATCGGA-1	NA	0.89277	-5.11618	Human	Endothelial
5739STDY8351249_CGTGTCTCAACTGGCC-1	NA	2.15543	-2.0743	Human	Endothelial
5739STDY8351249_CGTGTCTCATGTCGAT-1	NA	1.09262	-3.92439	Human	Endothelial
5739STDY8351249_CGTTGGGAGTGGGTTG-1	NA	0.137595	-0.57341	Human	Endothelial
5739STDY8351249_CGTTGGGCACTAGTAC-1	NA	1.01126	-2.58907	Human	Endothelial
5739STDY8351249_CTAAGACCAGCTCGCA-1	NA	0.817354	-6.01646	Human	Endothelial
5739STDY8351249_CTAATGGGTCAGATAA-1	NA	1.42251	-5.93315	Human	Endothelial
5739STDY8351249_CTACATTCACGGTAAG-1	NA	0.528159	-6.60451	Human	Endothelial
5739STDY8351249_CTACGTCAGATGTCGG-1	NA	2.8314	-6.04174	Human	Endothelial
5739STDY8351249_CTCGAGGCAATGTAAG-1	NA	1.25448	-2.36686	Human	Endothelial
5739STDY8351249_CTCGAGGTCCCTAACC-1	NA	2.16709	-6.05978	Human	Endothelial
5739STDY8351249_CTGCCTAAGGCACATG-1	NA	0.787005	-6.02447	Human	Endothelial
5739STDY8351249_CTGTTTAAGATGGCGT-1	NA	0.907451	3.47551	Human	Endothelial
5739STDY8351249_CTGTTTATCCGCATCT-1	NA	0.84238	-2.20274	Human	Endothelial
5739STDY8351249_GACGTGCAGAGTGAGA-1	NA	3.9113	1.80388	Human	Endothelial
5739STDY8351249_GACGTTACAGTCACTA-1	NA	0.928034	3.52084	Human	Endothelial
5739STDY8351249_GACTGCGCATCCTTGC-1	NA	1.84194	-2.19137	Human	Endothelial
5739STDY8351249_GATCAGTGTACTTCTT-1	NA	-0.488357	-2.4935	Human	Endothelial
5739STDY8351249_GATCGCGCATTAGCCA-1	NA	5.54398	-2.8876	Human	Endothelial
5739STDY8351249_GCAATCACAAGTAATG-1	NA	-0.423822	-3.01017	Human	Endothelial
5739STDY8351249_GCATGTAAGCCACCTG-1	NA	5.60501	-1.3068	Human	Endothelial
5739STDY8351249_GCCAAATCAGAGCCAA-1	NA	1.07739	-1.99178	Human	Endothelial
5739STDY8351249_GCCAAATGTAACGACG-1	NA	1.82	-2.35997	Human	Endothelial
5739STDY8351249_GCGACCAGTATATCCG-1	NA	5.47381	-1.50374	Human	Endothelial
5739STDY8351249_GCGAGAATCCCTTGCA-1	NA	0.902593	3.47931	Human	Endothelial
5739STDY8351249_GCGCGATGTTCAGACT-1	NA	1.38979	-2.2335	Human	Endothelial
5739STDY8351249_GCTCTGTTCATATCGG-1	NA	0.766613	-2.34759	Human	Endothelial
5739STDY8351249_GCTGCTTAGCCGCCTA-1	NA	3.44033	2.25379	Human	Endothelial
5739STDY8351249_GCTTCCAAGGTAAACT-1	NA	1.24925	-4.40289	Human	Endothelial
5739STDY8351249_GGACAAGAGTGTACTC-1	NA	2.4912	-1.49918	Human	Endothelial
5739STDY8351249_GGACAAGTCTGAGTGT-1	NA	1.09625	-6.34014	Human	Endothelial
5739STDY8351249_GGATGTTCAGATCTGT-1	NA	-1.44711	-4.10504	Human	Endothelial
5739STDY8351249_GGTATTGAGCAGGTCA-1	NA	1.53696	-2.79612	Human	Endothelial
5739STDY8351249_GGTATTGGTCCTGCTT-1	NA	7.10506	-8.1345	Human	Endothelial
5739STDY8351249_GGTGTTAGTACGAAAT-1	NA	7.13413	-8.14923	Human	Endothelial
5739STDY8351249_GTCGGGTCATATGCTG-1	NA	1.60284	-1.62183	Human	Endothelial
5739STDY8351249_GTGTGCGCAATCACAC-1	NA	4.26205	-2.50085	Human	Endothelial
5739STDY8351249_TAAGAGAAGCAGGTCA-1	NA	0.933553	-2.54857	Human	Endothelial
5739STDY8351249_TAAGAGATCCAAAGTC-1	NA	1.68217	-1.98421	Human	Endothelial
5739STDY8351249_TACCTTATCTGATTCT-1	NA	1.35561	-2.22132	Human	Endothelial
5739STDY8351249_TACGGGCCAACTTGAC-1	NA	0.529867	-5.88045	Human	Endothelial
5739STDY8351249_TAGCCGGTCTTCTGGC-1	NA	2.07091	-2.34367	Human	Endothelial
5739STDY8351249_TAGTGGTAGGCCCTCA-1	NA	1.1585	-1.71194	Human	Endothelial
5739STDY8351249_TCAATCTGTTCACGGC-1	NA	-0.779054	-2.51315	Human	Endothelial
5739STDY8351249_TCACAAGAGTCCGTAT-1	NA	0.689348	-3.66906	Human	Endothelial
5739STDY8351249_TCAGGATCATTAACCG-1	NA	0.992313	-1.84616	Human	Endothelial
5739STDY8351249_TCATTTGTCGGAGCAA-1	NA	1.0067	3.53385	Human	Endothelial
5739STDY8351249_TCGTAGACACGTAAGG-1	NA	1.33135	-1.51519	Human	Endothelial
5739STDY8351249_TCGTAGACAGATAATG-1	NA	5.3454	-1.14308	Human	Endothelial
5739STDY8351249_TGCCCTAAGATGCGAC-1	NA	1.30462	-1.88982	Human	Endothelial
5739STDY8351249_TGCTGCTAGGAGCGTT-1	NA	4.61055	0.733434	Human	Endothelial
5739STDY8351249_TTCGAAGGTAGGCTGA-1	NA	0.766963	-5.56711	Human	Endothelial
5739STDY8351249_TTCGGTCCATCCTAGA-1	NA	0.722581	-6.66067	Human	Endothelial
5739STDY8351249_TTCTACAGTCATGCCG-1	NA	1.21034	-4.47365	Human	Endothelial
5739STDY8351249_TTCTCCTGTGGCGAAT-1	NA	1.04952	-1.6814	Human	Endothelial
5739STDY8351257_AAACCTGTCTTGAGAC-1	NA	5.82216	-7.69682	Human	Endothelial
5739STDY8351257_AAATGCCGTATAGTAG-1	NA	6.35017	-2.87982	Human	Endothelial
5739STDY8351257_AAATGCCTCTTTAGTC-1	NA	6.38045	-2.82533	Human	Endothelial
5739STDY8351257_AACCATGCAGCGTCCA-1	NA	6.31829	-3.10397	Human	Endothelial
5739STDY8351257_AACCGCGTCATGCAAC-1	NA	5.51494	-7.41119	Human	Endothelial
5739STDY8351257_AACCGCGTCATTGCCC-1	NA	5.54201	-7.26463	Human	Endothelial
5739STDY8351257_AACCGCGTCCTAGGGC-1	NA	6.44607	-3.70558	Human	Endothelial
5739STDY8351257_AACTCAGCAAACTGTC-1	NA	-1.20932	-5.16074	Human	Endothelial
5739STDY8351257_AACTCTTGTTGATTCG-1	NA	6.15478	-2.5246	Human	Endothelial
5739STDY8351257_AACTCTTTCAACACCA-1	NA	6.04673	-3.58075	Human	Endothelial
5739STDY8351257_AACTGGTCAGTCGTGC-1	NA	5.99596	-7.17922	Human	Endothelial
5739STDY8351257_AAGACCTCAGCATGAG-1	NA	5.78702	-7.22509	Human	Endothelial
5739STDY8351257_AAGGCAGAGTGTTTGC-1	NA	5.62515	-7.33934	Human	Endothelial
5739STDY8351257_AAGGTTCTCGCTTGTC-1	NA	4.86244	-6.80197	Human	Endothelial
5739STDY8351257_AATCGGTTCTTCCTTC-1	NA	5.69162	-7.30175	Human	Endothelial
5739STDY8351257_ACACCAAAGATGCCAG-1	NA	5.90607	-7.53285	Human	Endothelial
5739STDY8351257_ACACCCTTCGCACTCT-1	NA	5.56443	-7.82043	Human	Endothelial
5739STDY8351257_ACAGCCGAGGGTGTTG-1	NA	6.0077	-8.03123	Human	Endothelial
5739STDY8351257_ACAGCCGGTATAGGTA-1	NA	5.66918	-8.02289	Human	Endothelial
5739STDY8351257_ACATACGAGCGCCTTG-1	NA	7.01646	-7.2792	Human	Endothelial
5739STDY8351257_ACCAGTAGTAAAGGAG-1	NA	5.4451	-7.55185	Human	Endothelial
5739STDY8351257_ACCTTTATCTGCGACG-1	NA	6.39333	-7.5267	Human	Endothelial
5739STDY8351257_ACGATGTTCTTAGAGC-1	NA	6.15231	-7.45893	Human	Endothelial
5739STDY8351257_ACGCAGCCAACGATCT-1	NA	5.35986	-6.39015	Human	Endothelial
5739STDY8351257_ACGCCAGGTCATCCCT-1	NA	6.87145	-7.95481	Human	Endothelial
5739STDY8351257_ACGCCGAGTCCCTTGT-1	NA	6.49518	-3.4624	Human	Endothelial
5739STDY8351257_ACGCCGATCGACCAGC-1	NA	6.19881	-7.14014	Human	Endothelial
5739STDY8351257_ACGGCCACACACATGT-1	NA	6.6034	-3.30346	Human	Endothelial
5739STDY8351257_ACGGCCATCGGCCGAT-1	NA	6.24932	-3.13908	Human	Endothelial
5739STDY8351257_ACGTCAAAGCCCAGCT-1	NA	5.57483	-7.45093	Human	Endothelial
5739STDY8351257_ACTTTCAAGACACTAA-1	NA	5.71327	-7.30983	Human	Endothelial
5739STDY8351257_AGAATAGCAAACTGCT-1	NA	6.29057	-2.83753	Human	Endothelial
5739STDY8351257_AGAATAGCATGAACCT-1	NA	6.46987	-3.25919	Human	Endothelial
5739STDY8351257_AGACGTTTCCCTCTTT-1	NA	6.74803	-7.56161	Human	Endothelial
5739STDY8351257_AGAGTGGGTCCGTCAG-1	NA	7.00515	-7.48308	Human	Endothelial
5739STDY8351257_AGATTGCAGAGGTTAT-1	NA	6.4097	-3.35009	Human	Endothelial
5739STDY8351257_AGCCTAAAGCGCTCCA-1	NA	6.18156	-2.7479	Human	Endothelial
5739STDY8351257_AGCCTAACAGCATGAG-1	NA	6.30121	-3.72133	Human	Endothelial
5739STDY8351257_AGCGTATAGCCACTAT-1	NA	6.04139	-3.19615	Human	Endothelial
5739STDY8351257_AGCTCTCGTGTTCGAT-1	NA	6.61102	-7.85477	Human	Endothelial
5739STDY8351257_AGGCCGTCAAGCCGCT-1	NA	5.68881	-8.00093	Human	Endothelial
5739STDY8351257_AGGGATGAGTTTAGGA-1	NA	5.58286	-7.93613	Human	Endothelial
5739STDY8351257_AGGTCCGAGTGGACGT-1	NA	6.44586	-7.13492	Human	Endothelial
5739STDY8351257_AGGTCCGCACAGTCGC-1	NA	5.00476	-6.97155	Human	Endothelial
5739STDY8351257_AGTAGTCCATTGGTAC-1	NA	5.30351	-7.02987	Human	Endothelial
5739STDY8351257_AGTGGGAAGCCCGAAA-1	NA	5.78434	-8.05897	Human	Endothelial
5739STDY8351257_AGTTGGTTCTGTCCGT-1	NA	5.40587	-7.18781	Human	Endothelial
5739STDY8351257_ATAAGAGCAATACGCT-1	NA	6.20199	-3.79203	Human	Endothelial
5739STDY8351257_ATAAGAGGTAGCGCAA-1	NA	6.26897	-7.59027	Human	Endothelial
5739STDY8351257_ATCATCTGTTATGCGT-1	NA	2.89022	-4.62327	Human	Endothelial
5739STDY8351257_ATCGAGTCAAGAGTCG-1	NA	5.87734	-8.13894	Human	Endothelial
5739STDY8351257_ATCGAGTTCAGGCAAG-1	NA	5.61414	-7.066	Human	Endothelial
5739STDY8351257_ATGCGATAGCGTGAGT-1	NA	6.58047	-6.48571	Human	Endothelial
5739STDY8351257_ATTCTACAGGCAGGTT-1	NA	6.97892	-7.38799	Human	Endothelial
5739STDY8351257_ATTGGACAGCAAATCA-1	NA	6.54966	-7.87418	Human	Endothelial
5739STDY8351257_ATTGGACTCAACGGGA-1	NA	5.5379	-7.79449	Human	Endothelial
5739STDY8351257_ATTGGTGAGCTCAACT-1	NA	6.45681	-7.83259	Human	Endothelial
5739STDY8351257_CAACCAACAAGGACTG-1	NA	6.23022	-3.29915	Human	Endothelial
5739STDY8351257_CAAGATCAGACCACGA-1	NA	5.45791	-6.9948	Human	Endothelial
5739STDY8351257_CAAGATCCATCGGTTA-1	NA	5.97748	-7.51557	Human	Endothelial
5739STDY8351257_CAAGATCGTATAAACG-1	NA	6.13262	-2.94695	Human	Endothelial
5739STDY8351257_CAAGGCCGTTGTGGAG-1	NA	5.89317	-2.71235	Human	Endothelial
5739STDY8351257_CAAGGCCTCTTGTATC-1	NA	7.53639	-6.99631	Human	Endothelial
5739STDY8351257_CACACAAGTCTTGATG-1	NA	5.97746	-1.907	Human	Endothelial
5739STDY8351257_CACAGGCTCAGGCAAG-1	NA	5.4788	-7.40237	Human	Endothelial
5739STDY8351257_CACAGTAAGGCCCTCA-1	NA	5.74261	-8.06212	Human	Endothelial
5739STDY8351257_CACCAGGAGTAGGCCA-1	NA	6.52475	-3.35529	Human	Endothelial
5739STDY8351257_CACCAGGTCGACCAGC-1	NA	6.18521	-3.40827	Human	Endothelial
5739STDY8351257_CAGAGAGCAGCTGCTG-1	NA	6.00389	-7.41197	Human	Endothelial
5739STDY8351257_CAGATCACACTGAAGG-1	NA	6.44267	-3.24827	Human	Endothelial
5739STDY8351257_CAGCTAAAGCCACGCT-1	NA	6.586	-7.78474	Human	Endothelial
5739STDY8351257_CAGTAACCAAGAGTCG-1	NA	6.19469	-3.62106	Human	Endothelial
5739STDY8351257_CATATGGGTGTCTGAT-1	NA	6.50732	-7.47017	Human	Endothelial
5739STDY8351257_CATCAAGCACCGATAT-1	NA	6.29823	-7.87417	Human	Endothelial
5739STDY8351257_CATCAGAAGTTAAGTG-1	NA	1.4608	-4.98279	Human	Endothelial
5739STDY8351257_CATCCACTCACTTCAT-1	NA	5.35167	-6.56329	Human	Endothelial
5739STDY8351257_CATCCACTCCTTGACC-1	NA	5.97691	-3.15674	Human	Endothelial
5739STDY8351257_CATCGGGGTCTCAACA-1	NA	6.32303	-3.34598	Human	Endothelial
5739STDY8351257_CATGACATCCACGCAG-1	NA	6.69326	-7.47912	Human	Endothelial
5739STDY8351257_CATGGCGAGGGAACGG-1	NA	5.27111	-7.02679	Human	Endothelial
5739STDY8351257_CATTATCTCGGGAGTA-1	NA	5.4055	-6.77797	Human	Endothelial
5739STDY8351257_CATTATCTCTCCGGTT-1	NA	5.10352	-7.10499	Human	Endothelial
5739STDY8351257_CATTCGCTCAAACCGT-1	NA	6.08202	-7.84802	Human	Endothelial
5739STDY8351257_CATTCGCTCTTTAGTC-1	NA	5.46899	-7.7551	Human	Endothelial
5739STDY8351257_CCACGGACAATAGAGT-1	NA	4.86711	-6.63524	Human	Endothelial
5739STDY8351257_CCACGGAGTACAGTTC-1	NA	6.15334	-3.37322	Human	Endothelial
5739STDY8351257_CCACGGATCGGTCCGA-1	NA	6.09645	-7.36289	Human	Endothelial
5739STDY8351257_CCACTACTCTGCTTGC-1	NA	6.03737	-3.56811	Human	Endothelial
5739STDY8351257_CCATGTCCAGCTGTAT-1	NA	5.37643	-7.30678	Human	Endothelial
5739STDY8351257_CCCAGTTGTCTAGGTT-1	NA	6.67768	-7.57084	Human	Endothelial
5739STDY8351257_CCGGTAGAGACCTTTG-1	NA	5.67057	-7.61601	Human	Endothelial
5739STDY8351257_CCGGTAGAGTGGTAGC-1	NA	6.33391	-7.0308	Human	Endothelial
5739STDY8351257_CCGTACTGTCCCTTGT-1	NA	6.80601	-8.12559	Human	Endothelial
5739STDY8351257_CCTAAAGAGAAGGACA-1	NA	6.23618	-2.98913	Human	Endothelial
5739STDY8351257_CCTACCACAGATGAGC-1	NA	5.50509	-7.08406	Human	Endothelial
5739STDY8351257_CCTACCAGTATTAGCC-1	NA	6.31307	-3.39707	Human	Endothelial
5739STDY8351257_CCTTCGACAAGTTCTG-1	NA	5.21554	-7.03925	Human	Endothelial
5739STDY8351257_CCTTTCTTCCAAAGTC-1	NA	5.72494	-7.49473	Human	Endothelial
5739STDY8351257_CGAACATCAGTGGAGT-1	NA	4.87681	-6.90953	Human	Endothelial
5739STDY8351257_CGAGCACAGGTGATAT-1	NA	5.97568	-3.26234	Human	Endothelial
5739STDY8351257_CGAGCACTCCATGAAC-1	NA	5.98428	-7.96825	Human	Endothelial
5739STDY8351257_CGAGCACTCTGTACGA-1	NA	6.37589	-7.95048	Human	Endothelial
5739STDY8351257_CGCGGTAGTGTCTGAT-1	NA	5.81472	-1.87043	Human	Endothelial
5739STDY8351257_CGCTGGAAGATAGCAT-1	NA	6.55503	-3.3717	Human	Endothelial
5739STDY8351257_CGGACACCAAAGGCGT-1	NA	5.32836	-7.14233	Human	Endothelial
5739STDY8351257_CGTCAGGAGATGTGGC-1	NA	5.53386	-7.51932	Human	Endothelial
5739STDY8351257_CGTGAGCCATTGGGCC-1	NA	6.87585	-7.60593	Human	Endothelial
5739STDY8351257_CGTGTCTTCTTCTGGC-1	NA	6.123	-6.60078	Human	Endothelial
5739STDY8351257_CGTTCTGAGCTAGCCC-1	NA	6.37594	-3.14588	Human	Endothelial
5739STDY8351257_CGTTCTGTCATCACCC-1	NA	5.4339	-7.12141	Human	Endothelial
5739STDY8351257_CTAACTTCAGCATACT-1	NA	5.90408	-7.70575	Human	Endothelial
5739STDY8351257_CTAATGGGTGAGCGAT-1	NA	6.15153	-7.45489	Human	Endothelial
5739STDY8351257_CTACACCCAGCCAGAA-1	NA	2.62529	-3.50815	Human	Endothelial
5739STDY8351257_CTACACCTCGCCGTGA-1	NA	6.63211	-7.70687	Human	Endothelial
5739STDY8351257_CTACGTCCAATCCGAT-1	NA	6.21602	-7.54988	Human	Endothelial
5739STDY8351257_CTAGCCTCAACTGCTA-1	NA	6.06947	-7.29264	Human	Endothelial
5739STDY8351257_CTAGCCTGTCTAACGT-1	NA	6.08973	-7.73472	Human	Endothelial
5739STDY8351257_CTAGTGAAGGAGTTGC-1	NA	6.31754	-3.00975	Human	Endothelial
5739STDY8351257_CTCAGAAAGACCTAGG-1	NA	5.62672	-1.91073	Human	Endothelial
5739STDY8351257_CTCAGAACAGTAACGG-1	NA	5.82547	-2.16405	Human	Endothelial
5739STDY8351257_CTCCTAGAGGGATCTG-1	NA	6.12175	-7.60795	Human	Endothelial
5739STDY8351257_CTCCTAGCATCCGCGA-1	NA	6.01396	-8.06752	Human	Endothelial
5739STDY8351257_CTCGAAAAGGACATTA-1	NA	5.87303	-8.12807	Human	Endothelial
5739STDY8351257_CTCGAAACATGCCTTC-1	NA	5.81163	-8.09353	Human	Endothelial
5739STDY8351257_CTGATAGGTATCACCA-1	NA	6.25133	-2.7704	Human	Endothelial
5739STDY8351257_CTGATCCTCTTGTCAT-1	NA	6.30471	-2.90134	Human	Endothelial
5739STDY8351257_CTGCGGAAGAATTCCC-1	NA	5.70079	-2.9258	Human	Endothelial
5739STDY8351257_CTGCGGAGTCGCTTCT-1	NA	5.74499	-7.59694	Human	Endothelial
5739STDY8351257_CTGGTCTTCAAACAAG-1	NA	5.91793	-2.49508	Human	Endothelial
5739STDY8351257_CTGTGCTGTAGCTTGT-1	NA	5.95101	-7.95842	Human	Endothelial
5739STDY8351257_CTGTGCTGTCACAAGG-1	NA	4.6664	-6.48873	Human	Endothelial
5739STDY8351257_CTGTTTACAGATCCAT-1	NA	5.72465	-7.88349	Human	Endothelial
5739STDY8351257_CTTAACTTCTGGAGCC-1	NA	5.81534	-7.19906	Human	Endothelial
5739STDY8351257_CTTAGGATCCGCATAA-1	NA	5.90888	-7.82656	Human	Endothelial
5739STDY8351257_CTTCTCTGTAAATACG-1	NA	6.26236	-8.13062	Human	Endothelial
5739STDY8351257_CTTTGCGAGAAAGTGG-1	NA	5.34937	-6.67606	Human	Endothelial
5739STDY8351257_GAAACTCTCACCATAG-1	NA	6.9998	-7.09325	Human	Endothelial
5739STDY8351257_GAACATCTCATGTCTT-1	NA	5.43742	-7.06386	Human	Endothelial
5739STDY8351257_GAACCTAAGAGTCTGG-1	NA	7.24837	-7.02945	Human	Endothelial
5739STDY8351257_GAAGCAGCATTAACCG-1	NA	3.98709	-3.7627	Human	Endothelial
5739STDY8351257_GAAGCAGTCGAGGTAG-1	NA	5.50805	-7.46166	Human	Endothelial
5739STDY8351257_GAATGAAAGTAGATGT-1	NA	6.05401	-3.09634	Human	Endothelial
5739STDY8351257_GACACGCTCTTACCGC-1	NA	6.02411	-6.69218	Human	Endothelial
5739STDY8351257_GAGTCCGCAATGTTGC-1	NA	4.66721	-6.48386	Human	Endothelial
5739STDY8351257_GAGTCCGTCACCTTAT-1	NA	6.69574	-7.92699	Human	Endothelial
5739STDY8351257_GATCAGTGTCAGAAGC-1	NA	5.85079	-3.09071	Human	Endothelial
5739STDY8351257_GATCGTAAGAGGTTGC-1	NA	5.47243	-7.19484	Human	Endothelial
5739STDY8351257_GATCTAGAGTGTGGCA-1	NA	6.29449	-3.17456	Human	Endothelial
5739STDY8351257_GATCTAGCATATGGTC-1	NA	6.64235	-7.32541	Human	Endothelial
5739STDY8351257_GATCTAGGTAGCGTCC-1	NA	5.24331	-7.10232	Human	Endothelial
5739STDY8351257_GATGAAAGTTGTACAC-1	NA	5.82807	-8.16446	Human	Endothelial
5739STDY8351257_GATGCTACATACCATG-1	NA	6.23437	-3.02534	Human	Endothelial
5739STDY8351257_GATGCTACATGTAGTC-1	NA	6.13178	-6.89935	Human	Endothelial
5739STDY8351257_GCAATCAGTGACGCCT-1	NA	6.2277	-8.15455	Human	Endothelial
5739STDY8351257_GCACATACAATTCCTT-1	NA	6.38587	-3.26649	Human	Endothelial
5739STDY8351257_GCACATAGTGCCTGTG-1	NA	6.37419	-7.45756	Human	Endothelial
5739STDY8351257_GCAGTTAAGAGACTAT-1	NA	6.73925	-7.71742	Human	Endothelial
5739STDY8351257_GCCAAATTCAACACAC-1	NA	6.23576	-3.31422	Human	Endothelial
5739STDY8351257_GCGACCAAGCCACTAT-1	NA	5.82549	-7.69231	Human	Endothelial
5739STDY8351257_GCGCAACAGTTAGCGG-1	NA	6.30954	-3.00426	Human	Endothelial
5739STDY8351257_GCGCAGTTCCTTGACC-1	NA	5.46235	-7.63712	Human	Endothelial
5739STDY8351257_GCGCCAACAAATCCGT-1	NA	5.78018	-7.1048	Human	Endothelial
5739STDY8351257_GCGCGATGTACATGTC-1	NA	5.48327	-7.31936	Human	Endothelial
5739STDY8351257_GCGGGTTCATGACATC-1	NA	5.29522	-6.6199	Human	Endothelial
5739STDY8351257_GCGGGTTTCTCTGCTG-1	NA	5.64141	-2.56273	Human	Endothelial
5739STDY8351257_GCTCTGTGTGGCCCTA-1	NA	5.39728	-6.93873	Human	Endothelial
5739STDY8351257_GCTCTGTTCCATGAGT-1	NA	5.94467	-7.26274	Human	Endothelial
5739STDY8351257_GCTGCAGAGAAACCAT-1	NA	5.63027	-2.32607	Human	Endothelial
5739STDY8351257_GCTGCGATCTACTATC-1	NA	5.44851	-7.50192	Human	Endothelial
5739STDY8351257_GGAAAGCAGCAGGCTA-1	NA	6.14261	-3.04729	Human	Endothelial
5739STDY8351257_GGACAAGCACAAGTAA-1	NA	5.53583	-8.05407	Human	Endothelial
5739STDY8351257_GGACATTTCATAAAGG-1	NA	5.15665	-7.28453	Human	Endothelial
5739STDY8351257_GGCCGATAGCCTATGT-1	NA	6.79641	-7.50243	Human	Endothelial
5739STDY8351257_GGCCGATGTAGCACGA-1	NA	4.81337	-6.76531	Human	Endothelial
5739STDY8351257_GGCGACTCACCAGGCT-1	NA	5.49853	-7.26006	Human	Endothelial
5739STDY8351257_GGCGACTCAGACGCCT-1	NA	6.14256	-3.28335	Human	Endothelial
5739STDY8351257_GGCTCGATCTCCAACC-1	NA	5.6759	-8.05781	Human	Endothelial
5739STDY8351257_GGCTGGTTCCTATTCA-1	NA	6.17078	-3.2832	Human	Endothelial
5739STDY8351257_GGGACCTAGCGTTTAC-1	NA	5.89244	-2.87722	Human	Endothelial
5739STDY8351257_GGGCACTTCAGATAAG-1	NA	6.56105	-3.47682	Human	Endothelial
5739STDY8351257_GGGTTGCGTGCGAAAC-1	NA	6.09715	-7.96894	Human	Endothelial
5739STDY8351257_GGTGAAGCATGCCTAA-1	NA	5.56966	-6.87887	Human	Endothelial
5739STDY8351257_GGTGCGTTCCAAGTAC-1	NA	6.25118	-7.10564	Human	Endothelial
5739STDY8351257_GGTGCGTTCCCATTAT-1	NA	6.03387	-7.19972	Human	Endothelial
5739STDY8351257_GGTGCGTTCTTGTTTG-1	NA	5.97425	-3.3028	Human	Endothelial
5739STDY8351257_GGTGTTACAATGAAAC-1	NA	6.33918	-7.8281	Human	Endothelial
5739STDY8351257_GTAACGTAGAGACGAA-1	NA	5.77055	-2.70706	Human	Endothelial
5739STDY8351257_GTAACGTCAGATGAGC-1	NA	4.69419	-6.71711	Human	Endothelial
5739STDY8351257_GTACTTTCAAAGCGGT-1	NA	6.51987	-8.10092	Human	Endothelial
5739STDY8351257_GTAGTCAGTAGAGCTG-1	NA	6.04979	-2.60722	Human	Endothelial
5739STDY8351257_GTCAAGTAGCGTTGCC-1	NA	5.92352	-7.60008	Human	Endothelial
5739STDY8351257_GTCAAGTCAGACACTT-1	NA	5.68051	-7.96226	Human	Endothelial
5739STDY8351257_GTCCTCAAGCTAGTCT-1	NA	5.73555	-7.33544	Human	Endothelial
5739STDY8351257_GTCGTAACATGTTCCC-1	NA	6.12268	-7.068	Human	Endothelial
5739STDY8351257_GTCTTCGTCAGCCTAA-1	NA	5.58554	-7.96072	Human	Endothelial
5739STDY8351257_GTGAAGGAGGATCGCA-1	NA	6.82047	-7.1591	Human	Endothelial
5739STDY8351257_GTGCAGCCATAGGATA-1	NA	7.18085	-7.19827	Human	Endothelial
5739STDY8351257_GTGCATAGTGAAGGCT-1	NA	6.16088	-7.42842	Human	Endothelial
5739STDY8351257_GTGCATATCTCCAGGG-1	NA	5.49656	-7.231	Human	Endothelial
5739STDY8351257_GTGCGGTAGGATGGTC-1	NA	4.84244	-6.7762	Human	Endothelial
5739STDY8351257_GTGCGGTTCTCCCTGA-1	NA	5.37139	-7.59252	Human	Endothelial
5739STDY8351257_GTTACAGAGAGCCTAG-1	NA	5.76136	-7.94387	Human	Endothelial
5739STDY8351257_GTTCATTCATTGAGCT-1	NA	6.41946	-3.07077	Human	Endothelial
5739STDY8351257_TAAACCGCAACACCTA-1	NA	6.70502	-7.6961	Human	Endothelial
5739STDY8351257_TAAGTGCGTTCACGGC-1	NA	6.10797	-3.35064	Human	Endothelial
5739STDY8351257_TACACGAAGTGAACGC-1	NA	6.38356	-3.4462	Human	Endothelial
5739STDY8351257_TACAGTGCAATCTACG-1	NA	6.15901	-2.9302	Human	Endothelial
5739STDY8351257_TACAGTGCACAGACTT-1	NA	6.60562	-3.30536	Human	Endothelial
5739STDY8351257_TACAGTGCATGTCTCC-1	NA	6.32788	-3.09103	Human	Endothelial
5739STDY8351257_TACGGGCTCTGCTTGC-1	NA	5.7985	-7.71106	Human	Endothelial
5739STDY8351257_TACTCGCTCCCTCTTT-1	NA	5.43537	-7.06882	Human	Endothelial
5739STDY8351257_TAGACCACAGCTGTAT-1	NA	5.8504	-2.18547	Human	Endothelial
5739STDY8351257_TAGTTGGGTTACGACT-1	NA	6.23985	-7.47045	Human	Endothelial
5739STDY8351257_TATGCCCAGCGATTCT-1	NA	6.65461	-6.79347	Human	Endothelial
5739STDY8351257_TATGCCCCACTCGACG-1	NA	6.02272	-7.3108	Human	Endothelial
5739STDY8351257_TATGCCCTCGGCCGAT-1	NA	6.37918	-3.56027	Human	Endothelial
5739STDY8351257_TCAACGATCCTAGTGA-1	NA	5.99716	-6.9226	Human	Endothelial
5739STDY8351257_TCAGCAAAGAAACGAG-1	NA	5.98709	-3.11606	Human	Endothelial
[truncated: 8,354 more rows]

## Sheet: Fig3b
	PDGFRB	NOTCH1	NRARP	ACTA2	CNN1	REN	umap1	umap2	case	Ren1	Notch1	Nrarp	Cnn1	Pdgfrb	Acta2
5739STDY7958791_AAGACCTTCACTTATC-1	0	0	0	0	0	0	-1.06394	-2.58172	Human	NA	NA	NA	NA	NA	NA
5739STDY7958791_ACGGCCAGTACCGTAT-1	0	0	0	0	0	0	-2.08359	-2.30835	Human	NA	NA	NA	NA	NA	NA
5739STDY7958791_AGGTCCGAGGATATAC-1	0	0	0	0	0	0	-2.07564	-2.25269	Human	NA	NA	NA	NA	NA	NA
5739STDY7958791_AGTGTCACACTAGTAC-1	0	0	0	0	0	0	-1.32806	-3.91647	Human	NA	NA	NA	NA	NA	NA
5739STDY7958791_ATCTACTAGCGGCTTC-1	0	1.32042	0	0	0	0	1.62682	-1.20218	Human	NA	NA	NA	NA	NA	NA
5739STDY7958791_CAGCAGCCAAGGCTCC-1	0	0	0	0	0	0	-0.858024	-3.9915	Human	NA	NA	NA	NA	NA	NA
5739STDY7958791_CGATGTAGTGCAACGA-1	0	0	0	0	0	0	1.82009	-2.24022	Human	NA	NA	NA	NA	NA	NA
5739STDY7958791_GACTAACAGCAGCCTC-1	0	0	0	0	0	0	-2.67915	-1.94215	Human	NA	NA	NA	NA	NA	NA
5739STDY7958791_GAGTCCGAGCGTAATA-1	0	0	0	0	0	0	-2.50423	-2.90997	Human	NA	NA	NA	NA	NA	NA
5739STDY7958791_GAGTCCGTCACCTCGT-1	0	1.39498	0	0	0	0	1.05103	0.829884	Human	NA	NA	NA	NA	NA	NA
5739STDY7958791_GGAACTTAGGCATTGG-1	0	0	0	0	0	0	1.5191	-2.19128	Human	NA	NA	NA	NA	NA	NA
5739STDY7958791_GGTGTTATCCTTTACA-1	0	0	0	0	0	0	1.37948	-5.48645	Human	NA	NA	NA	NA	NA	NA
5739STDY7958791_TAGGCATTCATTCACT-1	0	0	0	0	0	0	1.42311	-2.08018	Human	NA	NA	NA	NA	NA	NA
5739STDY7958792_AACTTTCTCTGTCTCG-1	0	0	0	0	0	0	-2.04458	-2.9999	Human	NA	NA	NA	NA	NA	NA
5739STDY7958792_AAGCCGCGTCGATTGT-1	0	0	0	0	0	0	3.72147	-3.72078	Human	NA	NA	NA	NA	NA	NA
5739STDY7958792_ACGCCGATCCACTGGG-1	0	0	0	0	0	0	3.78426	-3.49093	Human	NA	NA	NA	NA	NA	NA
5739STDY7958792_ACTTACTAGTGCAAGC-1	0	0	0	0	0	0	-1.22902	-3.33562	Human	NA	NA	NA	NA	NA	NA
5739STDY7958792_ACTTTCATCCTTTCTC-1	0	1.32954	0	0	0	0	3.75073	-3.5317	Human	NA	NA	NA	NA	NA	NA
5739STDY7958792_AGGGATGGTGTGACCC-1	0	0	1.3512	0	0	0	5.58761	-2.96726	Human	NA	NA	NA	NA	NA	NA
5739STDY7958792_ATAGACCTCTTAGAGC-1	0	0	0	0	0	0	3.50482	-3.94434	Human	NA	NA	NA	NA	NA	NA
5739STDY7958792_ATGCGATAGGTACTCT-1	0	0	0	0	0	0	3.17448	-2.71686	Human	NA	NA	NA	NA	NA	NA
5739STDY7958792_ATGTGTGCAAGCCGCT-1	0	1.34655	0	0	0	0	5.32499	-2.55451	Human	NA	NA	NA	NA	NA	NA
5739STDY7958792_CACCTTGAGAGGTACC-1	0	0	0	0	0	0	-2.39762	-2.68063	Human	NA	NA	NA	NA	NA	NA
5739STDY7958792_CAGAATCCAGTACACT-1	0	0	0	0	0	0	5.18295	-1.47466	Human	NA	NA	NA	NA	NA	NA
5739STDY7958792_CAGATCACAAGGACAC-1	0	1.46021	0	0	0	0	3.56767	-3.33409	Human	NA	NA	NA	NA	NA	NA
5739STDY7958792_CAGCCGACATTACGAC-1	0	0	0	0	0	0	-1.03288	-3.4773	Human	NA	NA	NA	NA	NA	NA
5739STDY7958792_CAGCGACCACGCATCG-1	0	0	0	0	0	0	3.73482	-3.45684	Human	NA	NA	NA	NA	NA	NA
5739STDY7958792_CAGCGACTCTGAGTGT-1	0	0	0	0	0	0	-2.66779	-1.90427	Human	NA	NA	NA	NA	NA	NA
5739STDY7958792_CATATGGAGCTGCGAA-1	0	0	0	0	0	0	-3.62843	-1.77504	Human	NA	NA	NA	NA	NA	NA
5739STDY7958792_CATCGAACACTCAGGC-1	0	0	0	0	0	0	4.61763	-3.08104	Human	NA	NA	NA	NA	NA	NA
5739STDY7958792_CCGGTAGAGAGCCCAA-1	0	0	0	0	0	0	3.65589	-3.91111	Human	NA	NA	NA	NA	NA	NA
5739STDY7958792_CCTTCGAGTCTACCTC-1	0	1.3529	0	0	0	0	3.8162	-3.61475	Human	NA	NA	NA	NA	NA	NA
5739STDY7958792_CGATGGCCACGCCAGT-1	0	0	0	0	0	0	3.55657	-3.66061	Human	NA	NA	NA	NA	NA	NA
5739STDY7958792_CGCCAAGTCCCTCTTT-1	0	0	0	0	0	0	3.76616	-3.80912	Human	NA	NA	NA	NA	NA	NA
5739STDY7958792_CGCTGGATCCCTAATT-1	0	0	0	1.54283	0	0	3.26364	-3.4598	Human	NA	NA	NA	NA	NA	NA
5739STDY7958792_CGGACACTCAACGCTA-1	0	0	0	0	0	0	-2.17802	-1.29504	Human	NA	NA	NA	NA	NA	NA
5739STDY7958792_CGTAGGCAGCGTTTAC-1	0	0	0	0	0	0	3.44174	-3.94159	Human	NA	NA	NA	NA	NA	NA
5739STDY7958792_CTCGGGATCAGAGGTG-1	0	0	0	0	0	0	5.16926	-0.939347	Human	NA	NA	NA	NA	NA	NA
5739STDY7958792_CTGCTGTGTGCGATAG-1	0	2.05834	0	0	0	0	5.29122	-2.06447	Human	NA	NA	NA	NA	NA	NA
5739STDY7958792_GAAATGAAGTGCCAGA-1	0	0	0	0	0	0	3.56152	-3.87893	Human	NA	NA	NA	NA	NA	NA
5739STDY7958792_GACCAATAGAGACTTA-1	0	0	0	0	0	0	3.58289	-3.45177	Human	NA	NA	NA	NA	NA	NA
5739STDY7958792_GATCGATTCTCGCTTG-1	0	0	0	0	0	0	3.66784	-3.65662	Human	NA	NA	NA	NA	NA	NA
5739STDY7958792_GATCGTAAGTGTACGG-1	0	0	0	0	0	0	3.4664	-4.0552	Human	NA	NA	NA	NA	NA	NA
5739STDY7958792_GCACTCTTCAATCTCT-1	0	0	0	0	0	0	-0.853681	-4.1945	Human	NA	NA	NA	NA	NA	NA
5739STDY7958792_GCGGGTTAGTACACCT-1	0	0	0	0	0	0	3.69799	-3.87451	Human	NA	NA	NA	NA	NA	NA
5739STDY7958792_GCTGCGACAATGAATG-1	0	2.00397	0	0	0	0	5.04272	-2.25925	Human	NA	NA	NA	NA	NA	NA
5739STDY7958792_GGACATTAGGGTTTCT-1	0	0	0	0	0	0	3.79556	-3.01259	Human	NA	NA	NA	NA	NA	NA
5739STDY7958792_GGATGTTCACCATGTA-1	0	0	0	0	0	0	-5.5075	-0.130049	Human	NA	NA	NA	NA	NA	NA
5739STDY7958792_GGCGACTCAGCTGGCT-1	0	0	0	0	0	0	2.57278	-3.2173	Human	NA	NA	NA	NA	NA	NA
5739STDY7958792_GGGCATCTCTATCCTA-1	0	1.33488	0	0	0	0	4.05816	-3.34957	Human	NA	NA	NA	NA	NA	NA
5739STDY7958792_GGGTCTGCAGCCAATT-1	0	0	0	0	0	0	4.46243	-2.2113	Human	NA	NA	NA	NA	NA	NA
5739STDY7958792_GGTGAAGTCCTGTACC-1	0	0	0	0	0	0	3.18726	-3.90724	Human	NA	NA	NA	NA	NA	NA
5739STDY7958792_GGTGTTACACCAACCG-1	0	0	0	0	0	0	-0.874991	-3.41987	Human	NA	NA	NA	NA	NA	NA
5739STDY7958792_GTAACTGAGTGGGTTG-1	0	0	0	0	0	0	5.45816	-2.4505	Human	NA	NA	NA	NA	NA	NA
5739STDY7958792_GTACTTTTCCCTTGTG-1	0	0	0	0	0	0	2.70884	-3.68836	Human	NA	NA	NA	NA	NA	NA
5739STDY7958792_GTGGGTCTCCTAGAAC-1	0	0	0	1.28986	0	0	2.59928	-3.31946	Human	NA	NA	NA	NA	NA	NA
5739STDY7958792_GTGTTAGTCATCGGAT-1	0	0	0	1.43851	0	0	3.594	-3.41603	Human	NA	NA	NA	NA	NA	NA
5739STDY7958792_GTTTCTAAGGTGTGGT-1	0	0	0	0	0	0	3.71613	-3.67757	Human	NA	NA	NA	NA	NA	NA
5739STDY7958792_TCACGAAAGAATGTGT-1	0	0	0	0	0	0	3.59104	-3.5394	Human	NA	NA	NA	NA	NA	NA
5739STDY7958792_TCATTTGTCCAGATCA-1	0	0	0	0	0	0	-3.88472	-1.53842	Human	NA	NA	NA	NA	NA	NA
5739STDY7958792_TCTTTCCAGCTAACAA-1	0	0	0	0	0	0	3.60086	-2.92772	Human	NA	NA	NA	NA	NA	NA
5739STDY7958792_TGAGCCGGTAAGTGTA-1	0	0	0	0	0	0	3.84491	-3.52569	Human	NA	NA	NA	NA	NA	NA
5739STDY7958792_TGAGGGATCAATAAGG-1	0	0	0	0	0	0	3.38796	-3.9997	Human	NA	NA	NA	NA	NA	NA
5739STDY7958792_TGCCCATTCCCAACGG-1	0	1.32122	0	1.32122	0	0	3.11541	-3.38129	Human	NA	NA	NA	NA	NA	NA
5739STDY7958792_TGGGAAGGTGTCCTCT-1	0	0	0	0	0	0	5.50368	-1.68129	Human	NA	NA	NA	NA	NA	NA
5739STDY7958792_TGTGGTAAGACGCAAC-1	0	0	0	0	0	0	3.47342	-3.85748	Human	NA	NA	NA	NA	NA	NA
5739STDY7958792_TGTGTTTGTCGCATAT-1	0	0	0	0	0	0	1.21909	-6.28138	Human	NA	NA	NA	NA	NA	NA
5739STDY7958792_TTCGGTCTCTGCTTGC-1	0	0	0	1.35077	0	0	3.62775	-3.81433	Human	NA	NA	NA	NA	NA	NA
5739STDY7958792_TTGAACGAGAATGTGT-1	0	0	0	0	0	0	-1.47428	-3.35249	Human	NA	NA	NA	NA	NA	NA
5739STDY7958792_TTGACTTGTGACGCCT-1	0	0	0	0	0	0	3.08824	-3.54584	Human	NA	NA	NA	NA	NA	NA
5739STDY7958792_TTGGCAATCTGAGTGT-1	0	0	0	0	0	0	5.83056	-5.22144	Human	NA	NA	NA	NA	NA	NA
5739STDY7958793_AGATTGCGTAATTGGA-1	0	0	0	0	0	0	-2.2473	-2.51931	Human	NA	NA	NA	NA	NA	NA
5739STDY7958793_ATGAGGGAGTACTTGC-1	1.2819	0	0	0	0	0	-6.99893	-1.24872	Human	NA	NA	NA	NA	NA	NA
5739STDY7958793_CCGTTCACAACGCACC-1	3.10625	0	0	0	0	0	-6.04415	1.19737	Human	NA	NA	NA	NA	NA	NA
5739STDY7958793_CGAGAAGGTACCAGTT-1	0	0	0	0	0	0	1.25065	-6.14702	Human	NA	NA	NA	NA	NA	NA
5739STDY7958793_CTAACTTGTCCGACGT-1	0	0	0	0	0	0	-1.33255	-3.04355	Human	NA	NA	NA	NA	NA	NA
5739STDY7958793_GAATGAAGTAGCCTAT-1	0	0	0	0	0	0	-0.1012	-2.12751	Human	NA	NA	NA	NA	NA	NA
5739STDY7958793_GCTGCTTCACGGCCAT-1	0	0	0	1.41565	0	0	-7.40565	0.705668	Human	NA	NA	NA	NA	NA	NA
5739STDY7958793_GGGTCTGCAGTCAGAG-1	0	0	0	2.6776	0	0	-5.70636	-0.820694	Human	NA	NA	NA	NA	NA	NA
5739STDY7958793_TAGACCAGTCGAGTTT-1	0	0	0	0	0	0	-1.60802	-2.48708	Human	NA	NA	NA	NA	NA	NA
5739STDY7958793_TGCGGGTCAAATCCGT-1	0	0	0	0	0	0	-0.675017	-1.7624	Human	NA	NA	NA	NA	NA	NA
5739STDY7958793_TGGTTCCGTGCAACTT-1	0	0	0	0	0	0	-1.99613	-2.48318	Human	NA	NA	NA	NA	NA	NA
5739STDY7958794_AGGGATGAGTGAAGTT-1	0	0	0	0	0	0	7.02799	-6.24073	Human	NA	NA	NA	NA	NA	NA
5739STDY7958794_CATCAGACACCATGTA-1	0	0	0	0	0	0	4.06311	-3.5139	Human	NA	NA	NA	NA	NA	NA
5739STDY7958794_GATGAAAAGAACTGTA-1	0	0	0	0	0	0	8.24753	-6.33549	Human	NA	NA	NA	NA	NA	NA
5739STDY7958794_GCTCTGTCAGTTCCCT-1	0	0	0	1.33965	0	0	4.87537	-3.45231	Human	NA	NA	NA	NA	NA	NA
5739STDY7958794_GCTTCCAAGCCCAATT-1	0	0	0	0	0	0	2.80131	-5.32838	Human	NA	NA	NA	NA	NA	NA
5739STDY7958794_GGGCACTCAAGCGTAG-1	0	0	0	0	0	0	4.50757	-3.45174	Human	NA	NA	NA	NA	NA	NA
5739STDY7958794_GGTATTGCATCTCCCA-1	0	0	0	0	0	0	5.40607	-2.99392	Human	NA	NA	NA	NA	NA	NA
5739STDY7958794_GTGCGGTAGAATTCCC-1	0	0	0	0	0	0	5.35301	-3.60299	Human	NA	NA	NA	NA	NA	NA
5739STDY7958794_TATGCCCAGATGTGTA-1	0	0	0	0	0	0	7.71397	-7.73287	Human	NA	NA	NA	NA	NA	NA
5739STDY7958794_TCGCGTTGTATGAATG-1	0	0	0	0	0	0	-1.48543	-3.03583	Human	NA	NA	NA	NA	NA	NA
5739STDY7958795_AAGGCAGCAGCTGGCT-1	0	0	0	0	0	0	0.795547	-3.98497	Human	NA	NA	NA	NA	NA	NA
5739STDY7958795_ACGCCAGGTCGGCTCA-1	0	0	0	0	0	0	-0.93871	-2.79096	Human	NA	NA	NA	NA	NA	NA
5739STDY7958795_ACGGGCTCAAAGAATC-1	0	0	0	0	0	0	-0.338688	-5.30985	Human	NA	NA	NA	NA	NA	NA
5739STDY7958795_AGCGGTCTCGCATGGC-1	0	0	0	0	0	0	-0.728003	-2.73452	Human	NA	NA	NA	NA	NA	NA
5739STDY7958795_CCCTCCTGTGTGCCTG-1	0	0	0	0	0	0	-6.43473	1.62555	Human	NA	NA	NA	NA	NA	NA
5739STDY7958795_CCGGGATTCACTCTTA-1	0	0	0	0	0	0	-1.38998	-2.90258	Human	NA	NA	NA	NA	NA	NA
5739STDY7958795_GACCAATCATACCATG-1	0	0	0	0	0	0	0.712562	-3.93394	Human	NA	NA	NA	NA	NA	NA
5739STDY7958795_GTAGGCCTCAAACGGG-1	0	0	0	0	0	0	-1.04495	-2.66394	Human	NA	NA	NA	NA	NA	NA
5739STDY7958795_TAGTTGGCAAGTCTAC-1	0	1.46582	0	0	0	0	0.553478	-1.39679	Human	NA	NA	NA	NA	NA	NA
5739STDY7958795_TTAGGACAGAGTAATC-1	0	0	0	0	0	0	-2.06737	-2.30262	Human	NA	NA	NA	NA	NA	NA
5739STDY7958795_TTCTACAAGAGATGAG-1	0	0	0	0	0	0	-1.27081	-2.74475	Human	NA	NA	NA	NA	NA	NA
5739STDY7958805_AAACGGGAGCGGCTTC-1	0	0	0	0	0	0	-0.220729	-5.84871	Human	NA	NA	NA	NA	NA	NA
5739STDY7958805_AAAGCAATCCACTCCA-1	0	1.69134	0	0	0	0	-0.334108	-5.93505	Human	NA	NA	NA	NA	NA	NA
5739STDY7958805_AAAGTAGTCATCGGAT-1	0	0	0	0	0	0	-0.42776	-5.68625	Human	NA	NA	NA	NA	NA	NA
5739STDY7958805_AAATGCCAGATGGGTC-1	0	0	0	0	0	0	-0.397163	-5.81282	Human	NA	NA	NA	NA	NA	NA
5739STDY7958805_AACCGCGTCAGTTGAC-1	0	1.58586	0	0	0	0	2.88033	1.97535	Human	NA	NA	NA	NA	NA	NA
5739STDY7958805_AACTCAGTCAGAAATG-1	0	1.56369	0	0	0	0	1.23508	-1.21511	Human	NA	NA	NA	NA	NA	NA
5739STDY7958805_AACTGGTGTCCAGTAT-1	0	0	0	0	0	0	-0.131206	-6.33518	Human	NA	NA	NA	NA	NA	NA
5739STDY7958805_ACCGTAATCGGCGCAT-1	0	0	0	0	0	0	2.75697	1.91602	Human	NA	NA	NA	NA	NA	NA
5739STDY7958805_ACTGATGCAATACGCT-1	0	0	0	0	0	0	-0.38841	-5.87283	Human	NA	NA	NA	NA	NA	NA
5739STDY7958805_AGAGCTTAGTATTGGA-1	0	0	0	0	0	0	4.0673	1.94808	Human	NA	NA	NA	NA	NA	NA
5739STDY7958805_AGAGTGGCATGACGGA-1	0	0	0	0	0	0	-0.00667956	-5.97244	Human	NA	NA	NA	NA	NA	NA
5739STDY7958805_AGCTCTCGTTAAAGAC-1	0	0	0	0	0	0	-0.270265	-5.7143	Human	NA	NA	NA	NA	NA	NA
5739STDY7958805_AGCTTGAGTCGACTGC-1	0	0	0	0	0	0	0.0240255	-6.30421	Human	NA	NA	NA	NA	NA	NA
5739STDY7958805_AGTAGTCAGAACAATC-1	0	0	0	0	0	0	0.272036	-6.42172	Human	NA	NA	NA	NA	NA	NA
5739STDY7958805_ATGCGATAGGATCGCA-1	0	1.56429	0	0	0	0	2.97389	1.18535	Human	NA	NA	NA	NA	NA	NA
5739STDY7958805_ATGCGATGTGCCTGGT-1	0	0	0	0	0	0	-0.283447	-6.48994	Human	NA	NA	NA	NA	NA	NA
5739STDY7958805_CAACTAGGTTACGCGC-1	0	1.51123	0	0	0	0	1.53938	-0.0130611	Human	NA	NA	NA	NA	NA	NA
5739STDY7958805_CAAGAAATCGGATGGA-1	0	0	0	0	0	0	1.64928	0.251363	Human	NA	NA	NA	NA	NA	NA
5739STDY7958805_CAAGTTGGTGGTACAG-1	0	0	0	1.56042	0	0	-0.0459291	-5.78211	Human	NA	NA	NA	NA	NA	NA
5739STDY7958805_CACACAAAGGGTCGAT-1	0	0	0	0	0	0	-0.139595	-6.44012	Human	NA	NA	NA	NA	NA	NA
5739STDY7958805_CACAGGCAGTGCGATG-1	0	0	0	0	0	0	-0.0709817	-4.97328	Human	NA	NA	NA	NA	NA	NA
5739STDY7958805_CAGCAGCCAGCCACCA-1	0	0	0	0	0	0	-0.16223	-6.31154	Human	NA	NA	NA	NA	NA	NA
5739STDY7958805_CAGCGACCACAGCCCA-1	0	0	0	0	0	0	-0.36041	-5.84843	Human	NA	NA	NA	NA	NA	NA
5739STDY7958805_CATTCGCTCAGCTGGC-1	0	0	0	0	0	0	-0.261596	-6.30878	Human	NA	NA	NA	NA	NA	NA
5739STDY7958805_CATTCGCTCCTCTAGC-1	0	1.62041	0	0	0	0	3.38956	2.05074	Human	NA	NA	NA	NA	NA	NA
5739STDY7958805_CCACGGATCATGTCTT-1	0	0	0	0	0	0	-0.210926	-6.29044	Human	NA	NA	NA	NA	NA	NA
5739STDY7958805_CCGTGGAGTGGGTCAA-1	0	0	0	0	0	0	-0.295916	-6.30482	Human	NA	NA	NA	NA	NA	NA
5739STDY7958805_CCTCAGTGTGCATCTA-1	0	0	0	0	0	0	-0.0965041	-6.28146	Human	NA	NA	NA	NA	NA	NA
5739STDY7958805_CGCGGTACACCGAAAG-1	0	0	0	0	0	0	-0.236375	-6.10303	Human	NA	NA	NA	NA	NA	NA
5739STDY7958805_CGCTATCTCAGCTGGC-1	0	0	0	0	0	0	-0.0105888	-5.74848	Human	NA	NA	NA	NA	NA	NA
5739STDY7958805_CGCTTCAAGGCAAAGA-1	0	0	0	0	0	0	-0.0171667	-5.90831	Human	NA	NA	NA	NA	NA	NA
5739STDY7958805_CTACGTCTCATGTCCC-1	0	0	0	0	0	0	0.390946	-5.19147	Human	NA	NA	NA	NA	NA	NA
5739STDY7958805_CTAGCCTCACAACGTT-1	0	1.662	0	0	0	0	2.89914	1.9108	Human	NA	NA	NA	NA	NA	NA
5739STDY7958805_CTCACACTCCTCTAGC-1	0	0	0	0	0	0	-0.559756	-5.17681	Human	NA	NA	NA	NA	NA	NA
5739STDY7958805_CTCAGAACAGATGGCA-1	0	1.62432	0	0	0	0	0.857893	-4.80452	Human	NA	NA	NA	NA	NA	NA
5739STDY7958805_CTCAGAATCCGAGCCA-1	0	0	0	0	0	0	3.37902	2.31721	Human	NA	NA	NA	NA	NA	NA
5739STDY7958805_CTCCTAGTCGTCGTTC-1	0	0	0	0	0	0	3.22804	2.42707	Human	NA	NA	NA	NA	NA	NA
5739STDY7958805_CTCTGGTGTACAGACG-1	0	0	0	0	0	0	0.433401	-5.4369	Human	NA	NA	NA	NA	NA	NA
5739STDY7958805_CTCTGGTTCTCCAACC-1	0	0	0	0	0	0	0.0516835	-6.48112	Human	NA	NA	NA	NA	NA	NA
5739STDY7958805_CTGCTGTAGAAGGGTA-1	0	0	0	0	0	0	2.53077	1.26063	Human	NA	NA	NA	NA	NA	NA
5739STDY7958805_CTGTTTACAGGATCGA-1	0	0	0	0	0	0	1.12033	-1.35033	Human	NA	NA	NA	NA	NA	NA
5739STDY7958805_GAAATGAAGTGAATTG-1	0	1.53108	0	0	0	0	2.26743	1.36853	Human	NA	NA	NA	NA	NA	NA
5739STDY7958805_GAATGAATCTTAACCT-1	0	0	0	0	0	0	-0.184798	-6.31372	Human	NA	NA	NA	NA	NA	NA
5739STDY7958805_GACCAATAGTGGAGAA-1	0	1.46839	0	0	0	0	0.575244	-0.804096	Human	NA	NA	NA	NA	NA	NA
5739STDY7958805_GACGTTACACCGTTGG-1	0	2.13369	0	0	0	0	1.98627	2.82148	Human	NA	NA	NA	NA	NA	NA
5739STDY7958805_GAGCAGATCGTAGGAG-1	0	0	0	0	0	0	1.10774	3.31536	Human	NA	NA	NA	NA	NA	NA
5739STDY7958805_GAGGTGAAGGACATTA-1	0	0	0	0	0	0	-1.54482	-2.69174	Human	NA	NA	NA	NA	NA	NA
5739STDY7958805_GATCGTAAGGGATACC-1	0	0	0	0	0	0	4.1458	2.03267	Human	NA	NA	NA	NA	NA	NA
5739STDY7958805_GATCGTATCTTTACAC-1	0	1.68166	0	0	0	0	0.341678	-6.27791	Human	NA	NA	NA	NA	NA	NA
5739STDY7958805_GCAGCCAGTTTGACTG-1	0	0	0	0	0	0	2.28818	1.27923	Human	NA	NA	NA	NA	NA	NA
5739STDY7958805_GCATGATCACGGTAGA-1	0	0	0	0	0	0	-0.337361	-5.88248	Human	NA	NA	NA	NA	NA	NA
5739STDY7958805_GCATGTAAGAAACGAG-1	0	0	0	0	0	0	-1.60304	-2.56363	Human	NA	NA	NA	NA	NA	NA
5739STDY7958805_GCTTCCAAGCTAACAA-1	0	1.75601	0	0	0	0	3.14019	2.08958	Human	NA	NA	NA	NA	NA	NA
5739STDY7958805_GGCTGGTAGCTAGCCC-1	0	1.56939	0	0	0	0	2.4094	1.23948	Human	NA	NA	NA	NA	NA	NA
5739STDY7958805_GGTGCGTCAGGGTTAG-1	0	0	0	0	0	0	-0.105293	-6.12397	Human	NA	NA	NA	NA	NA	NA
5739STDY7958805_GTACTCCCAGCTGGCT-1	0	0	0	0	0	0	-0.0880188	-6.30943	Human	NA	NA	NA	NA	NA	NA
5739STDY7958805_GTAGGCCTCGCCCTTA-1	0	0	0	0	0	0	-0.0887897	-6.08	Human	NA	NA	NA	NA	NA	NA
5739STDY7958805_GTCATTTGTCATTAGC-1	0	0	0	0	0	0	0.553372	3.48397	Human	NA	NA	NA	NA	NA	NA
5739STDY7958805_GTGAAGGTCGTCTGCT-1	0	0	0	0	0	0	1.65091	-0.546568	Human	NA	NA	NA	NA	NA	NA
5739STDY7958805_GTGTTAGCATGCCACG-1	0	0	0	0	0	0	-0.620453	-5.22233	Human	NA	NA	NA	NA	NA	NA
5739STDY7958805_GTTACAGCACATGTGT-1	0	0	0	0	0	0	-0.193537	-5.95387	Human	NA	NA	NA	NA	NA	NA
5739STDY7958805_TACTCGCAGAGCTGCA-1	0	0	0	0	0	0	-0.0803049	-6.18803	Human	NA	NA	NA	NA	NA	NA
5739STDY7958805_TACTTACTCTGATTCT-1	0	1.66408	0	0	0	0	-0.189754	-6.15478	Human	NA	NA	NA	NA	NA	NA
5739STDY7958805_TCATTTGCAAGTCTGT-1	0	0	0	0	0	0	-0.310242	-6.09802	Human	NA	NA	NA	NA	NA	NA
5739STDY7958805_TCATTTGCATTGCGGC-1	0	0	0	0	0	0	0.288141	-6.5786	Human	NA	NA	NA	NA	NA	NA
5739STDY7958805_TCGGTAACAGGTCGTC-1	0	0	0	0	0	0	-0.556735	-5.40881	Human	NA	NA	NA	NA	NA	NA
5739STDY7958805_TGAGAGGGTGATAAAC-1	0	0	0	0	0	0	-0.690182	-5.17629	Human	NA	NA	NA	NA	NA	NA
5739STDY7958805_TGAGGGATCAACCATG-1	0	0	0	1.59959	0	0	0.266215	-5.62223	Human	NA	NA	NA	NA	NA	NA
5739STDY7958805_TGGCTGGGTAAGCACG-1	0	0	0	0	0	0	2.16687	1.46594	Human	NA	NA	NA	NA	NA	NA
5739STDY7958805_TGTATTCAGAGCTGGT-1	0	1.52459	0	0	0	0	2.70204	1.68931	Human	NA	NA	NA	NA	NA	NA
5739STDY7958806_ACATGGTCATTTCAGG-1	0	0	0	0	0	0	-0.937176	-1.63682	Human	NA	NA	NA	NA	NA	NA
5739STDY7958806_ACCAGTAAGCTTCGCG-1	0	0	0	0	0	0	1.22291	-1.38136	Human	NA	NA	NA	NA	NA	NA
5739STDY7958806_ACTGCTCCAATAGAGT-1	0	2.0012	0	0	0	0	-0.0395054	0.187767	Human	NA	NA	NA	NA	NA	NA
5739STDY7958806_ACTTACTCAGTATCTG-1	0	0	0	0	0	0	1.61494	1.12115	Human	NA	NA	NA	NA	NA	NA
5739STDY7958806_AGAATAGGTTAAAGTG-1	0	0	0	0	0	0	-0.0267987	-5.451	Human	NA	NA	NA	NA	NA	NA
5739STDY7958806_ATGCGATGTGGTCCGT-1	1.56489	0	0	3.75194	1.56489	0	-8.99542	0.639568	Human	NA	NA	NA	NA	NA	NA
5739STDY7958806_CAACTAGCACGCCAGT-1	0	0	0	0	0	0	-0.251519	-6.28877	Human	NA	NA	NA	NA	NA	NA
5739STDY7958806_CAGAGAGAGCTGAACG-1	0	0	0	0	0	0	0.737147	-1.91519	Human	NA	NA	NA	NA	NA	NA
5739STDY7958806_CGATGTACACGAAGCA-1	0	0	0	0	0	0	2.19	1.17023	Human	NA	NA	NA	NA	NA	NA
5739STDY7958806_CGCTATCCAAAGCGGT-1	0	0	0	0	0	0	0.169935	-5.64226	Human	NA	NA	NA	NA	NA	NA
5739STDY7958806_CTAGAGTAGTTGAGAT-1	0	1.63988	0	0	0	0	1.80517	-1.06527	Human	NA	NA	NA	NA	NA	NA
5739STDY7958806_CTGATAGGTCAAACTC-1	0	0	0	0	0	0	1.4418	0.543015	Human	NA	NA	NA	NA	NA	NA
5739STDY7958806_CTTTGCGAGCTGTCTA-1	0	0	0	0	0	0	-0.940173	-2.65297	Human	NA	NA	NA	NA	NA	NA
5739STDY7958806_GAGCAGAGTAGGCTGA-1	0	0	0	0	0	0	-1.51239	-0.33482	Human	NA	NA	NA	NA	NA	NA
5739STDY7958806_GCATGCGCACGCGAAA-1	0	0	0	0	0	0	-0.0384759	-5.89465	Human	NA	NA	NA	NA	NA	NA
5739STDY7958806_GGCGACTGTGATAAGT-1	0	0	0	0	0	0	1.10381	-0.0373075	Human	NA	NA	NA	NA	NA	NA
5739STDY7958806_GGGATGAGTACTTCTT-1	0	1.47772	0	0	0	0	0.615754	-0.660923	Human	NA	NA	NA	NA	NA	NA
5739STDY7958806_GGGTCTGAGGTAGCCA-1	0	0	0	0	0	0	-1.22992	-3.80186	Human	NA	NA	NA	NA	NA	NA
5739STDY7958806_TCATTTGTCCGGCACA-1	0	0	0	0	0	0	3.02894	2.55305	Human	NA	NA	NA	NA	NA	NA
5739STDY7958806_TCTCTAACACAGAGGT-1	0	0	0	0	0	0	0.836901	3.39447	Human	NA	NA	NA	NA	NA	NA
5739STDY7958806_TGCGTGGTCTCCAGGG-1	0	2.10755	0	0	0	0	3.31632	2.56751	Human	NA	NA	NA	NA	NA	NA
5739STDY7958806_TTGGCAAGTCAATGTC-1	0	0	0	0	0	0	0.327591	-6.56929	Human	NA	NA	NA	NA	NA	NA
5739STDY7958806_TTGTAGGGTATGGTTC-1	0	0	0	0	0	0	0.617044	-0.936787	Human	NA	NA	NA	NA	NA	NA
5739STDY7958806_TTTGCGCTCGGTTAAC-1	0	0	0	0	0	0	2.20581	-0.0912221	Human	NA	NA	NA	NA	NA	NA
5739STDY7958807_AAACGGGTCAGCATGT-1	0	0	0	0	0	0	0.0279702	-5.84869	Human	NA	NA	NA	NA	NA	NA
5739STDY7958807_ACGAGCCCAGCATGAG-1	0	0	0	2.02881	0	0	-7.89826	0.778789	Human	NA	NA	NA	NA	NA	NA
5739STDY7958807_ACGAGCCGTCTGCCAG-1	0	0	0	0	0	0	-0.841554	-5.07634	Human	NA	NA	NA	NA	NA	NA
5739STDY7958807_ACGATACAGCCAGTAG-1	0	0	0	0	0	0	2.67306	0.00218435	Human	NA	NA	NA	NA	NA	NA
5739STDY7958807_ACTTACTCAAGTCTGT-1	0	0	0	0	0	0	2.3702	1.29504	Human	NA	NA	NA	NA	NA	NA
5739STDY7958807_AGAATAGTCACCTCGT-1	0	0	0	1.51151	0	0	0.198316	-5.51485	Human	NA	NA	NA	NA	NA	NA
5739STDY7958807_AGGCCGTCACCTGGTG-1	0	1.52712	0	0	0	0	2.16037	0.992797	Human	NA	NA	NA	NA	NA	NA
5739STDY7958807_AGTTGGTAGACTACAA-1	0	0	0	0	0	0	1.98808	0.923368	Human	NA	NA	NA	NA	NA	NA
5739STDY7958807_ATCATGGCACGTAAGG-1	0	0	0	0	0	0	0.393404	-6.29344	Human	NA	NA	NA	NA	NA	NA
5739STDY7958807_CAACTAGTCGAACTGT-1	0	0	0	0	0	0	2.61991	1.61202	Human	NA	NA	NA	NA	NA	NA
5739STDY7958807_CACACAAGTAGAAGGA-1	0	0	1.745	0	0	0	1.7081	-0.106495	Human	NA	NA	NA	NA	NA	NA
5739STDY7958807_CAGAGAGCAGGGAGAG-1	0	0	0	0	0	0	-1.20485	-1.8808	Human	NA	NA	NA	NA	NA	NA
5739STDY7958807_CAGTCCTCAAACGTGG-1	0	0	0	0	0	0	1.66974	0.732644	Human	NA	NA	NA	NA	NA	NA
5739STDY7958807_CATGACAGTATTAGCC-1	0	0	0	0	0	0	1.16882	-4.66262	Human	NA	NA	NA	NA	NA	NA
5739STDY7958807_CATGGCGCAGTCAGCC-1	0	0	0	0	0	0	-0.857532	-2.63998	Human	NA	NA	NA	NA	NA	NA
5739STDY7958807_CATTATCTCATGTCCC-1	0	0	0	0	0	0	-1.19822	-2.29473	Human	NA	NA	NA	NA	NA	NA
5739STDY7958807_CATTCGCAGTGTCCAT-1	0	1.55953	0	0	0	0	2.32779	0.889907	Human	NA	NA	NA	NA	NA	NA
5739STDY7958807_CCATTCGGTGTGAATA-1	0	0	0	0	0	0	2.2499	0.851838	Human	NA	NA	NA	NA	NA	NA
5739STDY7958807_CCGTACTCACTTGGAT-1	0	0	0	0	0	0	-0.818353	-2.52159	Human	NA	NA	NA	NA	NA	NA
5739STDY7958807_CCTACACTCCACGTTC-1	0	0	0	0	0	0	1.81514	0.178374	Human	NA	NA	NA	NA	NA	NA
5739STDY7958807_CCTACCACATGTCGAT-1	0	0	0	0	0	0	0.0995447	-5.99796	Human	NA	NA	NA	NA	NA	NA
5739STDY7958807_CGCGTTTAGAAACGAG-1	0	0	0	0	0	0	-1.04534	-1.72919	Human	NA	NA	NA	NA	NA	NA
5739STDY7958807_CGCTGGAGTCAATACC-1	0	0	0	0	0	0	2.14984	0.725499	Human	NA	NA	NA	NA	NA	NA
5739STDY7958807_CGGAGCTGTAGCGTGA-1	0	0	0	0	0	0	-1.91429	-1.9586	Human	NA	NA	NA	NA	NA	NA
5739STDY7958807_CTCACACTCAGGTTCA-1	0	0	0	0	0	0	1.87476	0.766157	Human	NA	NA	NA	NA	NA	NA
5739STDY7958807_CTCGGGACAAGCGATG-1	0	0	0	0	0	0	-1.40876	-3.18102	Human	NA	NA	NA	NA	NA	NA
5739STDY7958807_CTGATCCCAAAGGCGT-1	0	0	0	0	0	0	0.0478581	-6.2585	Human	NA	NA	NA	NA	NA	NA
5739STDY7958807_GAAGCAGAGACACTAA-1	0	0	0	0	0	0	0.13436	-6.2977	Human	NA	NA	NA	NA	NA	NA
5739STDY7958807_GATGCTAAGGAGTCTG-1	0	0	0	0	0	0	-0.193461	-2.1527	Human	NA	NA	NA	NA	NA	NA
5739STDY7958807_GCCAAATGTATATCCG-1	0	0	0	0	0	0	0.089055	-5.97475	Human	NA	NA	NA	NA	NA	NA
5739STDY7958807_GCTGCAGGTGTAATGA-1	0	0	0	0	0	0	0.0673704	-6.27168	Human	NA	NA	NA	NA	NA	NA
5739STDY7958807_GGACATTAGTAATCCC-1	0	0	0	0	0	0	-0.0816294	-6.30742	Human	NA	NA	NA	NA	NA	NA
5739STDY7958807_GGACATTCACCAGTTA-1	1.55686	1.55686	0	3.30349	0	0	2.82753	3.21266	Human	NA	NA	NA	NA	NA	NA
5739STDY7958807_GGATGTTCAAGGACTG-1	0	0	0	0	0	0	1.21876	-5.66189	Human	NA	NA	NA	NA	NA	NA
5739STDY7958807_GGATTACGTTAAGTAG-1	0	0	0	0	0	0	-0.786681	-2.50255	Human	NA	NA	NA	NA	NA	NA
5739STDY7958807_GGCCGATAGCTAACTC-1	0	0	0	0	0	0	1.2419	0.922497	Human	NA	NA	NA	NA	NA	NA
5739STDY7958807_GGCGACTCAGGAATGC-1	0	0	0	0	0	0	0.323971	-5.22492	Human	NA	NA	NA	NA	NA	NA
5739STDY7958807_GGCTCGACACGGCTAC-1	0	0	0	0	0	0	0.0732515	-6.10177	Human	NA	NA	NA	NA	NA	NA
5739STDY7958807_GGTGAAGCATGGGACA-1	0	0	0	0	0	0	0.148814	-5.83443	Human	NA	NA	NA	NA	NA	NA
5739STDY7958807_GTCGGGTTCACTTATC-1	0	0	0	0	0	0	3.37793	2.35598	Human	NA	NA	NA	NA	NA	NA
5739STDY7958807_GTGCATACAGTTCCCT-1	0	0	0	0	0	0	0.37223	-5.31167	Human	NA	NA	NA	NA	NA	NA
5739STDY7958807_TAAGTGCCAATCACAC-1	0	0	0	0	0	0	2.11439	0.301229	Human	NA	NA	NA	NA	NA	NA
5739STDY7958807_TACGGGCTCGGCTTGG-1	0	0	0	0	0	0	1.79508	0.645243	Human	NA	NA	NA	NA	NA	NA
5739STDY7958807_TACTTACGTCCATCCT-1	0	0	0	0	0	0	0.93383	-5.2423	Human	NA	NA	NA	NA	NA	NA
5739STDY7958807_TATTACCTCCTCAATT-1	0	1.45869	0	0	0	0	2.9222	2.39805	Human	NA	NA	NA	NA	NA	NA
5739STDY7958807_TCAGGATCAGCTGTGC-1	0	1.61555	0	0	0	0	2.08082	1.30628	Human	NA	NA	NA	NA	NA	NA
5739STDY7958807_TCGTACCTCTGTCTAT-1	0	0	0	0	0	0	-2.2055	-2.3083	Human	NA	NA	NA	NA	NA	NA
5739STDY7958807_TGAAAGAGTTGGTTTG-1	0	0	0	0	0	0	1.94693	0.938734	Human	NA	NA	NA	NA	NA	NA
5739STDY7958807_TGACGGCGTCACAAGG-1	0	1.71859	0	0	0	0	2.19394	1.07123	Human	NA	NA	NA	NA	NA	NA
5739STDY7958807_TGCCAAAGTAATCACC-1	0	1.65752	0	0	0	0	2.22772	1.04258	Human	NA	NA	NA	NA	NA	NA
5739STDY7958807_TGCGGGTCACGAAATA-1	0	1.52967	0	0	0	0	0.745611	-0.559673	Human	NA	NA	NA	NA	NA	NA
5739STDY7958807_TGTCCCACACGGCGTT-1	0	0	0	0	0	0	-2.00928	-1.56467	Human	NA	NA	NA	NA	NA	NA
5739STDY7958807_TTAGGACTCTAACTCT-1	0	0	0	0	0	0	-1.2564	-1.65394	Human	NA	NA	NA	NA	NA	NA
5739STDY7958807_TTCGAAGAGTGGTAGC-1	0	1.58002	0	0	0	0	0.857095	-1.52263	Human	NA	NA	NA	NA	NA	NA
5739STDY7958807_TTGCGTCTCAGGCCCA-1	0	0	0	0	0	0	3.26647	2.27408	Human	NA	NA	NA	NA	NA	NA
5739STDY7958808_AAACGGGGTACTCAAC-1	0	2.65826	0	0	0	0	-1.72949	-3.50733	Human	NA	NA	NA	NA	NA	NA
5739STDY7958808_ATCACGAGTCGACTGC-1	0	0	0	0	0	0	-0.877721	-1.92189	Human	NA	NA	NA	NA	NA	NA
5739STDY7958808_ATTACTCGTGATGTGG-1	0	1.50548	0	2.70973	0	0	2.76048	2.07295	Human	NA	NA	NA	NA	NA	NA
5739STDY7958808_CCACCTACATGCCCGA-1	0	0	0	0	0	0	-0.0614361	-5.40141	Human	NA	NA	NA	NA	NA	NA
5739STDY7958808_CCATTCGTCCCAACGG-1	0	0	0	0	0	0	3.17442	2.00545	Human	NA	NA	NA	NA	NA	NA
5739STDY7958808_CGTTAGAAGTGTTAGA-1	0	0	0	0	0	0	0.575285	-5.41193	Human	NA	NA	NA	NA	NA	NA
5739STDY7958808_CTCGGGACAGACAAGC-1	0	0	0	0	0	0	3.55612	2.31414	Human	NA	NA	NA	NA	NA	NA
5739STDY7958808_CTCTGGTTCAGCCTAA-1	0	0	0	0	0	0	0.934209	-1.54615	Human	NA	NA	NA	NA	NA	NA
5739STDY7958808_GATCGTAGTTCGAATC-1	0	0	0	0	0	0	3.37855	2.4335	Human	NA	NA	NA	NA	NA	NA
5739STDY7958808_GCAATCAAGGCTCAGA-1	0	0	0	0	0	0	-0.353915	-2.39626	Human	NA	NA	NA	NA	NA	NA
5739STDY7958808_GGGAGATGTTGTGGAG-1	0	0	0	0	0	0	2.414	1.33066	Human	NA	NA	NA	NA	NA	NA
5739STDY7958808_GGTATTGAGGTGATTA-1	0	0	0	0	0	0	-0.0379227	-6.4336	Human	NA	NA	NA	NA	NA	NA
5739STDY7958808_TGCCCATAGGTAAACT-1	0	0	0	0	0	0	-2.11902	-2.12468	Human	NA	NA	NA	NA	NA	NA
5739STDY7958808_TTGAACGCACCGGAAA-1	0	1.725	0	0	0	0	-0.122978	-6.52259	Human	NA	NA	NA	NA	NA	NA
5739STDY7958809_AGGTCATAGCTCAACT-1	0	0	0	0	0	0	0.12583	-6.46513	Human	NA	NA	NA	NA	NA	NA
5739STDY7958809_ATAACGCCATATACGC-1	0	0	0	0	0	0	-1.04119	-2.70738	Human	NA	NA	NA	NA	NA	NA
5739STDY7958809_ATAACGCCATTTGCCC-1	0	1.59331	0	0	0	0	1.31522	-0.221754	Human	NA	NA	NA	NA	NA	NA
5739STDY7958809_ATTTCTGAGGGTATCG-1	0	0	0	0	0	0	-1.90323	-1.04578	Human	NA	NA	NA	NA	NA	NA
5739STDY7958809_CAAGTTGGTACTCGCG-1	0	0	0	0	0	0	2.80831	1.72908	Human	NA	NA	NA	NA	NA	NA
5739STDY7958809_CATGACACAAACGCGA-1	0	1.57971	0	0	0	0	2.85931	1.73203	Human	NA	NA	NA	NA	NA	NA
5739STDY7958809_CGGACACTCCACGAAT-1	0	0	0	0	0	0	-1.30452	-2.8149	Human	NA	NA	NA	NA	NA	NA
5739STDY7958809_CGGACTGCATACTACG-1	0	0	0	0	0	0	3.74228	2.10229	Human	NA	NA	NA	NA	NA	NA
5739STDY7958809_CGGCTAGAGCCAGTTT-1	0	2.56421	0	1.6088	0	0	2.22451	0.71597	Human	NA	NA	NA	NA	NA	NA
5739STDY7958809_CTAAGACAGATCTGAA-1	0	1.49816	0	0	0	0	2.52736	1.39249	Human	NA	NA	NA	NA	NA	NA
5739STDY7958809_CTACGTCAGGGTTCCC-1	0	1.48534	0	0	0	0	3.993	2.03768	Human	NA	NA	NA	NA	NA	NA
5739STDY7958809_GCAGTTACAGCGATCC-1	0	0	0	0	0	0	-0.143862	-6.22364	Human	NA	NA	NA	NA	NA	NA
5739STDY7958809_GCTGCGAGTTAAGTAG-1	0	0	0	0	0	0	-1.11484	-2.4877	Human	NA	NA	NA	NA	NA	NA
5739STDY7958809_GGACAGACAAGGACTG-1	0	0	0	0	0	0	0.48817	-5.53272	Human	NA	NA	NA	NA	NA	NA
5739STDY7958809_GGCCGATGTTACGCGC-1	0	0	0	0	0	0	0.929654	-1.28998	Human	NA	NA	NA	NA	NA	NA
5739STDY7958809_GTACTTTGTAAGTTCC-1	0	0	0	0	0	0	0.00271286	-6.22809	Human	NA	NA	NA	NA	NA	NA
5739STDY7958809_GTTCTCGTCCCATTTA-1	0	0	0	0	0	0	-0.364436	-5.99694	Human	NA	NA	NA	NA	NA	NA
5739STDY7958809_GTTCTCGTCTCAAGTG-1	0	0	0	0	0	0	-0.582011	-5.50759	Human	NA	NA	NA	NA	NA	NA
5739STDY7958809_GTTCTCGTCTGCGGCA-1	0	0	0	0	0	0	-1.13629	-4.1877	Human	NA	NA	NA	NA	NA	NA
5739STDY7958809_TCTCATAGTCCTAGCG-1	0	0	0	0	0	0	-1.49389	-3.5987	Human	NA	NA	NA	NA	NA	NA
5739STDY7958809_TGGACGCCATGACGGA-1	0	0	0	0	0	0	2.56075	1.60929	Human	NA	NA	NA	NA	NA	NA
5739STDY7958810_AATCGGTAGTCGTACT-1	0	0	0	0	0	0	0.402858	-6.00608	Human	NA	NA	NA	NA	NA	NA
5739STDY7958810_ACACCCTGTACCATCA-1	0	0	0	0	0	0	-1.54226	-5.66215	Human	NA	NA	NA	NA	NA	NA
5739STDY7958810_AGCTCCTGTGCCTGTG-1	0	0	0	0	0	0	-1.56554	-5.75335	Human	NA	NA	NA	NA	NA	NA
5739STDY7958810_ATGCGATGTAGAGCTG-1	0	0	0	0	0	0	4.66948	0.523948	Human	NA	NA	NA	NA	NA	NA
5739STDY7958810_ATTTCTGTCTCGATGA-1	2.7913	2.7913	0	0	0	0	-5.67081	0.286531	Human	NA	NA	NA	NA	NA	NA
5739STDY7958810_CAAGAAACAAGTAGTA-1	0	0	0	0	0	0	2.13672	-7.19356	Human	NA	NA	NA	NA	NA	NA
5739STDY7958810_CAAGGCCTCACGAAGG-1	0	0	0	0	0	0	-0.938732	-4.41152	Human	NA	NA	NA	NA	NA	NA
5739STDY7958810_CAGCTGGCAAGCCTAT-1	0	0	0	0	0	0	1.44506	-6.79957	Human	NA	NA	NA	NA	NA	NA
5739STDY7958810_CATCGGGCACAAGTAA-1	0	0	0	0	0	0	1.82167	-6.64804	Human	NA	NA	NA	NA	NA	NA
5739STDY7958810_CCTACACTCAACGCTA-1	0	0	0	0	0	0	5.41475	-0.965631	Human	NA	NA	NA	NA	NA	NA
5739STDY7958810_CGATTGATCATTTGGG-1	0	0	0	0	0	0	-1.49761	-5.49182	Human	NA	NA	NA	NA	NA	NA
5739STDY7958810_CTAAGACGTTAAGAAC-1	0	1.74111	0	0	0	0	2.43206	-5.22286	Human	NA	NA	NA	NA	NA	NA
5739STDY7958810_GCATGCGAGACCCACC-1	0	0	0	0	0	0	-1.41501	-4.05658	Human	NA	NA	NA	NA	NA	NA
5739STDY7958810_GCCTCTAGTTCAGCGC-1	0	0	0	0	0	0	5.19333	-0.94737	Human	NA	NA	NA	NA	NA	NA
5739STDY7958810_GGGTCTGCATCCGCGA-1	0	0	0	0	0	0	1.4844	-6.5362	Human	NA	NA	NA	NA	NA	NA
5739STDY7958810_GTAGGCCTCTAGAGTC-1	0	0	0	0	0	0	-1.45642	-5.78096	Human	NA	NA	NA	NA	NA	NA
5739STDY7958810_GTTAAGCAGTCTCGGC-1	0	0	0	0	0	0	-1.42585	-5.6152	Human	NA	NA	NA	NA	NA	NA
5739STDY7958810_TACGGATAGACGCACA-1	0	0	0	0	0	0	1.83601	-0.199266	Human	NA	NA	NA	NA	NA	NA
5739STDY7958810_TAGGCATCATTGAGCT-1	0	1.72728	0	0	0	0	1.74745	-6.18262	Human	NA	NA	NA	NA	NA	NA
5739STDY7958810_TCCCGATAGCCAGTTT-1	0	0	0	0	0	0	5.45256	-2.42917	Human	NA	NA	NA	NA	NA	NA
5739STDY7958810_TGGGAAGCATTGCGGC-1	0	0	0	0	0	0	-1.16449	-3.43659	Human	NA	NA	NA	NA	NA	NA
5739STDY7958810_TGGTTAGAGCGATGAC-1	0	0	0	0	0	0	-1.52168	-5.57653	Human	NA	NA	NA	NA	NA	NA
5739STDY7958810_TGTTCCGGTTATCACG-1	0	0	0	0	0	0	1.8312	-6.71538	Human	NA	NA	NA	NA	NA	NA
5739STDY7958810_TTGACTTTCGCCGTGA-1	0	0	0	0	0	0	3.22698	-5.60047	Human	NA	NA	NA	NA	NA	NA
5739STDY7958811_AACTTTCTCGTCTGAA-1	0	0	0	2.52898	0	0	-1.21443	-3.40483	Human	NA	NA	NA	NA	NA	NA
5739STDY7958811_AAGACCTGTAAGTGGC-1	0	0	0	0	0	0	2.61254	-6.25764	Human	NA	NA	NA	NA	NA	NA
5739STDY7958811_AAGGCAGGTTCTCATT-1	0	1.81333	0	0	0	0	5.73687	-2.97969	Human	NA	NA	NA	NA	NA	NA
5739STDY7958811_ACGAGGAAGCGTGAGT-1	0	0	0	0	0	0	3.15508	-4.84312	Human	NA	NA	NA	NA	NA	NA
5739STDY7958811_AGAATAGGTATTCTCT-1	0	0	0	0	0	0	4.01043	-4.32583	Human	NA	NA	NA	NA	NA	NA
5739STDY7958811_AGAGCGATCCACGACG-1	0	1.63123	0	0	0	0	5.51566	-1.3621	Human	NA	NA	NA	NA	NA	NA
5739STDY7958811_AGTGAGGGTCGCTTTC-1	0	0	0	0	0	0	2.50085	-6.21308	Human	NA	NA	NA	NA	NA	NA
5739STDY7958811_CAACTAGGTGTATGGG-1	0	0	0	0	0	0	5.6674	-1.56434	Human	NA	NA	NA	NA	NA	NA
5739STDY7958811_CACATAGAGCGATGAC-1	0	1.55303	0	0	0	0	3.2162	-4.99491	Human	NA	NA	NA	NA	NA	NA
5739STDY7958811_CATTCGCAGCCCGAAA-1	0	0	0	0	0	0	5.75348	-1.64936	Human	NA	NA	NA	NA	NA	NA
5739STDY7958811_CCCATACCACACATGT-1	0	0	0	0	0	0	5.71142	-1.75626	Human	NA	NA	NA	NA	NA	NA
5739STDY7958811_CGCTTCAAGGCACATG-1	0	0	0	0	0	0	7.27834	-8.45746	Human	NA	NA	NA	NA	NA	NA
5739STDY7958811_CGGACACCACTATCTT-1	0	0	0	0	0	0	1.49741	-4.82409	Human	NA	NA	NA	NA	NA	NA
5739STDY7958811_CGTCACTGTAGCACGA-1	0	0	0	0	0	0	1.28875	-5.77764	Human	NA	NA	NA	NA	NA	NA
5739STDY7958811_CGTGTAAGTCTAGCGC-1	0	0	0	0	0	0	1.04099	-5.60486	Human	NA	NA	NA	NA	NA	NA
5739STDY7958811_CTAGAGTAGGTGGGTT-1	0	0	0	0	0	0	1.83566	-6.35173	Human	NA	NA	NA	NA	NA	NA
5739STDY7958811_CTCTACGCATATACCG-1	0	0	0	0	0	0	1.72281	-5.6603	Human	NA	NA	NA	NA	NA	NA
5739STDY7958811_CTGGTCTCAATGTTGC-1	0	2.45463	0	0	0	0	3.34597	-4.6622	Human	NA	NA	NA	NA	NA	NA
5739STDY7958811_CTGGTCTCAGACGCCT-1	0	0	0	0	0	0	2.09426	-5.70232	Human	NA	NA	NA	NA	NA	NA
5739STDY7958811_CTGTTTACATAAGACA-1	0	1.52712	0	0	0	0	2.0269	-6.19706	Human	NA	NA	NA	NA	NA	NA
5739STDY7958811_GAACCTATCACCGGGT-1	0	0	0	1.63288	0	0	2.48926	-5.59258	Human	NA	NA	NA	NA	NA	NA
5739STDY7958811_GACTACAAGCAGGCTA-1	0	2.29944	0	0	0	0	7.16816	-8.48488	Human	NA	NA	NA	NA	NA	NA
5739STDY7958811_GCGACCATCTTGCAAG-1	0	0	0	0	0	0	5.61514	-1.74275	Human	NA	NA	NA	NA	NA	NA
5739STDY7958811_GCGAGAAGTTGCGTTA-1	0	0	0	0	0	0	1.91521	-5.57239	Human	NA	NA	NA	NA	NA	NA
5739STDY7958811_GCGCAGTGTCACCCAG-1	0	1.58617	0	0	0	0	3.97639	-3.96383	Human	NA	NA	NA	NA	NA	NA
5739STDY7958811_GGCGACTGTTCGAATC-1	0	0	0	0	0	0	5.39423	0.146019	Human	NA	NA	NA	NA	NA	NA
5739STDY7958811_GGTGTTATCCGCGCAA-1	0	0	0	0	0	0	-1.09714	-3.32959	Human	NA	NA	NA	NA	NA	NA
5739STDY7958811_GTCCTCAGTCCGTCAG-1	0	0	0	0	0	0	4.15628	1.07214	Human	NA	NA	NA	NA	NA	NA
5739STDY7958811_GTTACAGAGTTTCCTT-1	0	0	0	0	0	0	2.6905	-4.3399	Human	NA	NA	NA	NA	NA	NA
5739STDY7958811_TACACGAGTCTCTCGT-1	0	0	0	0	0	0	5.35817	-1.13389	Human	NA	NA	NA	NA	NA	NA
5739STDY7958811_TCAACGAGTGCAGTAG-1	0	0	0	0	0	0	3.2678	-3.73477	Human	NA	NA	NA	NA	NA	NA
5739STDY7958811_TGACAACAGAATGTGT-1	0	0	0	0	0	0	3.26444	-4.97458	Human	NA	NA	NA	NA	NA	NA
5739STDY7958811_TTCGGTCAGGCAAAGA-1	0	0	0	0	0	0	5.46158	-1.40375	Human	NA	NA	NA	NA	NA	NA
5739STDY7958811_TTCTACACACGAGGTA-1	0	0	0	0	0	0	2.01742	0.703067	Human	NA	NA	NA	NA	NA	NA
5739STDY7958812_ACACCCTTCCATGCTC-1	0	1.63024	0	0	0	0	7.48641	-8.32368	Human	NA	NA	NA	NA	NA	NA
5739STDY7958812_ACTGTCCGTGTTGGGA-1	0	0	0	0	0	0	5.33552	-1.60455	Human	NA	NA	NA	NA	NA	NA
5739STDY7958812_ATGCGATCACAAGTAA-1	0	0	0	0	0	0	-1.69383	-1.40435	Human	NA	NA	NA	NA	NA	NA
5739STDY7958812_CAAGGCCTCCCTAATT-1	0	0	0	0	0	0	2.21575	-6.37641	Human	NA	NA	NA	NA	NA	NA
5739STDY7958812_CACACAATCCAATGGT-1	0	1.50821	0	0	0	0	5.30991	-0.967247	Human	NA	NA	NA	NA	NA	NA
5739STDY7958812_CAGATCACATAGAAAC-1	0	0	0	0	0	0	5.66405	-1.66462	Human	NA	NA	NA	NA	NA	NA
5739STDY7958812_CATGCCTAGTCAATAG-1	0	0	0	0	0	0	5.43553	-1.99974	Human	NA	NA	NA	NA	NA	NA
5739STDY7958812_CGAATGTAGCTCTCGG-1	0	0	0	0	0	0	3.24398	-4.47052	Human	NA	NA	NA	NA	NA	NA
5739STDY7958812_CGACCTTCAATGGACG-1	0	0	0	0	0	0	7.01692	-7.75497	Human	NA	NA	NA	NA	NA	NA
5739STDY7958812_CTAACTTGTCTCATCC-1	0	0	0	0	0	0	3.37954	-4.84248	Human	NA	NA	NA	NA	NA	NA
5739STDY7958812_GAACATCGTTAAGATG-1	0	0	0	0	0	0	2.63473	-4.72493	Human	NA	NA	NA	NA	NA	NA
5739STDY7958812_GACTGCGGTCCAGTGC-1	0	0	0	0	0	0	7.43728	-8.46735	Human	NA	NA	NA	NA	NA	NA
5739STDY7958812_GATGAAATCAGTTTGG-1	0	0	0	1.53736	0	0	5.6823	-1.48614	Human	NA	NA	NA	NA	NA	NA
5739STDY7958812_GGGAATGAGATGAGAG-1	0	1.68523	0	0	0	0	3.30882	-4.82697	Human	NA	NA	NA	NA	NA	NA
5739STDY7958812_TACCTTAAGATCCTGT-1	0	0	0	0	0	0	5.60399	-1.72693	Human	NA	NA	NA	NA	NA	NA
5739STDY7958812_TCCCGATCAGCTGTGC-1	0	0	0	0	0	0	1.54326	-5.49138	Human	NA	NA	NA	NA	NA	NA
5739STDY7958812_TTCTACAGTCTCATCC-1	0	0	0	0	0	0	3.76467	-5.94826	Human	NA	NA	NA	NA	NA	NA
5739STDY7958812_TTTGCGCCATGGAATA-1	0	1.61361	0	0	0	0	1.44727	-5.76625	Human	NA	NA	NA	NA	NA	NA
5739STDY8351229_CTAATGGGTTGAACTC-1	0	0	0	0	0	0	-1.19899	-3.19543	Human	NA	NA	NA	NA	NA	NA
5739STDY8351214_CATCCACCACATTCGA-1	0	0	0	0	0	0	-3.25811	-1.77803	Human	NA	NA	NA	NA	NA	NA
5739STDY8351214_GCTGGGTAGGGTATCG-1	0	0	0	0	0	0	-2.0074	-2.61341	Human	NA	NA	NA	NA	NA	NA
5739STDY8351222_AAACGGGCAGTACACT-1	0	0	0	0	0	0	2.53564	-1.33526	Human	NA	NA	NA	NA	NA	NA
5739STDY8351222_ACATACGAGAATTCCC-1	0	0	0	0	0	0	1.14391	-4.49733	Human	NA	NA	NA	NA	NA	NA
5739STDY8351222_AGAATAGGTCAGTGGA-1	0	0	0	0	0	0	3.10341	-2.60066	Human	NA	NA	NA	NA	NA	NA
5739STDY8351222_AGATCTGTCCTACAGA-1	3.5512	0	0	0	0	0	-6.57375	0.41712	Human	NA	NA	NA	NA	NA	NA
5739STDY8351222_AGCTCCTTCTTAACCT-1	0	0	0	0	0	0	2.58389	-1.29375	Human	NA	NA	NA	NA	NA	NA
5739STDY8351222_ATCCACCAGAAACCAT-1	0	0	0	0	0	0	2.97081	-2.32684	Human	NA	NA	NA	NA	NA	NA
5739STDY8351222_CAGGTGCCAGCGTAAG-1	0	0	0	0	0	0	1.98076	-5.46164	Human	NA	NA	NA	NA	NA	NA
5739STDY8351222_CATATGGTCGTACGGC-1	0	1.39248	0	0	0	0	5.82448	-2.03761	Human	NA	NA	NA	NA	NA	NA
5739STDY8351222_CATCAAGTCGAATGCT-1	0	0	0	0	0	0	2.9305	-1.61339	Human	NA	NA	NA	NA	NA	NA
5739STDY8351222_CCAGCGATCATTCACT-1	0	0	0	0	0	0	-2.56735	-2.73752	Human	NA	NA	NA	NA	NA	NA
5739STDY8351222_CCTCTGAGTAGAAAGG-1	0	0	0	0	0	0	2.0008	-1.60237	Human	NA	NA	NA	NA	NA	NA
5739STDY8351222_CGACTTCGTCGCCATG-1	0	1.50904	0	1.50904	0	0	3.87629	-4.28412	Human	NA	NA	NA	NA	NA	NA
5739STDY8351222_CGAGCCATCCTTGCCA-1	0	0	0	0	0	0	1.83774	-6.11915	Human	NA	NA	NA	NA	NA	NA
5739STDY8351222_CGGACGTTCTGGTTCC-1	0	0	0	0	0	0	1.9434	-5.42432	Human	NA	NA	NA	NA	NA	NA
5739STDY8351222_CGTCACTCAGCCTTTC-1	0	0	0	0	0	0	0.585445	-5.1515	Human	NA	NA	NA	NA	NA	NA
5739STDY8351222_CGTTAGAAGCCACTAT-1	0	1.59519	0	0	0	0	2.86457	-4.60395	Human	NA	NA	NA	NA	NA	NA
5739STDY8351222_CGTTAGATCTTCAACT-1	0	0	0	0	0	0	1.90818	-4.85948	Human	NA	NA	NA	NA	NA	NA
5739STDY8351222_CTAAGACTCACCACCT-1	0	1.34929	0	1.34929	0	0	3.81622	-3.85863	Human	NA	NA	NA	NA	NA	NA
5739STDY8351222_CTAGTGACATTTGCCC-1	0	0	0	0	0	0	-0.894227	-3.04601	Human	NA	NA	NA	NA	NA	NA
5739STDY8351222_CTCAGAACAGGGTATG-1	0	1.75799	0	0	0	0	0.15241	-5.59859	Human	NA	NA	NA	NA	NA	NA
5739STDY8351222_CTGGTCTCAAATCCGT-1	0	0	0	0	0	0	4.80862	0.527407	Human	NA	NA	NA	NA	NA	NA
5739STDY8351222_CTGTTTACATAAAGGT-1	0	1.3645	0	0	0	0	5.62913	-1.48373	Human	NA	NA	NA	NA	NA	NA
5739STDY8351222_GAAACTCCAGGAATGC-1	0	0	0	0	0	0	5.67855	-1.53254	Human	NA	NA	NA	NA	NA	NA
5739STDY8351222_GAGCAGAAGCTAGTCT-1	0	0	0	0	0	0	5.67311	-1.24409	Human	NA	NA	NA	NA	NA	NA
5739STDY8351222_GAGCAGACATATGGTC-1	0	0	0	0	0	0	3.77783	-0.0172502	Human	NA	NA	NA	NA	NA	NA
5739STDY8351222_GATCGATGTCTGCCAG-1	0	1.76799	0	0	0	0	3.10931	2.19645	Human	NA	NA	NA	NA	NA	NA
5739STDY8351222_GCACTCTTCGTCTGAA-1	0	1.41282	0	0	0	0	5.12232	0.283796	Human	NA	NA	NA	NA	NA	NA
5739STDY8351222_GCATGTACATGTCGAT-1	0	0	0	0	0	0	1.88159	-5.68783	Human	NA	NA	NA	NA	NA	NA
5739STDY8351222_GCTGCTTTCACGAAGG-1	0	0	0	0	0	0	5.05853	-0.342685	Human	NA	NA	NA	NA	NA	NA
5739STDY8351222_GCTGGGTAGCTCCCAG-1	0	0	0	0	0	0	5.53179	-1.21056	Human	NA	NA	NA	NA	NA	NA
5739STDY8351222_GCTTGAAGTGCAGGTA-1	0	0	0	0	0	0	2.00854	-6.20949	Human	NA	NA	NA	NA	NA	NA
5739STDY8351222_GGATGTTGTTCACGGC-1	0	1.34069	0	0	0	0	2.19477	-5.93748	Human	NA	NA	NA	NA	NA	NA
5739STDY8351222_GTACTTTTCTGCTGCT-1	0	0	0	0	0	0	4.16687	0.288905	Human	NA	NA	NA	NA	NA	NA
5739STDY8351222_GTCATTTTCCAGAAGG-1	0	0	0	0	0	0	2.03304	-5.3156	Human	NA	NA	NA	NA	NA	NA
5739STDY8351222_GTGCTTCAGAAACGCC-1	0	0	0	0	0	0	3.25679	1.92776	Human	NA	NA	NA	NA	NA	NA
5739STDY8351222_GTTCGGGAGCAGATCG-1	0	0	0	0	0	0	1.82303	-1.27068	Human	NA	NA	NA	NA	NA	NA
5739STDY8351222_TACTTGTCACTTCGAA-1	0	0	0	0	0	0	2.68948	-2.85779	Human	NA	NA	NA	NA	NA	NA
5739STDY8351222_TAGTGGTGTCGAACAG-1	0	1.45189	0	0	0	0	5.41589	-1.75246	Human	NA	NA	NA	NA	NA	NA
5739STDY8351222_TCATTACCAGCTTAAC-1	0	0	0	0	0	0	1.88863	-5.73286	Human	NA	NA	NA	NA	NA	NA
5739STDY8351222_TCTGAGATCAGAGGTG-1	0	0	0	0	0	0	2.86786	-4.91147	Human	NA	NA	NA	NA	NA	NA
5739STDY8351222_TGGGAAGTCCATGCTC-1	0	0	0	0	0	0	4.04347	-0.615851	Human	NA	NA	NA	NA	NA	NA
5739STDY8351222_TGTTCCGTCTGCTGTC-1	0	0	0	0	0	0	3.21257	-2.41292	Human	NA	NA	NA	NA	NA	NA
5739STDY8351222_TTATGCTGTAGAAGGA-1	0	0	0	0	0	0	2.02064	-5.43585	Human	NA	NA	NA	NA	NA	NA
5739STDY8351222_TTCCCAGTCCCAGGTG-1	0	1.39066	0	0	0	0	2.06049	-5.10217	Human	NA	NA	NA	NA	NA	NA
5739STDY8351222_TTCGGTCGTGATGATA-1	0	0	0	0	0	0	2.4445	-1.94614	Human	NA	NA	NA	NA	NA	NA
5739STDY8351222_TTCTCCTGTCTACCTC-1	0	1.35931	0	0	0	0	5.20048	-0.415253	Human	NA	NA	NA	NA	NA	NA
5739STDY8351215_AGTAGTCGTATATGAG-1	0	0	0	0	0	0	-1.20932	-2.75224	Human	NA	NA	NA	NA	NA	NA
5739STDY8351223_CGTCAGGCACAGGCCT-1	0	2.04387	0	0	0	0	0.936971	-1.82551	Human	NA	NA	NA	NA	NA	NA
5739STDY8351223_TGTCCCAGTTCTGTTT-1	0	0	0	0	0	0	0.984172	-1.56183	Human	NA	NA	NA	NA	NA	NA
5739STDY8351223_TTCGAAGGTGGCTCCA-1	2.48702	0	0	0	0	0	-6.39334	0.946717	Human	NA	NA	NA	NA	NA	NA
5739STDY8351216_ACACCCTCAGAGCCAA-1	0	1.35417	0	0	0	0	1.90334	-1.02886	Human	NA	NA	NA	NA	NA	NA
5739STDY8351216_ACGGCCATCTCTTATG-1	0	0	0	0	0	0	0.977472	-0.505748	Human	NA	NA	NA	NA	NA	NA
5739STDY8351216_ACTTGTTCATTCCTCG-1	0	0	0	0	0	0	2.14162	-1.29726	Human	NA	NA	NA	NA	NA	NA
5739STDY8351216_AGCAGCCAGCCCAACC-1	0	1.85669	0	0	0	0	2.02658	0.223193	Human	NA	NA	NA	NA	NA	NA
5739STDY8351216_AGTGGGAGTCGGCTCA-1	0	1.9057	0	0	0	0	1.50366	-0.840896	Human	NA	NA	NA	NA	NA	NA
5739STDY8351216_ATTGGACCACGTCTCT-1	0	0	0	0	0	0	2.01962	-0.573547	Human	NA	NA	NA	NA	NA	NA
5739STDY8351216_CAGGTGCTCCCTAACC-1	0	0	0	0	0	0	-2.0876	-1.20175	Human	NA	NA	NA	NA	NA	NA
5739STDY8351216_CGCGGTAAGTGCGTGA-1	0	1.80734	0	0	0	0	1.77187	-1.45844	Human	NA	NA	NA	NA	NA	NA
5739STDY8351216_CGTCTACAGACAAGCC-1	0	1.42781	0	0	0	0	1.68686	-1.12796	Human	NA	NA	NA	NA	NA	NA
5739STDY8351216_CGTGAGCTCTTGCAAG-1	0	0	0	0	0	0	-3.00762	-1.82137	Human	NA	NA	NA	NA	NA	NA
5739STDY8351216_CTGATCCCACCACGTG-1	0	0	0	0	0	0	-2.46322	-0.848936	Human	NA	NA	NA	NA	NA	NA
5739STDY8351216_CTGTTTAGTAGTGAAT-1	0	0	0	0	0	0	-2.72066	-1.63656	Human	NA	NA	NA	NA	NA	NA
5739STDY8351216_CTGTTTATCTTGTACT-1	0	1.95453	0	0	0	0	3.25989	1.81207	Human	NA	NA	NA	NA	NA	NA
5739STDY8351216_GCGCAACTCTGGGCCA-1	0	1.45189	0	0	0	0	1.16636	-1.19404	Human	NA	NA	NA	NA	NA	NA
5739STDY8351216_GGCTGGTAGTCAATAG-1	0	0	0	0	0	0	2.05388	-1.49844	Human	NA	NA	NA	NA	NA	NA
5739STDY8351216_TATGCCCAGGGAGTAA-1	0	0	0	0	0	0	1.05068	-1.57272	Human	NA	NA	NA	NA	NA	NA
5739STDY8351216_TCCACACTCCGGCACA-1	0	0	0	0	0	0	2.43517	-0.859827	Human	NA	NA	NA	NA	NA	NA
5739STDY8351216_TCGAGGCCACCGAATT-1	0	0	0	0	0	0	-2.76284	-2.62917	Human	NA	NA	NA	NA	NA	NA
5739STDY8351216_TCGTAGATCACTCTTA-1	0	0	0	0	0	0	-4.5394	5.23436	Human	NA	NA	NA	NA	NA	NA
5739STDY8351224_AACCATGAGGAATTAC-1	0	0	0	0	0	0	-0.133298	-0.996234	Human	NA	NA	NA	NA	NA	NA
5739STDY8351224_AACTCCCTCTGTGCAA-1	0	0	1.40534	0	0	0	3.52459	2.084	Human	NA	NA	NA	NA	NA	NA
5739STDY8351224_AATCGGTAGAAGGTTT-1	0	0	0	0	0	0	-0.849324	-0.352111	Human	NA	NA	NA	NA	NA	NA
5739STDY8351224_ACAGCCGAGGCTAGCA-1	0	0	0	0	0	0	-0.446076	-0.17688	Human	NA	NA	NA	NA	NA	NA
5739STDY8351224_ACATGGTAGGTAGCTG-1	0	0	0	0	0	0	1.54474	0.585016	Human	NA	NA	NA	NA	NA	NA
5739STDY8351224_ACGCAGCAGACCTTTG-1	0	0	0	0	0	0	0.473578	-2.10369	Human	NA	NA	NA	NA	NA	NA
5739STDY8351224_ACGCCAGCATGGTTGT-1	0	0	0	0	0	0	2.25372	-1.19285	Human	NA	NA	NA	NA	NA	NA
5739STDY8351224_ACGTCAATCATGCAAC-1	0	1.82502	0	0	0	0	2.04947	0.584367	Human	NA	NA	NA	NA	NA	NA
5739STDY8351224_ACTTGTTCACAGTCGC-1	0	2.30146	0	0	0	0	0.954066	-0.542297	Human	NA	NA	NA	NA	NA	NA
5739STDY8351224_ACTTGTTGTGTGACCC-1	0	0	0	0	0	0	0.90981	-5.84146	Human	NA	NA	NA	NA	NA	NA
5739STDY8351224_AGAGTGGGTAGCAAAT-1	0	0	0	0	0	0	1.55372	0.615721	Human	NA	NA	NA	NA	NA	NA
5739STDY8351224_AGCTCCTGTGGTACAG-1	0	0	0	0	0	0	-2.10153	-0.684604	Human	NA	NA	NA	NA	NA	NA
5739STDY8351224_AGTGTCAAGAGGGATA-1	0	0	0	0	0	0	-2.63611	-1.29921	Human	NA	NA	NA	NA	NA	NA
5739STDY8351224_AGTTGGTGTTACGGAG-1	0	1.43582	0	0	0	0	-1.21251	-0.402645	Human	NA	NA	NA	NA	NA	NA
5739STDY8351224_AGTTGGTTCTCCAGGG-1	0	0	0	0	0	0	3.0954	1.96325	Human	NA	NA	NA	NA	NA	NA
5739STDY8351224_ATAAGAGGTGATGATA-1	0	0	0	0	0	0	1.56473	-5.60517	Human	NA	NA	NA	NA	NA	NA
5739STDY8351224_ATTATCCAGATGTGTA-1	0	0	0	0	0	0	1.94342	-0.714675	Human	NA	NA	NA	NA	NA	NA
5739STDY8351224_ATTATCCCAGTGACAG-1	0	0	0	0	0	0	1.68336	0.527806	Human	NA	NA	NA	NA	NA	NA
5739STDY8351224_ATTCTACCAAGTTAAG-1	0	1.8965	0	0	0	0	1.75167	0.558946	Human	NA	NA	NA	NA	NA	NA
5739STDY8351224_CAAGATCTCTCTGTCG-1	0	0	0	0	0	0	-2.73131	-1.893	Human	NA	NA	NA	NA	NA	NA
5739STDY8351224_CACACCTTCTGCTTGC-1	0	2.38526	0	0	0	0	1.44414	0.140626	Human	NA	NA	NA	NA	NA	NA
5739STDY8351224_CACACTCCACGAAACG-1	0	0	0	0	0	0	1.8438	0.300032	Human	NA	NA	NA	NA	NA	NA
5739STDY8351224_CACATTTAGCTGATAA-1	0	0	0	0	0	0	-1.49875	-0.483937	Human	NA	NA	NA	NA	NA	NA
5739STDY8351224_CACTCCACAGCTGCTG-1	0	1.45314	0	0	0	0	2.35577	0.42294	Human	NA	NA	NA	NA	NA	NA
5739STDY8351224_CAGAGAGGTCGGATCC-1	0	0	0	0	0	0	1.65781	-0.845124	Human	NA	NA	NA	NA	NA	NA
5739STDY8351224_CAGATCAGTTACGTCA-1	0	0	0	0	0	0	0.828866	-0.920195	Human	NA	NA	NA	NA	NA	NA
5739STDY8351224_CAGGTGCGTTCGTTGA-1	0	0	0	0	0	0	-2.47814	-1.14263	Human	NA	NA	NA	NA	NA	NA
5739STDY8351224_CATATGGCAATGAATG-1	0	0	0	0	0	0	2.93219	2.1932	Human	NA	NA	NA	NA	NA	NA
5739STDY8351224_CATCGAATCCTTCAAT-1	0	0	0	0	0	0	3.01284	0.645089	Human	NA	NA	NA	NA	NA	NA
5739STDY8351224_CATCGGGGTCCCTTGT-1	0	0	0	0	0	0	2.04493	0.0647499	Human	NA	NA	NA	NA	NA	NA
5739STDY8351224_CATTATCAGGGATCTG-1	0	0	0	0	0	0	1.80412	0.261196	Human	NA	NA	NA	NA	NA	NA
5739STDY8351224_CATTATCAGTTTAGGA-1	0	2.15129	0	0	0	0	1.25428	0.413874	Human	NA	NA	NA	NA	NA	NA
5739STDY8351224_CCACTACGTAAACGCG-1	0	0	0	0	0	0	-2.28022	-0.783953	Human	NA	NA	NA	NA	NA	NA
5739STDY8351224_CCATTCGAGGACACCA-1	0	0	0	0	0	0	-0.426391	-5.17479	Human	NA	NA	NA	NA	NA	NA
5739STDY8351224_CCCAATCGTAGCAAAT-1	0	0	1.40372	1.9658	0	0	-8.21472	0.738486	Human	NA	NA	NA	NA	NA	NA
5739STDY8351224_CCGGTAGCAATTGCTG-1	0	0	0	0	0	0	-1.35841	-0.446581	Human	NA	NA	NA	NA	NA	NA
5739STDY8351224_CCTACACGTTTGTGTG-1	0	0	0	0	0	0	-2.75871	-1.80321	Human	NA	NA	NA	NA	NA	NA
5739STDY8351224_CCTACACTCCACGAAT-1	0	0	0	0	0	0	1.9688	-0.00188762	Human	NA	NA	NA	NA	NA	NA
5739STDY8351224_CCTACCACATATGCTG-1	0	0	0	0	0	0	0.66522	-5.83052	Human	NA	NA	NA	NA	NA	NA
5739STDY8351224_CCTTACGGTTGACGTT-1	0	0	0	0	0	0	-1.44897	-2.6635	Human	NA	NA	NA	NA	NA	NA
5739STDY8351224_CGAACATTCAGCATGT-1	0	0	0	0	0	0	-1.75379	-0.704924	Human	NA	NA	NA	NA	NA	NA
5739STDY8351224_CGAGAAGCACCAGGTC-1	0	1.72576	0	0	0	0	2.67942	1.27628	Human	NA	NA	NA	NA	NA	NA
5739STDY8351224_CGAGCACTCTCTGAGA-1	0	0	0	0	0	0	1.40974	-0.87214	Human	NA	NA	NA	NA	NA	NA
5739STDY8351224_CGCGGTATCAGTCCCT-1	0	0	0	0	0	0	2.86747	0.7625	Human	NA	NA	NA	NA	NA	NA
5739STDY8351224_CGCTATCAGTGTTTGC-1	0	0	0	1.54718	0	0	2.58584	0.192722	Human	NA	NA	NA	NA	NA	NA
5739STDY8351224_CGCTTCAAGCCAGAAC-1	0	0	0	0	0	0	1.32422	0.538828	Human	NA	NA	NA	NA	NA	NA
5739STDY8351224_CGTAGGCGTGTTAAGA-1	0	1.52038	0	0	0	0	1.82151	-1.35526	Human	NA	NA	NA	NA	NA	NA
5739STDY8351224_CGTAGGCTCCTGCCAT-1	0	0	0	0	0	0	3.51863	2.17485	Human	NA	NA	NA	NA	NA	NA
5739STDY8351224_CGTCAGGTCCACGAAT-1	0	0	0	0	0	0	0.381382	-4.93086	Human	NA	NA	NA	NA	NA	NA
5739STDY8351224_CGTGTAAAGCTGCGAA-1	0	0	0	0	0	0	2.59524	1.27783	Human	NA	NA	NA	NA	NA	NA
5739STDY8351224_CTAAGACCAATGGAGC-1	0	0	0	0	0	0	-2.89854	-1.49379	Human	NA	NA	NA	NA	NA	NA
5739STDY8351224_CTAATGGTCAGCTTAG-1	0	1.73224	0	0	0	0	2.62303	-0.132358	Human	NA	NA	NA	NA	NA	NA
5739STDY8351224_CTACACCGTACCCAAT-1	0	1.68558	0	0	0	0	-1.11973	-0.251505	Human	NA	NA	NA	NA	NA	NA
5739STDY8351224_CTAGTGAGTTAGTGGG-1	0	1.45189	0	0	0	0	2.64464	0.612156	Human	NA	NA	NA	NA	NA	NA
5739STDY8351224_CTCGGGAGTCTAGTGT-1	0	0	0	0	0	0	1.62099	-0.720283	Human	NA	NA	NA	NA	NA	NA
5739STDY8351224_CTCGTCATCACAACGT-1	0	0	0	0	0	0	1.91064	-1.19075	Human	NA	NA	NA	NA	NA	NA
5739STDY8351224_CTCTGGTAGGTCATCT-1	0	0	0	0	0	0	3.41542	2.36781	Human	NA	NA	NA	NA	NA	NA
5739STDY8351224_CTGAAACGTCTGATTG-1	0	2.47764	0	0	0	0	2.99241	-1.13434	Human	NA	NA	NA	NA	NA	NA
5739STDY8351224_CTGAAGTCATGGGAAC-1	0	0	0	0	0	0	1.90067	-0.710642	Human	NA	NA	NA	NA	NA	NA
5739STDY8351224_CTGGTCTCAGTCGATT-1	0	0	0	0	0	0	-0.542739	-1.40286	Human	NA	NA	NA	NA	NA	NA
5739STDY8351224_CTTGGCTGTGCAGACA-1	0	0	0	0	0	0	-2.93064	-1.43169	Human	NA	NA	NA	NA	NA	NA
5739STDY8351224_GAAACTCGTTCCACAA-1	0	0	0	0	0	0	-1.82599	-2.66312	Human	NA	NA	NA	NA	NA	NA
5739STDY8351224_GAACATCCAGGACCCT-1	0	0	0	0	0	0	-2.00841	-0.903609	Human	NA	NA	NA	NA	NA	NA
5739STDY8351224_GACACGCAGACAGACC-1	0	0	0	0	0	0	3.10505	1.2563	Human	NA	NA	NA	NA	NA	NA
5739STDY8351224_GACGCGTTCGTCACGG-1	0	0	0	0	0	0	0.158195	-1.30797	Human	NA	NA	NA	NA	NA	NA
5739STDY8351224_GACGGCTCAGACGTAG-1	0	0	0	0	0	0	1.56686	-6.36416	Human	NA	NA	NA	NA	NA	NA
5739STDY8351224_GACTAACAGTCAATAG-1	0	1.38614	0	0	0	0	3.06688	2.21737	Human	NA	NA	NA	NA	NA	NA
5739STDY8351224_GACTACACAGTTCCCT-1	0	0	0	0	0	0	-2.93068	-2.11365	Human	NA	NA	NA	NA	NA	NA
5739STDY8351224_GAGTCCGGTGAGTGAC-1	0	0	0	0	0	0	1.74313	-0.549208	Human	NA	NA	NA	NA	NA	NA
5739STDY8351224_GATCGTACACCAGCAC-1	0	0	0	0	0	0	1.96442	0.324862	Human	NA	NA	NA	NA	NA	NA
5739STDY8351224_GATGCTAAGTACGTAA-1	0	0	0	0	0	0	0.985939	-1.48194	Human	NA	NA	NA	NA	NA	NA
5739STDY8351224_GATTCAGCAACACGCC-1	0	1.78554	0	0	0	0	2.33541	0.587577	Human	NA	NA	NA	NA	NA	NA
5739STDY8351224_GCACATAGTCCCTTGT-1	0	0	0	0	0	0	-2.8109	-1.52961	Human	NA	NA	NA	NA	NA	NA
5739STDY8351224_GCATACAGTAGCGCAA-1	0	0	0	0	0	0	0.118929	-5.90214	Human	NA	NA	NA	NA	NA	NA
5739STDY8351224_GCATGATAGACCACGA-1	0	0	0	0	0	0	2.42644	0.942439	Human	NA	NA	NA	NA	NA	NA
5739STDY8351224_GCGCAGTTCCGAACGC-1	0	0	0	0	0	0	-1.88665	-0.660585	Human	NA	NA	NA	NA	NA	NA
5739STDY8351224_GCTGCTTAGGTGGGTT-1	0	0	0	0	0	0	-1.5891	-0.763422	Human	NA	NA	NA	NA	NA	NA
5739STDY8351224_GCTTCCACAGGAATCG-1	0	0	0	0	0	0	2.24126	-1.70111	Human	NA	NA	NA	NA	NA	NA
5739STDY8351224_GCTTGAATCCCGGATG-1	0	0	0	0	0	0	3.26146	2.24809	Human	NA	NA	NA	NA	NA	NA
5739STDY8351224_GCTTGAATCTTCGGTC-1	0	1.47512	0	0	0	0	2.96725	-0.601842	Human	NA	NA	NA	NA	NA	NA
5739STDY8351224_GGAAAGCGTGTAATGA-1	0	1.70963	0	0	0	0	1.75069	0.499781	Human	NA	NA	NA	NA	NA	NA
5739STDY8351224_GGAACTTAGGATGTAT-1	0	1.4464	0	0	0	0	3.26405	1.21558	Human	NA	NA	NA	NA	NA	NA
5739STDY8351224_GGACAAGCAGCTATTG-1	0	1.80395	0	0	0	0	2.18017	0.130129	Human	NA	NA	NA	NA	NA	NA
5739STDY8351224_GGACAGAAGTGGGATC-1	0	0	0	0	0	0	1.63371	0.838735	Human	NA	NA	NA	NA	NA	NA
5739STDY8351224_GGACATTGTTTACTCT-1	0	0	0	0	0	0	0.710399	-5.5128	Human	NA	NA	NA	NA	NA	NA
5739STDY8351224_GGATGTTCAATGGACG-1	0	0	0	0	0	0	-2.82312	-2.57805	Human	NA	NA	NA	NA	NA	NA
5739STDY8351224_GGCAATTCATAAGACA-1	0	1.44541	0	0	0	0	-0.905672	-0.279421	Human	NA	NA	NA	NA	NA	NA
5739STDY8351224_GGCCGATGTAGCACGA-1	0	0	0	0	0	0	3.0158	-1.72558	Human	NA	NA	NA	NA	NA	NA
5739STDY8351224_GGCTGGTCATGCAACT-1	0	0	0	0	0	0	-1.52638	-1.9608	Human	NA	NA	NA	NA	NA	NA
5739STDY8351224_GGGAGATAGTAATCCC-1	0	0	0	0	0	0	-2.48168	-0.935552	Human	NA	NA	NA	NA	NA	NA
5739STDY8351224_GTAACGTAGTAACCCT-1	0	1.76558	0	0	0	0	2.126	0.22472	Human	NA	NA	NA	NA	NA	NA
5739STDY8351224_GTAACGTAGTCCGGTC-1	0	0	0	0	0	0	2.00701	-1.21511	Human	NA	NA	NA	NA	NA	NA
5739STDY8351224_GTCACAACACACGCTG-1	0	2.45382	0	0	0	0	1.51194	0.397142	Human	NA	NA	NA	NA	NA	NA
5739STDY8351224_GTCATTTCAGACAAAT-1	0	0	0	0	0	0	1.49679	0.507719	Human	NA	NA	NA	NA	NA	NA
5739STDY8351224_GTCGTAAGTGCACGAA-1	0	0	0	0	0	0	1.95281	0.349181	Human	NA	NA	NA	NA	NA	NA
5739STDY8351224_GTGCATAGTACTTCTT-1	0	1.45064	0	0	0	0	0.87864	-5.99119	Human	NA	NA	NA	NA	NA	NA
5739STDY8351224_GTGCATATCTCAACTT-1	0	0	0	0	0	0	2.47275	-0.69463	Human	NA	NA	NA	NA	NA	NA
5739STDY8351224_GTGCGGTGTCTACCTC-1	0	0	0	0	0	0	3.70312	1.48737	Human	NA	NA	NA	NA	NA	NA
5739STDY8351224_GTGCTTCAGGGCTTCC-1	0	1.53308	0	0	0	0	3.06933	0.977094	Human	NA	NA	NA	NA	NA	NA
5739STDY8351224_GTGTTAGAGAATGTGT-1	0	0	0	0	0	0	-1.73375	-0.875	Human	NA	NA	NA	NA	NA	NA
5739STDY8351224_GTTCATTTCCGCAAGC-1	0	0	0	1.74072	0	0	2.00192	-1.76336	Human	NA	NA	NA	NA	NA	NA
5739STDY8351224_TACTCGCCAGTCACTA-1	0	0	0	0	0	0	-0.0528136	-1.03328	Human	NA	NA	NA	NA	NA	NA
5739STDY8351224_TACTCGCTCATCGGAT-1	0	1.414	1.414	0	0	0	3.38138	1.60947	Human	NA	NA	NA	NA	NA	NA
5739STDY8351224_TACTTGTAGAGTACCG-1	0	0	0	0	0	0	3.62048	2.44956	Human	NA	NA	NA	NA	NA	NA
5739STDY8351224_TAGAGCTCATCTACGA-1	0	0	0	0	0	0	-0.66049	-1.49127	Human	NA	NA	NA	NA	NA	NA
5739STDY8351224_TATGCCCGTATTACCG-1	0	1.52628	0	0	0	0	1.4969	0.364285	Human	NA	NA	NA	NA	NA	NA
5739STDY8351224_TCAGCTCAGCTAGTCT-1	0	0	0	0	0	0	0.855627	-5.88837	Human	NA	NA	NA	NA	NA	NA
5739STDY8351224_TCAGCTCCAAGCCGTC-1	0	0	0	0	0	0	-1.35005	-2.48752	Human	NA	NA	NA	NA	NA	NA
5739STDY8351224_TCAGGATCACAGGTTT-1	0	0	0	0	0	0	0.374157	-5.85051	Human	NA	NA	NA	NA	NA	NA
5739STDY8351224_TCATTACTCCATGAGT-1	0	0	0	0	0	0	0.983831	-5.96834	Human	NA	NA	NA	NA	NA	NA
5739STDY8351224_TCGGGACGTGCTGTAT-1	0	0	0	0	0	0	1.77343	0.0134925	Human	NA	NA	NA	NA	NA	NA
5739STDY8351224_TCTATTGCACGAGGTA-1	0	0	0	0	0	0	-0.0890797	-0.268948	Human	NA	NA	NA	NA	NA	NA
5739STDY8351224_TCTGGAAAGACAATAC-1	0	0	0	0	0	0	2.53324	-0.958918	Human	NA	NA	NA	NA	NA	NA
5739STDY8351224_TCTGGAAAGCGTAATA-1	0	0	0	0	0	0	1.20763	-0.503498	Human	NA	NA	NA	NA	NA	NA
5739STDY8351224_TCTGGAAAGTGAACGC-1	0	0	0	0	0	0	1.1049	-6.25824	Human	NA	NA	NA	NA	NA	NA
5739STDY8351224_TGACAACGTAGGAGTC-1	0	0	0	0	0	0	-1.27977	-2.11371	Human	NA	NA	NA	NA	NA	NA
5739STDY8351224_TGACTAGTCTTACCGC-1	0	2.58664	0	0	0	0	2.05062	0.348919	Human	NA	NA	NA	NA	NA	NA
5739STDY8351224_TGATTTCAGCGGATCA-1	0	0	0	0	0	0	2.61479	0.817409	Human	NA	NA	NA	NA	NA	NA
5739STDY8351224_TGCACCTCATGCGCAC-1	0	0	0	0	0	0	1.83122	0.480009	Human	NA	NA	NA	NA	NA	NA
5739STDY8351224_TGGACGCTCAGTTCGA-1	0	0	0	0	0	0	1.27394	-0.995836	Human	NA	NA	NA	NA	NA	NA
5739STDY8351224_TGGGAAGGTCAATGTC-1	0	0	0	2.2076	0	0	-8.63195	0.332111	Human	NA	NA	NA	NA	NA	NA
5739STDY8351224_TGGTTAGCATGTAGTC-1	0	0	0	0	0	0	3.25171	2.02972	Human	NA	NA	NA	NA	NA	NA
5739STDY8351224_TGGTTAGCATGTTCCC-1	0	0	0	0	0	0	1.64692	-0.885901	Human	NA	NA	NA	NA	NA	NA
5739STDY8351224_TTAACTCTCGGCTACG-1	0	2.35926	0	0	0	0	2.82443	-0.376361	Human	NA	NA	NA	NA	NA	NA
5739STDY8351224_TTATGCTAGCTAACTC-1	0	0	0	0	0	0	-0.419578	-1.17871	Human	NA	NA	NA	NA	NA	NA
5739STDY8351224_TTCCCAGCATGTAAGA-1	0	0	0	0	0	0	1.95466	0.721078	Human	NA	NA	NA	NA	NA	NA
5739STDY8351224_TTGCGTCCATCGTCGG-1	0	0	0	0	0	0	-2.83749	-2.28964	Human	NA	NA	NA	NA	NA	NA
5739STDY8351232_CAAGAAACAGTCAGAG-1	0	0	0	0	0	0	3.02292	2.1249	Human	NA	NA	NA	NA	NA	NA
5739STDY8351232_CTACCCAAGAGGTTAT-1	0	0	0	0	0	0	1.78507	0.754919	Human	NA	NA	NA	NA	NA	NA
5739STDY8351240_ACGAGGAGTGATGCCC-1	0	0	0	0	0	0	1.59211	0.071862	Human	NA	NA	NA	NA	NA	NA
5739STDY8351240_CAAGATCGTCCGTGAC-1	0	0	0	0	0	0	0.908738	-6.29511	Human	NA	NA	NA	NA	NA	NA
5739STDY8351240_CATATTCGTTCGTTGA-1	0	0	0	0	0	0	-2.59911	-1.11926	Human	NA	NA	NA	NA	NA	NA
5739STDY8351240_CCTAGCTTCAGATAAG-1	0	0	0	0	0	0	-2.29511	-0.751386	Human	NA	NA	NA	NA	NA	NA
5739STDY8351240_GAATAAGTCTTAGCCC-1	0	1.92645	0	0	0	0	-0.393642	-2.36482	Human	NA	NA	NA	NA	NA	NA
5739STDY8351240_GAATGAACACACCGAC-1	0	0	0	0	0	0	0.00865366	0.467345	Human	NA	NA	NA	NA	NA	NA
5739STDY8351240_GCAAACTTCTTGTACT-1	0	0	0	0	0	0	-2.56584	-1.74522	Human	NA	NA	NA	NA	NA	NA
5739STDY8351240_GCGCAACGTAGCAAAT-1	0	0	0	0	0	0	1.7403	0.707898	Human	NA	NA	NA	NA	NA	NA
5739STDY8351240_GGATGTTGTCACACGC-1	0	0	0	0	0	0	0.785175	-6.44424	Human	NA	NA	NA	NA	NA	NA
5739STDY8351240_GGCCGATAGCGACGTA-1	0	0	0	0	0	0	-2.11258	-0.867797	Human	NA	NA	NA	NA	NA	NA
5739STDY8351240_GTCTCGTAGCCAGAAC-1	0	2.06552	0	0	0	0	1.78428	0.624428	Human	NA	NA	NA	NA	NA	NA
5739STDY8351240_TCTCTAAAGATCCCGC-1	0	0	0	0	0	0	-1.52373	-0.384114	Human	NA	NA	NA	NA	NA	NA
5739STDY8351240_TGCCAAATCGTAGGAG-1	0	2.61552	0	0	0	0	-2.52797	-1.17779	Human	NA	NA	NA	NA	NA	NA
5739STDY8351248_AAATGCCGTGATGTCT-1	0	0	0	0	0	0	-3.41059	-1.72269	Human	NA	NA	NA	NA	NA	NA
5739STDY8351248_AAGGAGCTCTATCGCC-1	0	0	0	0	0	0	-0.247601	-2.47936	Human	NA	NA	NA	NA	NA	NA
5739STDY8351248_ACCTTTATCTTGTTTG-1	0	0	0	0	0	0	3.78859	-0.567536	Human	NA	NA	NA	NA	NA	NA
5739STDY8351248_ACGGGCTAGTAGCCGA-1	0	0	0	0	0	0	-2.36024	-0.80001	Human	NA	NA	NA	NA	NA	NA
5739STDY8351248_ACTATCTAGTGAATTG-1	0	0	0	0	0	0	-1.46757	-5.45404	Human	NA	NA	NA	NA	NA	NA
5739STDY8351248_AGCTCCTAGTCACGCC-1	0	0	0	0	0	0	-1.48039	-5.69035	Human	NA	NA	NA	NA	NA	NA
5739STDY8351248_ATCACGACATGGTTGT-1	0	0	0	0	0	0	-1.37376	-5.08457	Human	NA	NA	NA	NA	NA	NA
5739STDY8351248_CAAGGCCAGGTACTCT-1	0	0	0	0	0	0	-1.61905	-5.65721	Human	NA	NA	NA	NA	NA	NA
5739STDY8351248_CACTCCATCCTTTCGG-1	0	0	0	0	0	0	-3.42474	-1.62195	Human	NA	NA	NA	NA	NA	NA
5739STDY8351248_CGGACACCACGGATAG-1	0	0	0	0	0	0	2.1842	-0.155799	Human	NA	NA	NA	NA	NA	NA
5739STDY8351248_CGGACGTTCCTTGGTC-1	0	0	0	0	0	0	-1.80291	-3.28213	Human	NA	NA	NA	NA	NA	NA
5739STDY8351248_CGTCACTCATCACGAT-1	0	1.68738	0	0	0	0	1.13448	-6.76561	Human	NA	NA	NA	NA	NA	NA
5739STDY8351248_CTAGCCTAGACATAAC-1	0	0	0	0	0	0	-1.37008	-5.84738	Human	NA	NA	NA	NA	NA	NA
5739STDY8351248_CTAGTGAAGATCACGG-1	0	0	0	0	0	0	2.05944	0.0862182	Human	NA	NA	NA	NA	NA	NA
5739STDY8351248_CTCTACGAGATAGCAT-1	0	0	0	0	0	0	-1.3971	-3.60476	Human	NA	NA	NA	NA	NA	NA
5739STDY8351248_CTTAGGATCAAACAAG-1	0	0	0	0	0	0	1.68882	-0.189736	Human	NA	NA	NA	NA	NA	NA
5739STDY8351248_CTTGGCTAGCGTCTAT-1	0	0	0	0	0	0	-1.09044	-5.17284	Human	NA	NA	NA	NA	NA	NA
5739STDY8351248_GACCAATAGGCAATTA-1	0	0	0	0	0	0	-1.90795	-2.70498	Human	NA	NA	NA	NA	NA	NA
5739STDY8351248_GACGTTAAGCCTATGT-1	0	0	0	0	0	0	1.31227	-6.61068	Human	NA	NA	NA	NA	NA	NA
5739STDY8351248_GACTAACGTTGAGGTG-1	0	1.8691	0	0	0	0	-0.0110096	1.66236	Human	NA	NA	NA	NA	NA	NA
5739STDY8351248_GGACATTGTTCTGGTA-1	0	0	0	0	0	0	-3.30998	-2.05053	Human	NA	NA	NA	NA	NA	NA
5739STDY8351248_GTCTCGTTCCTTTCTC-1	0	0	0	0	0	0	-3.08509	-1.95404	Human	NA	NA	NA	NA	NA	NA
5739STDY8351248_GTCTCGTTCTAACGGT-1	0	0	0	0	0	0	-3.05671	-2.12435	Human	NA	NA	NA	NA	NA	NA
5739STDY8351248_GTGCATATCCGAAGAG-1	0	0	0	0	0	0	-0.951558	-4.24435	Human	NA	NA	NA	NA	NA	NA
5739STDY8351248_GTTAAGCTCTTCGAGA-1	0	2.08687	0	0	0	0	5.05332	-0.848802	Human	NA	NA	NA	NA	NA	NA
5739STDY8351248_GTTCTCGCACACCGCA-1	0	0	0	0	0	0	-3.4417	-1.76916	Human	NA	NA	NA	NA	NA	NA
5739STDY8351248_TACGGATCACCTCGGA-1	0	0	0	0	0	0	-1.57909	-5.49126	Human	NA	NA	NA	NA	NA	NA
5739STDY8351248_TACTTGTCACGCTTTC-1	0	0	0	0	0	0	-1.54577	-5.62608	Human	NA	NA	NA	NA	NA	NA
5739STDY8351248_TCAGCTCCATCGGACC-1	0	0	0	0	0	0	-3.3896	-1.5698	Human	NA	NA	NA	NA	NA	NA
5739STDY8351248_TCGTACCCAGCCACCA-1	0	0	0	0	0	0	1.54085	-6.95328	Human	NA	NA	NA	NA	NA	NA
5739STDY8351248_TCTTTCCCAGGACGTA-1	0	0	0	0	0	0	-2.99852	-2.14919	Human	NA	NA	NA	NA	NA	NA
5739STDY8351248_TGACTAGTCCTCGCAT-1	0	0	0	0	0	0	-0.810482	-4.58717	Human	NA	NA	NA	NA	NA	NA
5739STDY8351248_TGAGGGATCCGCAGTG-1	0	0	0	0	0	0	-0.906543	-6.02908	Human	NA	NA	NA	NA	NA	NA
5739STDY8351248_TTGTAGGAGATGTGTA-1	0	0	0	0	0	0	2.35236	0.0337968	Human	NA	NA	NA	NA	NA	NA
5739STDY8351256_AGCGTCGAGGGTTTCT-1	0	0	0	0	0	0	1.17573	-6.28989	Human	NA	NA	NA	NA	NA	NA
5739STDY8351256_CCTACACTCAACACAC-1	0	0	0	0	0	0	-1.56893	-0.515677	Human	NA	NA	NA	NA	NA	NA
5739STDY8351256_CGAGCACCATTGTGCA-1	0	0	0	0	0	0	5.35748	-2.54993	Human	NA	NA	NA	NA	NA	NA
5739STDY8351256_CTACGTCCAAGTCTGT-1	0	0	0	0	0	0	-1.5475	-2.42988	Human	NA	NA	NA	NA	NA	NA
5739STDY8351256_CTGTGCTAGAGTTGGC-1	0	0	0	0	0	0	2.80488	-0.218637	Human	NA	NA	NA	NA	NA	NA
5739STDY8351256_GAGGTGACAATGACCT-1	0	0	0	0	0	0	-2.2784	-2.07302	Human	NA	NA	NA	NA	NA	NA
5739STDY8351256_GCATGATGTAGCCTCG-1	0	0	0	0	0	0	0.893526	-5.77387	Human	NA	NA	NA	NA	NA	NA
5739STDY8351256_GGGTTGCAGGGTTCCC-1	0	0	0	0	0	0	7.40325	-8.39235	Human	NA	NA	NA	NA	NA	NA
5739STDY8351256_GTCAAGTAGAGGTAGA-1	0	1.53908	0	0	0	0	2.82862	-5.86205	Human	NA	NA	NA	NA	NA	NA
5739STDY8351256_TACGGGCCATCATCCC-1	0	1.68166	0	0	0	0	1.88124	-0.306381	Human	NA	NA	NA	NA	NA	NA
5739STDY8351256_TAGGCATAGGCATGGT-1	0	1.67001	0	0	0	0	2.39559	-1.11883	Human	NA	NA	NA	NA	NA	NA
5739STDY8351256_TCAACGATCTATGTGG-1	0	0	0	0	0	0	3.21497	1.40218	Human	NA	NA	NA	NA	NA	NA
5739STDY8351256_TCTGGAAAGGACACCA-1	0	0	0	0	0	0	2.82788	-1.42512	Human	NA	NA	NA	NA	NA	NA
5739STDY8351256_TGAGCATGTCACCCAG-1	0	1.48772	1.48772	0	0	0	3.5866	-3.78314	Human	NA	NA	NA	NA	NA	NA
5739STDY8351256_TGGCGCACACATCCAA-1	0	0	0	0	0	0	1.20661	-5.43684	Human	NA	NA	NA	NA	NA	NA
5739STDY8351256_TTCCCAGAGAAGGTGA-1	0	0	0	0	0	0	-0.802665	-2.17435	Human	NA	NA	NA	NA	NA	NA
5739STDY8351264_AACTTTCAGATCACGG-1	0	0	0	0	0	0	3.40134	-5.23981	Human	NA	NA	NA	NA	NA	NA
5739STDY8351264_ACGCCAGAGTGAATTG-1	0	0	0	0	0	0	3.46882	-4.43405	Human	NA	NA	NA	NA	NA	NA
5739STDY8351264_ACGGGCTAGTAGCCGA-1	0	0	0	0	0	0	-2.40752	-0.970819	Human	NA	NA	NA	NA	NA	NA
5739STDY8351264_ACTTGTTAGAAACCTA-1	0	1.45516	0	0	0	0	3.11504	-5.03879	Human	NA	NA	NA	NA	NA	NA
5739STDY8351264_AGGCCACGTGTATGGG-1	0	0	0	0	0	0	-2.60639	-1.46739	Human	NA	NA	NA	NA	NA	NA
5739STDY8351264_AGGGATGTCTCAAACG-1	0	1.9401	0	0	0	0	-0.459538	0.770858	Human	NA	NA	NA	NA	NA	NA
5739STDY8351264_ATCATCTAGACCTTTG-1	0	0	0	2.51842	0	0	4.34018	-4.60158	Human	NA	NA	NA	NA	NA	NA
5739STDY8351264_ATCATCTCAGTAAGAT-1	0	0	0	0	0	0	-1.75541	-3.52412	Human	NA	NA	NA	NA	NA	NA
5739STDY8351264_CAACCAAAGCGGCTTC-1	0	0	0	0	0	0	-0.433047	-4.41982	Human	NA	NA	NA	NA	NA	NA
5739STDY8351264_CAAGTTGAGGACGAAA-1	0	0	0	0	0	0	2.54762	-5.19624	Human	NA	NA	NA	NA	NA	NA
5739STDY8351264_CAGCTGGAGGACGAAA-1	0	1.92997	0	0	0	0	0.26741	0.799366	Human	NA	NA	NA	NA	NA	NA
5739STDY8351264_CAGTCCTCACGTCTCT-1	0	1.52374	0	0	0	0	2.9573	-5.44515	Human	NA	NA	NA	NA	NA	NA
5739STDY8351264_CATCAGATCTCAAACG-1	0	1.57302	0	0	0	0	5.50631	-1.6567	Human	NA	NA	NA	NA	NA	NA
5739STDY8351264_CATGACAAGACGCAAC-1	0	0	0	0	0	0	-3.1007	-1.68667	Human	NA	NA	NA	NA	NA	NA
5739STDY8351264_CGCCAAGAGTCCATAC-1	0	0	0	0	0	0	-2.86973	-2.14206	Human	NA	NA	NA	NA	NA	NA
5739STDY8351264_CGTCAGGAGTGCCATT-1	0	0	0	0	0	0	-2.51729	-0.966036	Human	NA	NA	NA	NA	NA	NA
5739STDY8351264_CTCTACGCAAGGACAC-1	0	0	0	0	0	0	5.32931	-1.3864	Human	NA	NA	NA	NA	NA	NA
5739STDY8351264_CTGATCCGTATCGCAT-1	0	0	0	0	0	0	-3.06915	-1.97581	Human	NA	NA	NA	NA	NA	NA
5739STDY8351264_GAACATCAGCAGCGTA-1	0	0	0	0	0	0	-1.06457	-3.29845	Human	NA	NA	NA	NA	NA	NA
5739STDY8351264_GCATGTACAGCTGCAC-1	0	2.43081	0	0	0	0	-2.07197	-3.30964	Human	NA	NA	NA	NA	NA	NA
5739STDY8351264_GGAAAGCAGTGTACGG-1	0	0	0	0	0	0	-0.700696	-1.05683	Human	NA	NA	NA	NA	NA	NA
5739STDY8351264_GGGAATGCATACTCTT-1	0	0	0	0	0	0	5.52121	-1.68145	Human	NA	NA	NA	NA	NA	NA
5739STDY8351264_GTCTTCGGTGCAACGA-1	0	0	0	0	0	0	3.19567	-3.86898	Human	NA	NA	NA	NA	NA	NA
5739STDY8351264_TACGGTACACCGCTAG-1	0	0	0	0	0	0	4.03742	-2.88096	Human	NA	NA	NA	NA	NA	NA
5739STDY8351264_TCGGTAAGTAAATGAC-1	0	0	0	0	0	0	-0.433722	0.0024127	Human	NA	NA	NA	NA	NA	NA
5739STDY8351264_TGGGAAGGTATTCGTG-1	0	1.56161	0	0	0	0	2.2249	-5.29357	Human	NA	NA	NA	NA	NA	NA
5739STDY8351264_TGGGAAGGTTACCAGT-1	0	0	0	0	0	0	-0.196701	-0.265482	Human	NA	NA	NA	NA	NA	NA
5739STDY8351272_ACGGGCTAGTAGCCGA-1	0	0	0	0	0	0	-2.99319	-1.4279	Human	NA	NA	NA	NA	NA	NA
5739STDY8351217_AAACGGGAGCGCCTTG-1	0	0	0	0	0	0	3.87538	1.74207	Human	NA	NA	NA	NA	NA	NA
5739STDY8351217_AAACGGGTCTTGCAAG-1	0	1.3875	0	0	0	0	2.37954	-2.12479	Human	NA	NA	NA	NA	NA	NA
5739STDY8351217_AAAGATGGTCCGAGTC-1	0	0	0	0	0	0	1.62435	-2.00243	Human	NA	NA	NA	NA	NA	NA
5739STDY8351217_AAGACCTCACAGCCCA-1	0	0	0	0	0	0	-0.965271	-3.01442	Human	NA	NA	NA	NA	NA	NA
5739STDY8351217_ACACCGGAGCCTCGTG-1	0	0	0	0	0	0	0.796672	-0.161047	Human	NA	NA	NA	NA	NA	NA
5739STDY8351217_ACACCGGAGGGTGTTG-1	0	0	0	0	0	0	0.8823	-1.09603	Human	NA	NA	NA	NA	NA	NA
5739STDY8351217_ACATGGTCATTCGACA-1	0	1.52346	0	0	0	0	2.7374	-1.69717	Human	NA	NA	NA	NA	NA	NA
5739STDY8351217_ACCGTAATCTTCGAGA-1	0	0	0	0	0	0	2.19134	-2.11905	Human	NA	NA	NA	NA	NA	NA
5739STDY8351217_ACGATGTAGACTTGAA-1	0	0	0	0	0	0	-1.63164	-3.73872	Human	NA	NA	NA	NA	NA	NA
5739STDY8351217_ACGCCGATCAACGAAA-1	0	0	0	0	0	0	3.12386	1.10451	Human	NA	NA	NA	NA	NA	NA
5739STDY8351217_ACGGGCTCACTTACGA-1	0	0	0	0	0	0	-0.190725	0.744331	Human	NA	NA	NA	NA	NA	NA
5739STDY8351217_ACGTCAACAGCCAGAA-1	0	0	0	0	0	0	0.516919	-2.14181	Human	NA	NA	NA	NA	NA	NA
5739STDY8351217_ACTTGTTCAGCTGTGC-1	0	2.0012	0	0	0	0	2.66322	1.08804	Human	NA	NA	NA	NA	NA	NA
5739STDY8351217_AGCTTGAGTCCTCCAT-1	0	2.41257	0	0	0	0	1.73682	-0.531775	Human	NA	NA	NA	NA	NA	NA
5739STDY8351217_AGGCCACAGCGTGAAC-1	0	0	0	0	0	0	1.84689	-1.44927	Human	NA	NA	NA	NA	NA	NA
5739STDY8351217_AGTGGGAAGACTAGAT-1	0	0	0	1.41588	0	0	7.52167	2.42989	Human	NA	NA	NA	NA	NA	NA
5739STDY8351217_ATAACGCTCCATGAAC-1	0	0	0	0	0	0	-1.2928	-2.49567	Human	NA	NA	NA	NA	NA	NA
5739STDY8351217_ATCGAGTGTCGACTAT-1	0	0	0	0	0	0	2.49128	-1.8511	Human	NA	NA	NA	NA	NA	NA
5739STDY8351217_ATGCGATGTAAATGTG-1	0	0	0	0	0	0	-0.703827	-2.84879	Human	NA	NA	NA	NA	NA	NA
5739STDY8351217_CACAGTACACAAGCCC-1	0	0	0	0	0	0	1.0586	-4.75612	Human	NA	NA	NA	NA	NA	NA
5739STDY8351217_CACCACTAGTCATGCT-1	0	0	0	0	0	0	7.04785	-5.92159	Human	NA	NA	NA	NA	NA	NA
5739STDY8351217_CAGAGAGCATGGAATA-1	0	0	0	0	0	0	2.06289	-1.05536	Human	NA	NA	NA	NA	NA	NA
5739STDY8351217_CAGAGAGGTAAATGAC-1	0	0	0	0	0	0	1.64812	-2.08289	Human	NA	NA	NA	NA	NA	NA
5739STDY8351217_CAGATCAAGATCTGCT-1	0	1.82415	0	0	0	0	0.242122	-4.28626	Human	NA	NA	NA	NA	NA	NA
5739STDY8351217_CAGCATACAGGTCGTC-1	0	2.47747	0	0	0	0	-1.38199	-1.44004	Human	NA	NA	NA	NA	NA	NA
5739STDY8351217_CATCGAAGTGTGACGA-1	0	2.08317	0	0	0	0	2.16363	1.14688	Human	NA	NA	NA	NA	NA	NA
5739STDY8351217_CATGACAGTACCGTTA-1	0	0	0	0	0	0	-0.392213	-2.52822	Human	NA	NA	NA	NA	NA	NA
5739STDY8351217_CATTATCAGCCCAACC-1	0	0	0	0	0	0	3.25256	-2.15904	Human	NA	NA	NA	NA	NA	NA
5739STDY8351217_CCACGGAAGGAACTGC-1	0	0	0	0	0	0	0.338668	-6.05037	Human	NA	NA	NA	NA	NA	NA
5739STDY8351217_CCATTCGCAGTCTTCC-1	0	0	0	0	0	0	2.88745	1.91831	Human	NA	NA	NA	NA	NA	NA
5739STDY8351217_CCGTTCAAGCCACCTG-1	0	0	0	0	0	0	-4.52292	4.97909	Human	NA	NA	NA	NA	NA	NA
5739STDY8351217_CCTATTAAGCTGCAAG-1	0	0	0	0	0	0	-0.106396	-2.39021	Human	NA	NA	NA	NA	NA	NA
5739STDY8351217_CCTCAGTGTGTCTGAT-1	0	0	0	0	0	0	2.84266	1.05855	Human	NA	NA	NA	NA	NA	NA
5739STDY8351217_CCTTTCTCACGGTAGA-1	0	0	0	0	0	0	-1.65616	-2.67058	Human	NA	NA	NA	NA	NA	NA
5739STDY8351217_CGAGCCACAAGGCTCC-1	0	0	0	0	0	0	3.70511	2.10237	Human	NA	NA	NA	NA	NA	NA
5739STDY8351217_CGAGCCAGTTGGTTTG-1	0	0	0	0	0	0	-0.63487	-2.62443	Human	NA	NA	NA	NA	NA	NA
5739STDY8351217_CGATGGCCAACACGCC-1	0	3.50117	0	0	0	0	-1.6487	-0.845653	Human	NA	NA	NA	NA	NA	NA
5739STDY8351217_CGATGGCTCCAAAGTC-1	0	2.46935	0	0	0	0	3.4384	2.23153	Human	NA	NA	NA	NA	NA	NA
5739STDY8351217_CGATGTACACAGTCGC-1	0	0	0	0	0	0	1.3182	-4.44853	Human	NA	NA	NA	NA	NA	NA
5739STDY8351217_CGATTGAAGTGTACTC-1	0	0	0	0	0	0	1.98723	-0.604158	Human	NA	NA	NA	NA	NA	NA
5739STDY8351217_CGCCAAGTCCTTGACC-1	0	0	0	0	0	0	-1.15596	-2.85556	Human	NA	NA	NA	NA	NA	NA
5739STDY8351217_CTAACTTAGAGCTGGT-1	0	0	0	0	0	0	2.28037	-1.02108	Human	NA	NA	NA	NA	NA	NA
5739STDY8351217_CTAAGACTCGCATGAT-1	0	1.55069	0	0	0	0	2.71335	0.277089	Human	NA	NA	NA	NA	NA	NA
5739STDY8351217_CTAGAGTCATCGATTG-1	0	0	0	0	0	0	1.53293	-1.74377	Human	NA	NA	NA	NA	NA	NA
5739STDY8351217_CTCGAGGTCCAGTAGT-1	0	1.47304	0	0	0	0	1.97439	-1.88326	Human	NA	NA	NA	NA	NA	NA
5739STDY8351217_CTCGTACTCGCCATAA-1	0	0	0	0	0	0	3.1404	-0.028726	Human	NA	NA	NA	NA	NA	NA
5739STDY8351217_CTCGTCAGTTTGTTTC-1	0	0	1.5871	0	0	0	2.77316	-0.780848	Human	NA	NA	NA	NA	NA	NA
5739STDY8351217_CTCGTCATCTCCAGGG-1	0	0	0	0	0	0	0.243345	-0.286461	Human	NA	NA	NA	NA	NA	NA
5739STDY8351217_CTCTGGTCAGACAGGT-1	0	0	0	0	0	0	2.27738	-1.25406	Human	NA	NA	NA	NA	NA	NA
5739STDY8351217_CTCTGGTGTACTCTCC-1	0	0	0	0	0	0	-1.0408	-0.512815	Human	NA	NA	NA	NA	NA	NA
5739STDY8351217_CTCTGGTGTCTAGCGC-1	0	0	0	0	0	0	3.18835	-1.8148	Human	NA	NA	NA	NA	NA	NA
5739STDY8351217_CTGTGCTAGAAACCGC-1	0	0	0	0	0	0	0.883962	-0.936397	Human	NA	NA	NA	NA	NA	NA
5739STDY8351217_CTTAACTCAAGGTTTC-1	0	0	0	0	0	0	2.08124	-0.778813	Human	NA	NA	NA	NA	NA	NA
5739STDY8351217_CTTGGCTGTTTAAGCC-1	0	2.85404	0	0	0	0	-0.0300765	0.0741162	Human	NA	NA	NA	NA	NA	NA
5739STDY8351217_GAAACTCAGCTGTCTA-1	0	0	0	0	0	0	-1.54325	-2.47362	Human	NA	NA	NA	NA	NA	NA
5739STDY8351217_GAAACTCGTTCCAACA-1	0	0	0	0	0	0	7.94424	-5.88082	Human	NA	NA	NA	NA	NA	NA
5739STDY8351217_GAACCTAGTAATCACC-1	0	0	0	0	0	0	0.713801	-0.496006	Human	NA	NA	NA	NA	NA	NA
5739STDY8351217_GAAGCAGCACATTAGC-1	0	0	0	0	0	0	1.49261	-2.07259	Human	NA	NA	NA	NA	NA	NA
5739STDY8351217_GAAGCAGGTACTCGCG-1	0	0	0	0	0	0	3.54768	-2.29139	Human	NA	NA	NA	NA	NA	NA
5739STDY8351217_GACCAATCAGATGAGC-1	0	0	0	0	0	0	-1.3955	-1.03452	Human	NA	NA	NA	NA	NA	NA
5739STDY8351217_GACCAATTCTCCTATA-1	0	0	0	0	0	0	4.05344	0.710937	Human	NA	NA	NA	NA	NA	NA
5739STDY8351217_GACGCGTAGTACCGGA-1	0	1.60212	0	0	0	0	2.44274	0.265938	Human	NA	NA	NA	NA	NA	NA
5739STDY8351217_GATCAGTAGAGTACCG-1	0	1.46813	0	0	0	0	8.87614	-3.01152	Human	NA	NA	NA	NA	NA	NA
5739STDY8351217_GATGAGGTCCTTAATC-1	0	0	0	0	0	0	2.20242	-2.227	Human	NA	NA	NA	NA	NA	NA
5739STDY8351217_GCATACAGTACATCCA-1	0	0	0	0	0	0	-2.01048	-1.75909	Human	NA	NA	NA	NA	NA	NA
5739STDY8351217_GCATACAGTACTTAGC-1	0	0	0	0	0	0	6.96224	-7.97957	Human	NA	NA	NA	NA	NA	NA
5739STDY8351217_GCATACATCAACCAAC-1	0	0	0	0	0	0	-0.888853	-1.31733	Human	NA	NA	NA	NA	NA	NA
5739STDY8351217_GCATACATCCGCAGTG-1	0	0	0	0	0	0	-0.578505	-2.99951	Human	NA	NA	NA	NA	NA	NA
5739STDY8351217_GCATGTATCGGCGCAT-1	0	1.53908	0	0	0	0	2.65725	1.03208	Human	NA	NA	NA	NA	NA	NA
5739STDY8351217_GCCTCTAGTACTCTCC-1	0	0	1.6863	0	0	0	1.99922	0.939716	Human	NA	NA	NA	NA	NA	NA
5739STDY8351217_GCGACCAGTGCAGGTA-1	0	1.54428	0	0	0	0	2.6926	-1.00709	Human	NA	NA	NA	NA	NA	NA
5739STDY8351217_GCGCCAAAGACAGGCT-1	0	0	0	0	0	0	-1.79793	-1.82057	Human	NA	NA	NA	NA	NA	NA
5739STDY8351217_GCTGCGAGTCTTCAAG-1	0	0	0	0	0	0	-0.179899	0.0112591	Human	NA	NA	NA	NA	NA	NA
5739STDY8351217_GCTGGGTCAAGCGATG-1	0	0	0	0	0	0	-1.36396	-2.16136	Human	NA	NA	NA	NA	NA	NA
5739STDY8351217_GCTTGAATCGCTAGCG-1	0	0	0	0	0	0	0.313389	-5.85514	Human	NA	NA	NA	NA	NA	NA
5739STDY8351217_GGACAAGTCTTTAGGG-1	0	0	0	0	0	0	0.735986	-4.22742	Human	NA	NA	NA	NA	NA	NA
5739STDY8351217_GGACGTCAGACCTAGG-1	0	0	0	0	0	0	1.013	-5.64815	Human	NA	NA	NA	NA	NA	NA
5739STDY8351217_GGACGTCCACAGGCCT-1	0	0	0	0	0	0	-0.0616048	-0.24269	Human	NA	NA	NA	NA	NA	NA
5739STDY8351217_GGATGTTGTACCTACA-1	0	2.09997	0	0	0	0	3.5073	0.713574	Human	NA	NA	NA	NA	NA	NA
5739STDY8351217_GGCCGATAGATGTGGC-1	0	2.34124	0	0	0	0	-1.10663	-2.77666	Human	NA	NA	NA	NA	NA	NA
5739STDY8351217_GGGAATGCAGGCGATA-1	0	0	0	0	0	0	2.55349	1.59241	Human	NA	NA	NA	NA	NA	NA
5739STDY8351217_GGGAATGTCATCGATG-1	0	0	0	0	0	0	-0.185908	-2.05223	Human	NA	NA	NA	NA	NA	NA
5739STDY8351217_GGGATGATCATTATCC-1	0	0	0	0	0	0	-1.32272	-3.14854	Human	NA	NA	NA	NA	NA	NA
5739STDY8351217_GTAGTCAGTCATATCG-1	0	0	0	0	0	0	2.1358	-1.70767	Human	NA	NA	NA	NA	NA	NA
5739STDY8351217_GTCACGGCATATGAGA-1	0	0	0	0	0	0	2.48	1.07153	Human	NA	NA	NA	NA	NA	NA
5739STDY8351217_GTCTCGTAGCAGACTG-1	0	0	0	0	0	0	1.15917	-1.19126	Human	NA	NA	NA	NA	NA	NA
5739STDY8351217_GTTAAGCGTTCGCGAC-1	0	0	0	0	0	0	0.630075	-5.26468	Human	NA	NA	NA	NA	NA	NA
5739STDY8351217_TACGGATCAGCCTGTG-1	0	0	0	0	0	0	1.48201	-0.883428	Human	NA	NA	NA	NA	NA	NA
5739STDY8351217_TACTTACGTTAAGGGC-1	0	0	0	0	0	0	-1.16878	-3.09377	Human	NA	NA	NA	NA	NA	NA
5739STDY8351217_TAGACCATCCTGCTTG-1	0	0	0	0	0	0	2.18868	1.4893	Human	NA	NA	NA	NA	NA	NA
5739STDY8351217_TAGGCATAGTTATCGC-1	0	0	0	0	0	0	0.833158	-1.77518	Human	NA	NA	NA	NA	NA	NA
5739STDY8351217_TATCTCAGTACGACCC-1	0	2.47597	0	0	0	0	0.548881	-3.04325	Human	NA	NA	NA	NA	NA	NA
5739STDY8351217_TCAACGAAGTGCCAGA-1	2.16142	0	0	4.57515	0	0	-9.08189	0.44426	Human	NA	NA	NA	NA	NA	NA
5739STDY8351217_TCAACGAGTGGGTCAA-1	0	1.58648	0	0	0	0	3.54036	-2.17656	Human	NA	NA	NA	NA	NA	NA
5739STDY8351217_TCACAAGAGTACGACG-1	0	0	0	0	0	0	1.81606	1.45401	Human	NA	NA	NA	NA	NA	NA
5739STDY8351217_TCAGATGTCTAACTGG-1	0	0	0	0	0	0	0.64082	-6.21993	Human	NA	NA	NA	NA	NA	NA
5739STDY8351217_TCAGGATAGAGCTGCA-1	0	0	0	0	0	0	-7.23718	0.162465	Human	NA	NA	NA	NA	NA	NA
5739STDY8351217_TCAGGTATCGGAAATA-1	0	0	0	0	0	0	2.19945	-3.07175	Human	NA	NA	NA	NA	NA	NA
5739STDY8351217_TCAGGTATCTGGAGCC-1	0	0	0	0	0	0	1.71642	-5.17132	Human	NA	NA	NA	NA	NA	NA
5739STDY8351217_TCGCGAGTCTCAAACG-1	0	1.7684	0	0	0	0	0.899162	-0.602245	Human	NA	NA	NA	NA	NA	NA
5739STDY8351217_TCGCGTTTCACCATAG-1	0	0	0	0	0	0	-1.06892	-1.62806	Human	NA	NA	NA	NA	NA	NA
5739STDY8351217_TCGGTAAGTCTAAACC-1	0	0	0	0	0	0	-0.304984	0.661209	Human	NA	NA	NA	NA	NA	NA
5739STDY8351217_TCGTACCGTAAATGAC-1	0	0	0	0	0	0	-1.42861	-0.870793	Human	NA	NA	NA	NA	NA	NA
5739STDY8351217_TCTGGAATCGCCATAA-1	0	0	0	0	0	0	-1.88538	-1.77417	Human	NA	NA	NA	NA	NA	NA
5739STDY8351217_TGACTAGGTATGCTTG-1	0	1.54457	0	0	0	0	0.653438	-5.24615	Human	NA	NA	NA	NA	NA	NA
5739STDY8351217_TGCACCTTCGGCGCAT-1	0	0	0	0	0	0	-0.904747	-3.29813	Human	NA	NA	NA	NA	NA	NA
5739STDY8351217_TGCCCATGTGCAGTAG-1	0	0	0	0	0	0	2.0049	-2.04263	Human	NA	NA	NA	NA	NA	NA
5739STDY8351217_TGCGGGTTCATGGTCA-1	0	0	0	0	0	0	-0.947094	-2.82688	Human	NA	NA	NA	NA	NA	NA
5739STDY8351217_TGCGTGGTCACGCATA-1	0	0	0	0	0	0	1.26359	-4.54259	Human	NA	NA	NA	NA	NA	NA
5739STDY8351217_TGGACGCAGATGGGTC-1	0	0	0	0	0	0	-0.617934	-1.41948	Human	NA	NA	NA	NA	NA	NA
5739STDY8351217_TGGCTGGTCCCTAACC-1	0	0	0	0	0	0	-0.741574	-2.91228	Human	NA	NA	NA	NA	NA	NA
5739STDY8351217_TGGGAAGGTTTGTTGG-1	0	0	0	0	0	0	1.68996	-1.66473	Human	NA	NA	NA	NA	NA	NA
5739STDY8351217_TGGTTCCCATTTGCTT-1	0	0	0	0	0	0	2.40025	-1.54336	Human	NA	NA	NA	NA	NA	NA
5739STDY8351217_TTAGGACGTTCAGGCC-1	0	1.42254	0	0	0	0	2.58361	-1.41079	Human	NA	NA	NA	NA	NA	NA
5739STDY8351217_TTGAACGCAGATCGGA-1	0	0	0	0	0	0	-0.429931	-2.69651	Human	NA	NA	NA	NA	NA	NA
5739STDY8351217_TTGCCGTAGAAGGGTA-1	0	0	0	0	0	0	-2.38111	-0.554451	Human	NA	NA	NA	NA	NA	NA
5739STDY8351217_TTTATGCAGACGCTTT-1	0	0	0	0	0	0	1.57929	-4.25839	Human	NA	NA	NA	NA	NA	NA
5739STDY8351217_TTTCCTCAGAAACGAG-1	0	0	0	0	0	0	6.30843	-6.75225	Human	NA	NA	NA	NA	NA	NA
5739STDY8351217_TTTGGTTGTGAAGGCT-1	0	0	0	0	0	0	2.19645	-1.76518	Human	NA	NA	NA	NA	NA	NA
5739STDY8351217_TTTGTCATCCTATGTT-1	0	0	0	0	0	0	-0.0882414	-2.22817	Human	NA	NA	NA	NA	NA	NA
5739STDY8351225_AAAGATGCAATACGCT-1	0	0	0	0	0	0	-1.35679	-3.13374	Human	NA	NA	NA	NA	NA	NA
5739STDY8351225_AACACGTCACCTGGTG-1	0	0	0	0	0	0	-0.66469	-2.70227	Human	NA	NA	NA	NA	NA	NA
5739STDY8351225_AACCGCGCACGTGAGA-1	0	0	0	0	0	0	1.20786	-0.775221	Human	NA	NA	NA	NA	NA	NA
5739STDY8351225_AACTCCCAGTCACGCC-1	0	0	0	0	0	0	0.889066	-2.21064	Human	NA	NA	NA	NA	NA	NA
5739STDY8351225_AACTCCCTCTGTCCGT-1	0	0	0	0	0	0	1.95	-0.400581	Human	NA	NA	NA	NA	NA	NA
5739STDY8351225_AACTCTTTCATCGCTC-1	0	0	0	0	0	0	0.879957	-0.649273	Human	NA	NA	NA	NA	NA	NA
5739STDY8351225_AAGACCTGTCCTAGCG-1	0	0	0	0	0	0	-0.763467	-1.4547	Human	NA	NA	NA	NA	NA	NA
5739STDY8351225_ACAGCCGAGGTCATCT-1	0	1.52038	0	0	0	0	0.823116	-6.21956	Human	NA	NA	NA	NA	NA	NA
5739STDY8351225_ACATCAGAGCTGGAAC-1	0	0	0	0	0	0	0.868509	-5.87371	Human	NA	NA	NA	NA	NA	NA
5739STDY8351225_ACGATACCAGGCTGAA-1	0	1.46865	0	0	0	0	3.47377	1.93307	Human	NA	NA	NA	NA	NA	NA
5739STDY8351225_ACGGAGAGTTGTCTTT-1	0	0	0	0	0	0	-2.18957	-0.468574	Human	NA	NA	NA	NA	NA	NA
5739STDY8351225_ACTGATGTCGCCCTTA-1	0	0	0	0	0	0	-1.62473	-2.90318	Human	NA	NA	NA	NA	NA	NA
5739STDY8351225_ACTTTCATCTTCGAGA-1	0	0	0	0	0	0	-1.83362	-2.62262	Human	NA	NA	NA	NA	NA	NA
5739STDY8351225_AGAATAGAGCTGATAA-1	0	0	0	0	0	0	-0.522581	-0.240624	Human	NA	NA	NA	NA	NA	NA
5739STDY8351225_AGAGCGATCCGCAGTG-1	0	0	0	0	0	0	1.6641	-0.401321	Human	NA	NA	NA	NA	NA	NA
5739STDY8351225_AGCGTATCAAGCTGAG-1	0	0	0	0	0	0	-0.268694	-1.91744	Human	NA	NA	NA	NA	NA	NA
5739STDY8351225_AGTTGGTGTTGTTTGG-1	0	0	0	0	0	0	0.101503	-6.45633	Human	NA	NA	NA	NA	NA	NA
5739STDY8351225_ATGTGTGGTTCTGTTT-1	0	1.57181	0	0	0	0	0.79502	-6.20669	Human	NA	NA	NA	NA	NA	NA
5739STDY8351225_ATTGGACCAAACAACA-1	0	0	0	0	0	0	0.444381	-6.58537	Human	NA	NA	NA	NA	NA	NA
5739STDY8351225_ATTGGTGAGGGTCTCC-1	0	0	0	0	0	0	1.27358	-3.70653	Human	NA	NA	NA	NA	NA	NA
5739STDY8351225_CACAAACAGCAAATCA-1	0	1.61716	0	0	0	0	2.82248	-0.829448	Human	NA	NA	NA	NA	NA	NA
5739STDY8351225_CACACCTCATTCACTT-1	0	0	0	0	0	0	-0.37208	-2.76713	Human	NA	NA	NA	NA	NA	NA
5739STDY8351225_CACAGTATCATATCGG-1	1.45692	0	0	2.38676	0	0	3.26729	2.40943	Human	NA	NA	NA	NA	NA	NA
5739STDY8351225_CACCACTGTCGTCTTC-1	0	1.43047	0	0	0	0	2.80371	-1.26784	Human	NA	NA	NA	NA	NA	NA
5739STDY8351225_CATGGCGGTATAGGGC-1	0	0	0	0	0	0	-2.04846	-0.355083	Human	NA	NA	NA	NA	NA	NA
5739STDY8351225_CCAGCGATCGCTAGCG-1	0	0	0	0	0	0	-0.785135	-2.73646	Human	NA	NA	NA	NA	NA	NA
5739STDY8351225_CCATTCGCAGTCTTCC-1	0	0	0	0	0	0	1.62994	-1.50354	Human	NA	NA	NA	NA	NA	NA
5739STDY8351225_CCCAATCAGAGCCTAG-1	0	0	0	0	0	0	-0.746065	-2.68292	Human	NA	NA	NA	NA	NA	NA
5739STDY8351225_CCCATACAGCGCTCCA-1	0	0	0	0	0	0	-0.906703	-4.10909	Human	NA	NA	NA	NA	NA	NA
5739STDY8351225_CCGGTAGTCTCTTGAT-1	0	0	0	2.73992	0	0	0.237013	1.72777	Human	NA	NA	NA	NA	NA	NA
5739STDY8351225_CCTTACGGTTGGGACA-1	0	0	0	0	0	0	-1.34781	-3.83572	Human	NA	NA	NA	NA	NA	NA
5739STDY8351225_CGAATGTAGACCACGA-1	0	0	0	0	0	0	-1.10672	-3.9249	Human	NA	NA	NA	NA	NA	NA
5739STDY8351225_CGACCTTAGGCACATG-1	0	0	0	0	0	0	1.22831	-6.20483	Human	NA	NA	NA	NA	NA	NA
5739STDY8351225_CGCGTTTCACACATGT-1	0	0	0	0	0	0	-1.12655	-4.13085	Human	NA	NA	NA	NA	NA	NA
5739STDY8351225_CTAACTTGTGTAATGA-1	0	0	0	0	0	0	-0.825085	-3.61208	Human	NA	NA	NA	NA	NA	NA
5739STDY8351225_CTCTACGTCCAACCAA-1	0	0	0	0	0	0	-0.97586	-1.68434	Human	NA	NA	NA	NA	NA	NA
5739STDY8351225_GAACCTATCATTTGGG-1	0	1.44146	0	0	0	0	3.27796	1.85211	Human	NA	NA	NA	NA	NA	NA
5739STDY8351225_GACACGCCATGGGAAC-1	0	2.4855	0	0	0	0	-0.677249	-5.36143	Human	NA	NA	NA	NA	NA	NA
5739STDY8351225_GACCAATCATTTGCCC-1	0	0	0	0	0	0	-1.43216	-3.79951	Human	NA	NA	NA	NA	NA	NA
5739STDY8351225_GACCTGGAGGTGGGTT-1	0	0	0	0	0	0	0.719408	-6.42644	Human	NA	NA	NA	NA	NA	NA
5739STDY8351225_GACGTGCCATCTGGTA-1	0	0	0	0	0	0	-2.16363	-0.417299	Human	NA	NA	NA	NA	NA	NA
5739STDY8351225_GAGTCCGGTCTACCTC-1	0	1.87656	0	0	0	0	0.644749	2.04635	Human	NA	NA	NA	NA	NA	NA
5739STDY8351225_GATCAGTAGTGAATTG-1	0	0	0	0	0	0	1.81314	-1.52485	Human	NA	NA	NA	NA	NA	NA
5739STDY8351225_GATCGTACAAAGTCAA-1	0	0	0	0	0	0	1.0516	-4.99044	Human	NA	NA	NA	NA	NA	NA
5739STDY8351225_GCATGATGTCAGATAA-1	0	0	0	0	0	0	-0.0686253	0.396882	Human	NA	NA	NA	NA	NA	NA
5739STDY8351225_GCGCAGTAGGAACTGC-1	0	0	0	0	0	0	-2.00861	-0.449091	Human	NA	NA	NA	NA	NA	NA
5739STDY8351225_GCTGGGTAGGATATAC-1	0	1.43606	0	0	0	0	1.98357	0.0472025	Human	NA	NA	NA	NA	NA	NA
5739STDY8351225_GGATGTTCAGTATGCT-1	0	0	0	0	0	0	-1.72203	-2.28642	Human	NA	NA	NA	NA	NA	NA
5739STDY8351225_GGATGTTGTACTCGCG-1	0	0	1.54225	0	0	0	2.80386	0.876685	Human	NA	NA	NA	NA	NA	NA
5739STDY8351225_GGCTGGTTCACGCGGT-1	0	1.4625	0	0	0	0	1.5981	0.298139	Human	NA	NA	NA	NA	NA	NA
5739STDY8351225_GGGTCTGTCCTCGCAT-1	0	1.48719	0	0	0	0	0.692584	-6.23339	Human	NA	NA	NA	NA	NA	NA
5739STDY8351225_GTAACGTGTAGAAGGA-1	0	1.41141	0	0	0	0	3.67481	1.68326	Human	NA	NA	NA	NA	NA	NA
5739STDY8351225_GTAACTGTCCGCAAGC-1	0	0	0	0	0	0	0.158698	0.409016	Human	NA	NA	NA	NA	NA	NA
5739STDY8351225_GTATTCTCAGATCTGT-1	0	0	0	0	0	0	-2.11446	-0.383032	Human	NA	NA	NA	NA	NA	NA
5739STDY8351225_GTCAAGTTCGATGAGG-1	0	0	0	0	0	0	-0.529643	-3.04412	Human	NA	NA	NA	NA	NA	NA
5739STDY8351225_GTCAAGTTCGGTTAAC-1	0	0	0	0	0	0	-1.80975	-1.03474	Human	NA	NA	NA	NA	NA	NA
5739STDY8351225_GTTTCTAAGAGGTTAT-1	0	1.40395	0	0	0	0	2.83494	1.52357	Human	NA	NA	NA	NA	NA	NA
5739STDY8351225_TACCTTAGTCTTGCGG-1	0	0	0	0	0	0	-0.352255	-1.6119	Human	NA	NA	NA	NA	NA	NA
5739STDY8351225_TAGTGGTTCGGTGTTA-1	0	1.38592	0	0	0	0	1.77293	-1.97769	Human	NA	NA	NA	NA	NA	NA
5739STDY8351225_TAGTGGTTCTTTAGGG-1	0	0	0	0	0	0	0.695142	-5.80414	Human	NA	NA	NA	NA	NA	NA
5739STDY8351225_TAGTTGGCAACTGCTA-1	0	0	0	0	0	0	-0.864808	-2.02032	Human	NA	NA	NA	NA	NA	NA
5739STDY8351225_TCACAAGAGCTAACAA-1	0	0	0	0	0	0	-0.864386	-2.45718	Human	NA	NA	NA	NA	NA	NA
5739STDY8351225_TCGAGGCAGTGATCGG-1	0	0	0	0	0	0	-2.20406	-0.596273	Human	NA	NA	NA	NA	NA	NA
5739STDY8351225_TCTATTGCATGACATC-1	0	0	0	0	0	0	2.77419	-0.29265	Human	NA	NA	NA	NA	NA	NA
5739STDY8351225_TCTTCGGAGAGTAAGG-1	0	1.37478	0	0	0	0	1.87138	-2.62348	Human	NA	NA	NA	NA	NA	NA
5739STDY8351225_TGAAAGAGTACCGGCT-1	0	1.65102	0	0	0	0	-1.86117	-0.452767	Human	NA	NA	NA	NA	NA	NA
5739STDY8351225_TGCGTGGCAAAGGCGT-1	0	0	0	0	0	0	0.998633	-5.93486	Human	NA	NA	NA	NA	NA	NA
5739STDY8351225_TGCTACCCAAAGAATC-1	0	0	0	0	0	0	0.601259	-4.80077	Human	NA	NA	NA	NA	NA	NA
5739STDY8351225_TGGCCAGAGAATTCCC-1	0	0	0	0	0	0	-2.0605	-0.468891	Human	NA	NA	NA	NA	NA	NA
5739STDY8351225_TGTTCCGAGTACACCT-1	0	1.51565	0	0	0	0	0.682007	-6.2387	Human	NA	NA	NA	NA	NA	NA
5739STDY8351225_TTCTTAGTCACGATGT-1	0	0	0	1.42493	0	0	1.25455	-5.13372	Human	NA	NA	NA	NA	NA	NA
5739STDY8351225_TTTATGCAGTAAGTAC-1	0	0	0	0	0	0	2.6344	0.0403669	Human	NA	NA	NA	NA	NA	NA
5739STDY8351225_TTTCCTCCATATACCG-1	0	0	0	0	0	0	-2.18382	-0.53837	Human	NA	NA	NA	NA	NA	NA
5739STDY8351225_TTTGCGCTCAGTTCGA-1	0	0	0	0	0	0	0.851831	3.49232	Human	NA	NA	NA	NA	NA	NA
5739STDY8351233_ACGGGCTAGTAGCCGA-1	0	0	0	0	0	0	-1.3616	-1.76501	Human	NA	NA	NA	NA	NA	NA
5739STDY8351233_CTAGTGACAGGGTATG-1	0	0	0	0	0	0	1.52084	0.276519	Human	NA	NA	NA	NA	NA	NA
5739STDY8351233_CTCGGAGTCTTTAGGG-1	0	0	0	0	0	0	-0.490963	-1.62353	Human	NA	NA	NA	NA	NA	NA
5739STDY8351233_CTGATCCCAGTATAAG-1	0	0	0	0	0	0	1.88538	-0.40619	Human	NA	NA	NA	NA	NA	NA
5739STDY8351233_GTCACAAAGAGTGACC-1	0	0	0	0	0	0	0.964047	-6.56136	Human	NA	NA	NA	NA	NA	NA
5739STDY8351241_AAAGCAAAGCACCGTC-1	0	0	0	0	0	0	-0.0855569	-6.01843	Human	NA	NA	NA	NA	NA	NA
5739STDY8351241_AAAGCAAGTGTATGGG-1	0	1.4464	0	0	0	0	3.46393	1.29058	Human	NA	NA	NA	NA	NA	NA
5739STDY8351241_AACGTTGAGGGCTCTC-1	0	0	0	0	0	0	1.55112	-0.558547	Human	NA	NA	NA	NA	NA	NA
5739STDY8351241_AATCGGTCATCGATTG-1	0	0	0	0	0	0	2.81271	-0.137513	Human	NA	NA	NA	NA	NA	NA
5739STDY8351241_ACATCAGGTGCGGTAA-1	0	0	0	0	0	0	1.08426	0.189246	Human	NA	NA	NA	NA	NA	NA
5739STDY8351241_ACCGTAAAGCTGCAAG-1	0	0	0	0	0	0	1.65498	0.451058	Human	NA	NA	NA	NA	NA	NA
5739STDY8351241_ACCTTTAAGACCCACC-1	0	0	0	0	0	0	-0.878401	-2.58972	Human	NA	NA	NA	NA	NA	NA
5739STDY8351241_ACGAGGATCACTTATC-1	0	0	0	0	0	0	2.37171	-0.690279	Human	NA	NA	NA	NA	NA	NA
5739STDY8351241_ACGATGTCAGTCAGAG-1	0	0	0	0	0	0	2.07638	0.0443968	Human	NA	NA	NA	NA	NA	NA
5739STDY8351241_ACGGAGAGTTGATTGC-1	0	0	0	0	0	0	1.41824	0.114453	Human	NA	NA	NA	NA	NA	NA
5739STDY8351241_ACGGCCAGTGGCTCCA-1	0	0	0	0	0	0	-1.27148	-3.13197	Human	NA	NA	NA	NA	NA	NA
5739STDY8351241_ACGGGTCTCCCAGGTG-1	0	1.43047	0	0	0	0	2.59199	-0.523423	Human	NA	NA	NA	NA	NA	NA
5739STDY8351241_ACTGATGAGATGGCGT-1	0	0	0	0	0	0	0.897952	-4.23946	Human	NA	NA	NA	NA	NA	NA
5739STDY8351241_ACTGATGTCGCGTAGC-1	0	0	0	0	0	0	2.34411	0.257213	Human	NA	NA	NA	NA	NA	NA
5739STDY8351241_ACTTGTTCAGGACGTA-1	0	0	0	0	0	0	-0.930602	-2.80583	Human	NA	NA	NA	NA	NA	NA
5739STDY8351241_AGAATAGCACATGACT-1	0	0	0	0	0	0	2.00551	-0.747868	Human	NA	NA	NA	NA	NA	NA
5739STDY8351241_AGAGCTTAGTTAGGTA-1	0	0	0	0	0	0	2.41932	1.69863	Human	NA	NA	NA	NA	NA	NA
5739STDY8351241_AGCGGTCAGAAAGTGG-1	0	1.85169	0	0	0	0	2.59255	1.31678	Human	NA	NA	NA	NA	NA	NA
5739STDY8351241_AGCGTATCACGAAACG-1	0	0	0	0	0	0	2.17674	-1.5277	Human	NA	NA	NA	NA	NA	NA
5739STDY8351241_AGGCCGTGTAAGTTCC-1	0	0	0	0	0	0	0.529161	-6.03472	Human	NA	NA	NA	NA	NA	NA
5739STDY8351241_AGGCCGTGTCTAGGTT-1	0	0	0	0	0	0	-2.04848	-2.13637	Human	NA	NA	NA	NA	NA	NA
5739STDY8351241_AGGGATGCACATTTCT-1	0	2.06793	0	0	0	0	2.66699	-0.912891	Human	NA	NA	NA	NA	NA	NA
5739STDY8351241_AGTTGGTAGGAGTAGA-1	0	0	0	0	0	0	-0.89545	-2.80662	Human	NA	NA	NA	NA	NA	NA
5739STDY8351241_ATAAGAGTCAGCACAT-1	0	1.42757	0	0	0	0	0.883089	-5.32677	Human	NA	NA	NA	NA	NA	NA
5739STDY8351241_ATCTACTAGGACACCA-1	0	0	0	0	0	0	-0.930649	-2.59316	Human	NA	NA	NA	NA	NA	NA
5739STDY8351241_ATCTACTAGTTAAGTG-1	0	2.37062	0	0	0	0	-0.688854	-2.58479	Human	NA	NA	NA	NA	NA	NA
5739STDY8351241_ATCTGCCCAAAGAATC-1	0	1.49172	0	0	0	0	1.09896	-5.69889	Human	NA	NA	NA	NA	NA	NA
5739STDY8351241_ATGGGAGAGCGATAGC-1	0	1.67917	1.67917	0	0	0	2.0835	-0.994879	Human	NA	NA	NA	NA	NA	NA
5739STDY8351241_ATGTGTGTCGTTACGA-1	0	1.43802	0	0	0	0	2.72779	0.438621	Human	NA	NA	NA	NA	NA	NA
5739STDY8351241_ATTGGACGTCGCGAAA-1	0	0	0	0	0	0	1.89641	-0.326753	Human	NA	NA	NA	NA	NA	NA
5739STDY8351241_CAACTAGGTGTTCGAT-1	0	0	0	0	0	0	-1.90759	-0.910618	Human	NA	NA	NA	NA	NA	NA
5739STDY8351241_CAAGTTGAGAGTGAGA-1	0	0	0	0	0	0	1.15053	-4.79126	Human	NA	NA	NA	NA	NA	NA
5739STDY8351241_CACAGTATCCCAACGG-1	0	1.73532	0	0	0	0	1.82233	0.248455	Human	NA	NA	NA	NA	NA	NA
5739STDY8351241_CACATAGAGACGACGT-1	0	0	0	0	0	0	0.50542	-0.428138	Human	NA	NA	NA	NA	NA	NA
5739STDY8351241_CACATAGGTCATCCCT-1	0	0	0	0	0	0	2.70535	0.332962	Human	NA	NA	NA	NA	NA	NA
5739STDY8351241_CACATAGGTTCCCTTG-1	0	0	0	0	0	0	2.98575	-1.75612	Human	NA	NA	NA	NA	NA	NA
5739STDY8351241_CACATAGTCTAACTCT-1	0	0	0	0	0	0	0.587004	-6.31723	Human	NA	NA	NA	NA	NA	NA
5739STDY8351241_CACATTTGTTCGTTGA-1	0	0	0	0	0	0	-1.31992	-2.74646	Human	NA	NA	NA	NA	NA	NA
5739STDY8351241_CACCTTGCAGATGAGC-1	0	0	0	0	0	0	0.0489178	-2.85376	Human	NA	NA	NA	NA	NA	NA
5739STDY8351241_CACTCCACAAAGAATC-1	0	0	0	0	0	0	2.51401	-1.87233	Human	NA	NA	NA	NA	NA	NA
5739STDY8351241_CAGGTGCGTCTCATCC-1	0	0	0	0	0	0	0.531118	-1.05766	Human	NA	NA	NA	NA	NA	NA
5739STDY8351241_CAGTAACGTGCAACGA-1	0	0	0	0	0	0	-1.32015	-1.4041	Human	NA	NA	NA	NA	NA	NA
5739STDY8351241_CAGTCCTAGTACGCCC-1	0	1.71223	0	0	0	0	2.19019	-0.143764	Human	NA	NA	NA	NA	NA	NA
5739STDY8351241_CATGGCGGTCACTTCC-1	0	0	0	0	0	0	2.69288	-6.69664	Human	NA	NA	NA	NA	NA	NA
5739STDY8351241_CCCAATCCAGTCAGAG-1	0	0	0	0	0	0	0.815105	-4.98427	Human	NA	NA	NA	NA	NA	NA
5739STDY8351241_CCGGGATTCATCACCC-1	0	1.745	0	0	0	0	2.05839	0.397575	Human	NA	NA	NA	NA	NA	NA
5739STDY8351241_CCGGTAGAGTGGTAAT-1	0	1.43973	0	0	0	0	2.97388	0.326641	Human	NA	NA	NA	NA	NA	NA
5739STDY8351241_CCTACCACACTACAGT-1	0	0	0	0	0	0	-0.738715	-2.83382	Human	NA	NA	NA	NA	NA	NA
5739STDY8351241_CCTCAGTAGAGACTAT-1	0	1.54864	0	0	0	0	2.72477	0.704953	Human	NA	NA	NA	NA	NA	NA
5739STDY8351241_CCTCAGTTCGTCCAGG-1	0	0	0	0	0	0	0.823194	-5.38138	Human	NA	NA	NA	NA	NA	NA
5739STDY8351241_CCTCTGAAGTGTTGAA-1	0	0	0	0	0	0	-1.12062	-2.79694	Human	NA	NA	NA	NA	NA	NA
5739STDY8351241_CCTTTCTTCAGAGGTG-1	0	0	0	0	0	0	-0.457917	-1.35536	Human	NA	NA	NA	NA	NA	NA
5739STDY8351241_CCTTTCTTCCTTAATC-1	0	0	0	0	0	0	-0.975627	-3.0651	Human	NA	NA	NA	NA	NA	NA
5739STDY8351241_CCTTTCTTCGGAAATA-1	0	0	0	0	0	0	0.78264	-6.54812	Human	NA	NA	NA	NA	NA	NA
5739STDY8351241_CGAACATTCCCTCTTT-1	0	0	0	0	0	0	-0.601916	-0.385044	Human	NA	NA	NA	NA	NA	NA
5739STDY8351241_CGCGGTATCTGGTGTA-1	0	0	0	0	0	0	-0.971724	-4.59821	Human	NA	NA	NA	NA	NA	NA
5739STDY8351241_CGGACACGTGACTCAT-1	0	0	0	0	0	0	0.730144	-5.24933	Human	NA	NA	NA	NA	NA	NA
5739STDY8351241_CTAATGGAGGGAGTAA-1	0	0	0	1.77366	0	0	-2.79799	-2.60719	Human	NA	NA	NA	NA	NA	NA
5739STDY8351241_CTACCCAGTCGCGAAA-1	0	0	0	0	0	0	1.49396	0.398366	Human	NA	NA	NA	NA	NA	NA
5739STDY8351241_CTAGCCTGTTCATGGT-1	0	1.46225	0	0	0	0	-0.518581	-0.519514	Human	NA	NA	NA	NA	NA	NA
5739STDY8351241_CTCCTAGGTAGAGGAA-1	0	0	0	0	0	0	2.24162	-0.915888	Human	NA	NA	NA	NA	NA	NA
5739STDY8351241_CTCGTCACAAACTGTC-1	0	0	0	0	0	0	1.05396	-6.27797	Human	NA	NA	NA	NA	NA	NA
5739STDY8351241_CTCTACGCAGCTGCTG-1	0	0	0	0	0	0	-1.82129	-2.29229	Human	NA	NA	NA	NA	NA	NA
5739STDY8351241_CTGCGGAAGGACACCA-1	0	0	0	0	0	0	-0.794071	-1.3843	Human	NA	NA	NA	NA	NA	NA
5739STDY8351241_CTGGTCTTCTAACCGA-1	0	0	0	0	0	0	1.02882	-0.797072	Human	NA	NA	NA	NA	NA	NA
5739STDY8351241_CTTGGCTGTGACCAAG-1	0	0	0	0	0	0	0.617563	-6.19849	Human	NA	NA	NA	NA	NA	NA
5739STDY8351241_GAAACTCAGATCCCGC-1	0	0	0	0	0	0	-0.0907653	0.725523	Human	NA	NA	NA	NA	NA	NA
5739STDY8351241_GAACCTAGTCAGCTAT-1	0	1.40187	0	0	0	0	0.631837	-1.25681	Human	NA	NA	NA	NA	NA	NA
5739STDY8351241_GAATGAAAGAGTACAT-1	0	0	0	0	0	0	1.59497	-0.393221	Human	NA	NA	NA	NA	NA	NA
5739STDY8351241_GACGCGTTCTTGACGA-1	0	0	0	0	0	0	2.63346	1.06176	Human	NA	NA	NA	NA	NA	NA
5739STDY8351241_GAGCAGAGTTGCTCCT-1	0	1.42661	0	0	0	0	0.761228	-6.1817	Human	NA	NA	NA	NA	NA	NA
5739STDY8351241_GATCTAGAGCGTAATA-1	0	1.48323	0	0	0	0	2.146	0.630036	Human	NA	NA	NA	NA	NA	NA
5739STDY8351241_GCACATACAGATCCAT-1	0	0	0	0	0	0	-1.88537	-2.40997	Human	NA	NA	NA	NA	NA	NA
5739STDY8351241_GCAGCCAGTTGGACCC-1	0	0	0	0	0	0	0.869568	-0.576795	Human	NA	NA	NA	NA	NA	NA
5739STDY8351241_GCGAGAACACGGCCAT-1	0	0	0	0	0	0	0.948977	-6.33367	Human	NA	NA	NA	NA	NA	NA
5739STDY8351241_GCGCAGTAGATCCTGT-1	0	0	0	0	0	0	2.88835	1.81795	Human	NA	NA	NA	NA	NA	NA
5739STDY8351241_GCTTGAACAGGGTTAG-1	0	0	0	0	0	0	0.413255	-6.25435	Human	NA	NA	NA	NA	NA	NA
5739STDY8351241_GGACAAGTCACGACTA-1	0	0	0	3.91691	0	0	2.75853	3.27999	Human	NA	NA	NA	NA	NA	NA
5739STDY8351241_GGCAATTAGCCACCTG-1	0	0	0	0	0	0	1.83488	-2.1461	Human	NA	NA	NA	NA	NA	NA
5739STDY8351241_GGGATGATCAAGGCTT-1	0	0	0	0	0	0	2.59447	-0.638833	Human	NA	NA	NA	NA	NA	NA
5739STDY8351241_GGGCATCGTTCCACAA-1	0	1.55775	0	0	0	0	2.60085	0.587438	Human	NA	NA	NA	NA	NA	NA
5739STDY8351241_GTATCTTCATCGATTG-1	0	0	0	0	0	0	0.0282564	-5.68476	Human	NA	NA	NA	NA	NA	NA
5739STDY8351241_GTGCAGCTCAATCTCT-1	0	0	0	0	0	0	3.03498	0.161496	Human	NA	NA	NA	NA	NA	NA
5739STDY8351241_GTGCTTCGTAGAAGGA-1	0	1.85623	0	0	0	0	2.58013	1.95912	Human	NA	NA	NA	NA	NA	NA
5739STDY8351241_TAAACCGTCATTTGGG-1	0	1.54981	0	0	0	0	0.944737	-5.79963	Human	NA	NA	NA	NA	NA	NA
5739STDY8351241_TAAGAGACATCGGGTC-1	0	0	0	0	0	0	2.20775	-2.80704	Human	NA	NA	NA	NA	NA	NA
5739STDY8351241_TACCTTAGTCTTCTCG-1	0	0	0	0	0	0	-1.70878	-2.71465	Human	NA	NA	NA	NA	NA	NA
5739STDY8351241_TACGGGCCATGCCCGA-1	0	0	0	0	0	0	1.45645	-4.74046	Human	NA	NA	NA	NA	NA	NA
5739STDY8351241_TACGGTAGTCCATGAT-1	0	0	0	0	0	0	0.536661	-6.01074	Human	NA	NA	NA	NA	NA	NA
5739STDY8351241_TCAATCTTCCTGTACC-1	0	0	0	0	0	0	0.697384	-5.92884	Human	NA	NA	NA	NA	NA	NA
5739STDY8351241_TCACGAAGTTACAGAA-1	0	0	0	0	0	0	2.32554	0.119453	Human	NA	NA	NA	NA	NA	NA
5739STDY8351241_TCAGCTCAGCTACCGC-1	0	0	0	0	0	0	-0.0724294	-5.96267	Human	NA	NA	NA	NA	NA	NA
5739STDY8351241_TCAGCTCCAAGCGAGT-1	0	1.72463	0	0	0	0	1.3906	0.828522	Human	NA	NA	NA	NA	NA	NA
5739STDY8351241_TCAGGATCACTCGACG-1	0	0	0	0	0	0	-1.44556	-1.39887	Human	NA	NA	NA	NA	NA	NA
5739STDY8351241_TCGAGGCCACCCATGG-1	0	0	0	0	0	0	1.38258	-0.0851407	Human	NA	NA	NA	NA	NA	NA
5739STDY8351241_TCGCGAGGTTACAGAA-1	0	0	0	0	0	0	-0.0750286	-6.1631	Human	NA	NA	NA	NA	NA	NA
5739STDY8351241_TCGTACCCATACGCTA-1	0	0	0	0	0	0	1.03588	0.0656617	Human	NA	NA	NA	NA	NA	NA
5739STDY8351241_TGACAACAGATAGTCA-1	0	1.44591	0	0	0	0	0.673268	-1.53403	Human	NA	NA	NA	NA	NA	NA
5739STDY8351241_TGACGGCTCATGCAAC-1	0	0	2.57199	0	0	0	-1.98524	-2.31675	Human	NA	NA	NA	NA	NA	NA
5739STDY8351241_TGACGGCTCTGAGGGA-1	0	0	0	0	0	0	1.79755	-1.88821	Human	NA	NA	NA	NA	NA	NA
5739STDY8351241_TGACTAGGTACCATCA-1	0	0	0	0	0	0	-1.84833	-3.59758	Human	NA	NA	NA	NA	NA	NA
5739STDY8351241_TGCACCTAGGCAGGTT-1	0	0	1.42469	0	0	0	2.1912	-0.717278	Human	NA	NA	NA	NA	NA	NA
5739STDY8351241_TGCCCTACACACCGCA-1	0	1.86632	0	0	0	0	1.86441	0.512436	Human	NA	NA	NA	NA	NA	NA
5739STDY8351241_TGCCCTATCACCCGAG-1	0	0	0	0	0	0	2.23488	-4.4231	Human	NA	NA	NA	NA	NA	NA
5739STDY8351241_TGCTACCTCACCTCGT-1	0	0	1.46557	0	0	0	1.08428	-6.77615	Human	NA	NA	NA	NA	NA	NA
5739STDY8351241_TGGCGCAGTGTGAATA-1	0	0	0	0	0	0	0.0160805	-0.898653	Human	NA	NA	NA	NA	NA	NA
5739STDY8351241_TGGTTCCGTAAGCACG-1	0	0	0	0	0	0	2.56099	2.12225	Human	NA	NA	NA	NA	NA	NA
5739STDY8351241_TGTATTCCATCTGGTA-1	0	0	0	0	0	0	1.69383	-4.1345	Human	NA	NA	NA	NA	NA	NA
5739STDY8351241_TTCCCAGGTGTTTGGT-1	0	0	0	0	0	0	-0.668138	-2.76578	Human	NA	NA	NA	NA	NA	NA
5739STDY8351241_TTCGGTCGTCAATGTC-1	0	0	0	0	0	0	-0.230846	-2.8871	Human	NA	NA	NA	NA	NA	NA
5739STDY8351241_TTGACTTAGTGGTAGC-1	0	0	0	0	0	0	-1.92581	-2.70255	Human	NA	NA	NA	NA	NA	NA
5739STDY8351241_TTGCGTCTCCATGAAC-1	0	0	0	0	0	0	7.03796	3.20072	Human	NA	NA	NA	NA	NA	NA
5739STDY8351241_TTTCCTCAGTGAATTG-1	0	1.74578	0	0	0	0	3.59324	2.40821	Human	NA	NA	NA	NA	NA	NA
5739STDY8351249_AAACCTGAGACAGACC-1	0	0	0	0	0	0	9.66566	-1.73882	Human	NA	NA	NA	NA	NA	NA
5739STDY8351249_AAACCTGGTGACGCCT-1	0	0	0	0	0	0	-1.01977	-4.42093	Human	NA	NA	NA	NA	NA	NA
5739STDY8351249_AAATGCCTCGAGAGCA-1	0	0	0	0	0	0	-0.663153	-3.05519	Human	NA	NA	NA	NA	NA	NA
5739STDY8351249_AACACGTAGAAGGACA-1	0	0	0	1.55539	0	0	0.555119	-6.44877	Human	NA	NA	NA	NA	NA	NA
5739STDY8351249_AACTCCCTCGTTACGA-1	0	0	0	0	0	0	0.74308	-6.57763	Human	NA	NA	NA	NA	NA	NA
5739STDY8351249_AACTTTCTCGTTGCCT-1	0	0	0	0	0	0	0.730735	-6.24091	Human	NA	NA	NA	NA	NA	NA
5739STDY8351249_AAGCCGCGTGCCTGTG-1	0	0	0	0	0	0	1.88684	-1.77498	Human	NA	NA	NA	NA	NA	NA
5739STDY8351249_AAGGAGCTCCATGAAC-1	0	0	0	0	0	0	0.977496	-5.51569	Human	NA	NA	NA	NA	NA	NA
5739STDY8351249_AAGGAGCTCTTGCATT-1	0	1.41968	1.41968	0	0	0	1.06088	-1.86646	Human	NA	NA	NA	NA	NA	NA
5739STDY8351249_ACATCAGCAAGTACCT-1	0	0	0	0	0	0	1.21958	-4.5401	Human	NA	NA	NA	NA	NA	NA
5739STDY8351249_ACGCAGCGTAAGGGAA-1	0	1.8917	0	0	0	0	0.714284	-0.911981	Human	NA	NA	NA	NA	NA	NA
5739STDY8351249_ACGGCCAGTCCATCCT-1	0	0	0	0	0	0	2.54429	-1.28172	Human	NA	NA	NA	NA	NA	NA
5739STDY8351249_ACTGTCCGTCGCGTGT-1	0	1.46403	1.46403	0	0	0	1.18589	-2.01862	Human	NA	NA	NA	NA	NA	NA
5739STDY8351249_ACTGTCCTCGATAGAA-1	0	0	0	0	0	0	0.593935	-1.23822	Human	NA	NA	NA	NA	NA	NA
5739STDY8351249_ACTTGTTGTCGAAAGC-1	0	0	0	0	0	0	1.28485	-2.35922	Human	NA	NA	NA	NA	NA	NA
5739STDY8351249_AGAATAGAGGTAGCTG-1	0	0	0	0	0	0	0.879544	-2.75255	Human	NA	NA	NA	NA	NA	NA
5739STDY8351249_AGACGTTCATTGGTAC-1	0	0	0	0	0	0	0.856987	-1.7242	Human	NA	NA	NA	NA	NA	NA
5739STDY8351249_AGAGCTTAGCCCAGCT-1	0	1.44047	0	0	0	0	0.535635	-6.064	Human	NA	NA	NA	NA	NA	NA
5739STDY8351249_AGAGCTTCAGCGTAAG-1	0	0	0	0	0	0	5.99581	-2.5206	Human	NA	NA	NA	NA	NA	NA
5739STDY8351249_AGATCTGAGAATAGGG-1	0	2.20186	0	0	0	0	1.23504	-1.59643	Human	NA	NA	NA	NA	NA	NA
5739STDY8351249_AGATTGCAGTCAATAG-1	0	0	0	0	0	0	5.33835	-1.34979	Human	NA	NA	NA	NA	NA	NA
5739STDY8351249_AGCCTAAAGCCAGAAC-1	0	2.84534	0	0	0	0	0.521394	-6.50898	Human	NA	NA	NA	NA	NA	NA
5739STDY8351249_AGCCTAACACGGCGTT-1	0	0	0	0	0	0	1.06662	-2.19546	Human	NA	NA	NA	NA	NA	NA
5739STDY8351249_AGCCTAACACTGAAGG-1	0	1.43949	0	1.43949	0	0	3.14204	1.4898	Human	NA	NA	NA	NA	NA	NA
5739STDY8351249_AGGGAGTGTTCCGTCT-1	0	0	0	1.64357	0	0	0.932534	-2.30937	Human	NA	NA	NA	NA	NA	NA
5739STDY8351249_AGGGTGAGTAGCGTGA-1	0	0	0	0	0	0	2.06816	-2.52676	Human	NA	NA	NA	NA	NA	NA
5739STDY8351249_AGGTCATAGACAGAGA-1	0	0	0	0	0	0	0.921361	3.45385	Human	NA	NA	NA	NA	NA	NA
5739STDY8351249_ATAACGCCATCAGTAC-1	0	0	0	0	0	0	1.27135	-1.71839	Human	NA	NA	NA	NA	NA	NA
5739STDY8351249_ATAACGCCATGTCCTC-1	0	0	0	0	0	0	0.346421	-0.906994	Human	NA	NA	NA	NA	NA	NA
5739STDY8351249_ATGCGATGTCTCAACA-1	0	0	0	0	0	0	-0.992361	-2.70378	Human	NA	NA	NA	NA	NA	NA
5739STDY8351249_ATTGGACAGGCGATAC-1	0	0	0	0	0	0	0.23523	-5.14161	Human	NA	NA	NA	NA	NA	NA
5739STDY8351249_CAACCAATCCGTTGCT-1	0	0	0	0	0	0	1.34311	-2.47707	Human	NA	NA	NA	NA	NA	NA
5739STDY8351249_CAACCTCTCTGGTATG-1	0	0	0	0	0	0	-1.06696	-2.90676	Human	NA	NA	NA	NA	NA	NA
5739STDY8351249_CAAGGCCTCCACTCCA-1	0	1.46659	0	0	0	0	0.533849	-5.61607	Human	NA	NA	NA	NA	NA	NA
5739STDY8351249_CACATTTAGGCCGAAT-1	0	0	0	0	0	0	2.33468	-2.15915	Human	NA	NA	NA	NA	NA	NA
5739STDY8351249_CACCTTGGTAGCTTGT-1	0	0	0	0	0	0	1.20808	-2.79383	Human	NA	NA	NA	NA	NA	NA
5739STDY8351249_CAGCGACAGATCACGG-1	0	0	0	0	0	0	-2.16296	-1.9657	Human	NA	NA	NA	NA	NA	NA
5739STDY8351249_CATGACACAGTAAGAT-1	0	1.40907	0	0	0	0	1.14451	-1.65088	Human	NA	NA	NA	NA	NA	NA
5739STDY8351249_CATGCCTAGATGAGAG-1	0	1.50958	0	0	0	0	4.08421	0.830101	Human	NA	NA	NA	NA	NA	NA
5739STDY8351249_CCAGCGATCTAACGGT-1	0	0	0	0	0	0	0.0694035	-6.24692	Human	NA	NA	NA	NA	NA	NA
5739STDY8351249_CCTTCCCAGTGCTGCC-1	0	0	0	0	0	0	1.37074	-1.89575	Human	NA	NA	NA	NA	NA	NA
5739STDY8351249_CGATGGCAGTTACGGG-1	0	1.46839	0	0	0	0	0.998774	-0.854519	Human	NA	NA	NA	NA	NA	NA
5739STDY8351249_CGATGGCTCGTAGGAG-1	0	0	0	0	0	0	9.27226	-2.24901	Human	NA	NA	NA	NA	NA	NA
5739STDY8351249_CGATGTAGTCTCCATC-1	0	0	0	0	0	0	-1.61385	-2.63125	Human	NA	NA	NA	NA	NA	NA
5739STDY8351249_CGATTGATCAACACGT-1	0	0	0	0	0	0	-4.07798	5.8583	Human	NA	NA	NA	NA	NA	NA
5739STDY8351249_CGCCAAGAGATGTCGG-1	0	1.55127	0	1.55127	0	0	1.26425	-2.06079	Human	NA	NA	NA	NA	NA	NA
5739STDY8351249_CGCTATCGTCCGAGTC-1	0	0	0	0	0	0	1.56743	-2.39349	Human	NA	NA	NA	NA	NA	NA
5739STDY8351249_CGCTTCAAGTCAATAG-1	0	1.39842	0	0	0	0	1.0329	-5.25535	Human	NA	NA	NA	NA	NA	NA
5739STDY8351249_CGTCACTGTTAGAACA-1	0	2.37592	0	0	0	0	0.362396	-5.67418	Human	NA	NA	NA	NA	NA	NA
5739STDY8351249_CGTCCATGTTTGTTGG-1	0	2.03979	0	0	0	0	1.44215	-0.774268	Human	NA	NA	NA	NA	NA	NA
5739STDY8351249_CGTCTACCAGATCGGA-1	0	0	0	0	0	0	0.89277	-5.11618	Human	NA	NA	NA	NA	NA	NA
5739STDY8351249_CGTGTCTCAACTGGCC-1	0	0	1.5229	0	0	0	2.15543	-2.0743	Human	NA	NA	NA	NA	NA	NA
5739STDY8351249_CGTGTCTCATGTCGAT-1	0	0	0	0	0	0	1.09262	-3.92439	Human	NA	NA	NA	NA	NA	NA
5739STDY8351249_CGTTGGGAGTGGGTTG-1	0	0	0	0	0	0	0.137595	-0.57341	Human	NA	NA	NA	NA	NA	NA
5739STDY8351249_CGTTGGGCACTAGTAC-1	0	0	0	0	0	0	1.01126	-2.58907	Human	NA	NA	NA	NA	NA	NA
5739STDY8351249_CTAAGACCAGCTCGCA-1	0	0	0	0	0	0	0.817354	-6.01646	Human	NA	NA	NA	NA	NA	NA
5739STDY8351249_CTAATGGGTCAGATAA-1	0	0	0	0	0	0	1.42251	-5.93315	Human	NA	NA	NA	NA	NA	NA
5739STDY8351249_CTACATTCACGGTAAG-1	0	0	0	0	0	0	0.528159	-6.60451	Human	NA	NA	NA	NA	NA	NA
5739STDY8351249_CTACGTCAGATGTCGG-1	0	0	0	0	0	0	2.8314	-6.04174	Human	NA	NA	NA	NA	NA	NA
5739STDY8351249_CTCGAGGCAATGTAAG-1	0	1.62008	0	0	0	0	1.25448	-2.36686	Human	NA	NA	NA	NA	NA	NA
5739STDY8351249_CTCGAGGTCCCTAACC-1	0	1.49225	0	0	0	0	2.16709	-6.05978	Human	NA	NA	NA	NA	NA	NA
5739STDY8351249_CTGCCTAAGGCACATG-1	0	0	0	0	0	0	0.787005	-6.02447	Human	NA	NA	NA	NA	NA	NA
5739STDY8351249_CTGTTTAAGATGGCGT-1	0	0	0	0	0	0	0.907451	3.47551	Human	NA	NA	NA	NA	NA	NA
5739STDY8351249_CTGTTTATCCGCATCT-1	0	0	0	0	0	0	0.84238	-2.20274	Human	NA	NA	NA	NA	NA	NA
5739STDY8351249_GACGTGCAGAGTGAGA-1	0	0	0	0	0	0	3.9113	1.80388	Human	NA	NA	NA	NA	NA	NA
5739STDY8351249_GACGTTACAGTCACTA-1	0	0	0	0	0	0	0.928034	3.52084	Human	NA	NA	NA	NA	NA	NA
5739STDY8351249_GACTGCGCATCCTTGC-1	0	0	0	0	0	0	1.84194	-2.19137	Human	NA	NA	NA	NA	NA	NA
5739STDY8351249_GATCAGTGTACTTCTT-1	0	0	0	0	0	0	-0.488357	-2.4935	Human	NA	NA	NA	NA	NA	NA
5739STDY8351249_GATCGCGCATTAGCCA-1	0	0	0	0	0	0	5.54398	-2.8876	Human	NA	NA	NA	NA	NA	NA
5739STDY8351249_GCAATCACAAGTAATG-1	0	0	0	0	0	0	-0.423822	-3.01017	Human	NA	NA	NA	NA	NA	NA
5739STDY8351249_GCATGTAAGCCACCTG-1	0	0	0	0	0	0	5.60501	-1.3068	Human	NA	NA	NA	NA	NA	NA
5739STDY8351249_GCCAAATCAGAGCCAA-1	0	0	0	0	0	0	1.07739	-1.99178	Human	NA	NA	NA	NA	NA	NA
5739STDY8351249_GCCAAATGTAACGACG-1	0	0	0	0	0	0	1.82	-2.35997	Human	NA	NA	NA	NA	NA	NA
5739STDY8351249_GCGACCAGTATATCCG-1	0	0	0	0	0	0	5.47381	-1.50374	Human	NA	NA	NA	NA	NA	NA
5739STDY8351249_GCGAGAATCCCTTGCA-1	0	0	0	0	0	0	0.902593	3.47931	Human	NA	NA	NA	NA	NA	NA
5739STDY8351249_GCGCGATGTTCAGACT-1	0	1.45465	0	0	0	0	1.38979	-2.2335	Human	NA	NA	NA	NA	NA	NA
5739STDY8351249_GCTCTGTTCATATCGG-1	0	1.48719	0	0	0	0	0.766613	-2.34759	Human	NA	NA	NA	NA	NA	NA
5739STDY8351249_GCTGCTTAGCCGCCTA-1	0	0	1.61072	0	0	0	3.44033	2.25379	Human	NA	NA	NA	NA	NA	NA
5739STDY8351249_GCTTCCAAGGTAAACT-1	0	0	0	0	0	0	1.24925	-4.40289	Human	NA	NA	NA	NA	NA	NA
5739STDY8351249_GGACAAGAGTGTACTC-1	0	0	0	0	0	0	2.4912	-1.49918	Human	NA	NA	NA	NA	NA	NA
5739STDY8351249_GGACAAGTCTGAGTGT-1	0	0	0	0	0	0	1.09625	-6.34014	Human	NA	NA	NA	NA	NA	NA
5739STDY8351249_GGATGTTCAGATCTGT-1	0	0	0	0	0	0	-1.44711	-4.10504	Human	NA	NA	NA	NA	NA	NA
5739STDY8351249_GGTATTGAGCAGGTCA-1	0	0	0	0	0	0	1.53696	-2.79612	Human	NA	NA	NA	NA	NA	NA
5739STDY8351249_GGTATTGGTCCTGCTT-1	0	0	0	0	0	0	7.10506	-8.1345	Human	NA	NA	NA	NA	NA	NA
5739STDY8351249_GGTGTTAGTACGAAAT-1	0	0	0	0	0	0	7.13413	-8.14923	Human	NA	NA	NA	NA	NA	NA
5739STDY8351249_GTCGGGTCATATGCTG-1	0	0	0	1.414	0	0	1.60284	-1.62183	Human	NA	NA	NA	NA	NA	NA
5739STDY8351249_GTGTGCGCAATCACAC-1	0	0	0	0	0	0	4.26205	-2.50085	Human	NA	NA	NA	NA	NA	NA
5739STDY8351249_TAAGAGAAGCAGGTCA-1	0	0	0	0	0	0	0.933553	-2.54857	Human	NA	NA	NA	NA	NA	NA
5739STDY8351249_TAAGAGATCCAAAGTC-1	0	0	0	0	0	0	1.68217	-1.98421	Human	NA	NA	NA	NA	NA	NA
5739STDY8351249_TACCTTATCTGATTCT-1	0	0	0	0	0	0	1.35561	-2.22132	Human	NA	NA	NA	NA	NA	NA
5739STDY8351249_TACGGGCCAACTTGAC-1	0	1.42493	0	0	0	0	0.529867	-5.88045	Human	NA	NA	NA	NA	NA	NA
5739STDY8351249_TAGCCGGTCTTCTGGC-1	0	1.43144	0	0	0	0	2.07091	-2.34367	Human	NA	NA	NA	NA	NA	NA
5739STDY8351249_TAGTGGTAGGCCCTCA-1	0	1.40581	0	0	0	0	1.1585	-1.71194	Human	NA	NA	NA	NA	NA	NA
5739STDY8351249_TCAATCTGTTCACGGC-1	0	0	0	2.49412	0	0	-0.779054	-2.51315	Human	NA	NA	NA	NA	NA	NA
5739STDY8351249_TCACAAGAGTCCGTAT-1	0	0	0	0	0	0	0.689348	-3.66906	Human	NA	NA	NA	NA	NA	NA
5739STDY8351249_TCAGGATCATTAACCG-1	0	1.55745	0	1.55745	0	0	0.992313	-1.84616	Human	NA	NA	NA	NA	NA	NA
5739STDY8351249_TCATTTGTCGGAGCAA-1	0	1.40418	0	0	0	0	1.0067	3.53385	Human	NA	NA	NA	NA	NA	NA
5739STDY8351249_TCGTAGACACGTAAGG-1	0	0	0	0	0	0	1.33135	-1.51519	Human	NA	NA	NA	NA	NA	NA
5739STDY8351249_TCGTAGACAGATAATG-1	0	0	0	0	0	0	5.3454	-1.14308	Human	NA	NA	NA	NA	NA	NA
5739STDY8351249_TGCCCTAAGATGCGAC-1	0	1.44839	0	0	0	0	1.30462	-1.88982	Human	NA	NA	NA	NA	NA	NA
5739STDY8351249_TGCTGCTAGGAGCGTT-1	0	1.39544	0	0	0	0	4.61055	0.733434	Human	NA	NA	NA	NA	NA	NA
5739STDY8351249_TTCGAAGGTAGGCTGA-1	0	0	0	0	0	0	0.766963	-5.56711	Human	NA	NA	NA	NA	NA	NA
5739STDY8351249_TTCGGTCCATCCTAGA-1	0	1.44715	0	0	0	0	0.722581	-6.66067	Human	NA	NA	NA	NA	NA	NA
5739STDY8351249_TTCTACAGTCATGCCG-1	0	0	0	0	0	0	1.21034	-4.47365	Human	NA	NA	NA	NA	NA	NA
5739STDY8351249_TTCTCCTGTGGCGAAT-1	0	0	0	0	0	0	1.04952	-1.6814	Human	NA	NA	NA	NA	NA	NA
5739STDY8351257_AAACCTGTCTTGAGAC-1	0	0	0	0	0	0	5.82216	-7.69682	Human	NA	NA	NA	NA	NA	NA
5739STDY8351257_AAATGCCGTATAGTAG-1	0	0	0	0	0	0	6.35017	-2.87982	Human	NA	NA	NA	NA	NA	NA
5739STDY8351257_AAATGCCTCTTTAGTC-1	0	0	0	0	0	0	6.38045	-2.82533	Human	NA	NA	NA	NA	NA	NA
5739STDY8351257_AACCATGCAGCGTCCA-1	0	0	0	0	0	0	6.31829	-3.10397	Human	NA	NA	NA	NA	NA	NA
5739STDY8351257_AACCGCGTCATGCAAC-1	0	0	0	0	0	0	5.51494	-7.41119	Human	NA	NA	NA	NA	NA	NA
5739STDY8351257_AACCGCGTCATTGCCC-1	0	0	0	0	0	0	5.54201	-7.26463	Human	NA	NA	NA	NA	NA	NA
5739STDY8351257_AACCGCGTCCTAGGGC-1	0	0	0	0	0	0	6.44607	-3.70558	Human	NA	NA	NA	NA	NA	NA
5739STDY8351257_AACTCAGCAAACTGTC-1	0	0	0	0	0	0	-1.20932	-5.16074	Human	NA	NA	NA	NA	NA	NA
5739STDY8351257_AACTCTTGTTGATTCG-1	0	0	0	0	0	0	6.15478	-2.5246	Human	NA	NA	NA	NA	NA	NA
5739STDY8351257_AACTCTTTCAACACCA-1	0	0	0	0	0	0	6.04673	-3.58075	Human	NA	NA	NA	NA	NA	NA
5739STDY8351257_AACTGGTCAGTCGTGC-1	0	0	0	0	0	0	5.99596	-7.17922	Human	NA	NA	NA	NA	NA	NA
5739STDY8351257_AAGACCTCAGCATGAG-1	0	0	0	0	0	0	5.78702	-7.22509	Human	NA	NA	NA	NA	NA	NA
5739STDY8351257_AAGGCAGAGTGTTTGC-1	0	0	0	0	0	0	5.62515	-7.33934	Human	NA	NA	NA	NA	NA	NA
5739STDY8351257_AAGGTTCTCGCTTGTC-1	0	0	0	0	0	0	4.86244	-6.80197	Human	NA	NA	NA	NA	NA	NA
5739STDY8351257_AATCGGTTCTTCCTTC-1	0	0	0	0	0	0	5.69162	-7.30175	Human	NA	NA	NA	NA	NA	NA
5739STDY8351257_ACACCAAAGATGCCAG-1	0	0	0	0	0	0	5.90607	-7.53285	Human	NA	NA	NA	NA	NA	NA
5739STDY8351257_ACACCCTTCGCACTCT-1	0	1.75521	0	0	0	0	5.56443	-7.82043	Human	NA	NA	NA	NA	NA	NA
5739STDY8351257_ACAGCCGAGGGTGTTG-1	0	0	0	0	0	0	6.0077	-8.03123	Human	NA	NA	NA	NA	NA	NA
5739STDY8351257_ACAGCCGGTATAGGTA-1	0	0	0	0	0	0	5.66918	-8.02289	Human	NA	NA	NA	NA	NA	NA
5739STDY8351257_ACATACGAGCGCCTTG-1	0	0	0	0	0	0	7.01646	-7.2792	Human	NA	NA	NA	NA	NA	NA
5739STDY8351257_ACCAGTAGTAAAGGAG-1	0	0	0	0	0	0	5.4451	-7.55185	Human	NA	NA	NA	NA	NA	NA
5739STDY8351257_ACCTTTATCTGCGACG-1	0	0	0	0	0	0	6.39333	-7.5267	Human	NA	NA	NA	NA	NA	NA
5739STDY8351257_ACGATGTTCTTAGAGC-1	0	0	0	0	0	0	6.15231	-7.45893	Human	NA	NA	NA	NA	NA	NA
5739STDY8351257_ACGCAGCCAACGATCT-1	0	0	0	0	0	0	5.35986	-6.39015	Human	NA	NA	NA	NA	NA	NA
5739STDY8351257_ACGCCAGGTCATCCCT-1	0	1.41968	0	0	0	0	6.87145	-7.95481	Human	NA	NA	NA	NA	NA	NA
5739STDY8351257_ACGCCGAGTCCCTTGT-1	0	0	0	0	0	0	6.49518	-3.4624	Human	NA	NA	NA	NA	NA	NA
5739STDY8351257_ACGCCGATCGACCAGC-1	0	0	0	0	0	0	6.19881	-7.14014	Human	NA	NA	NA	NA	NA	NA
5739STDY8351257_ACGGCCACACACATGT-1	0	0	0	0	0	0	6.6034	-3.30346	Human	NA	NA	NA	NA	NA	NA
5739STDY8351257_ACGGCCATCGGCCGAT-1	0	0	0	0	0	0	6.24932	-3.13908	Human	NA	NA	NA	NA	NA	NA
5739STDY8351257_ACGTCAAAGCCCAGCT-1	0	0	0	0	0	0	5.57483	-7.45093	Human	NA	NA	NA	NA	NA	NA
5739STDY8351257_ACTTTCAAGACACTAA-1	0	1.77855	0	0	0	0	5.71327	-7.30983	Human	NA	NA	NA	NA	NA	NA
5739STDY8351257_AGAATAGCAAACTGCT-1	0	1.65273	0	0	0	0	6.29057	-2.83753	Human	NA	NA	NA	NA	NA	NA
5739STDY8351257_AGAATAGCATGAACCT-1	0	0	0	0	0	0	6.46987	-3.25919	Human	NA	NA	NA	NA	NA	NA
5739STDY8351257_AGACGTTTCCCTCTTT-1	0	0	0	0	0	0	6.74803	-7.56161	Human	NA	NA	NA	NA	NA	NA
5739STDY8351257_AGAGTGGGTCCGTCAG-1	0	1.40837	0	0	0	0	7.00515	-7.48308	Human	NA	NA	NA	NA	NA	NA
5739STDY8351257_AGATTGCAGAGGTTAT-1	0	0	0	0	0	0	6.4097	-3.35009	Human	NA	NA	NA	NA	NA	NA
5739STDY8351257_AGCCTAAAGCGCTCCA-1	0	0	0	0	0	0	6.18156	-2.7479	Human	NA	NA	NA	NA	NA	NA
5739STDY8351257_AGCCTAACAGCATGAG-1	0	0	0	0	0	0	6.30121	-3.72133	Human	NA	NA	NA	NA	NA	NA
5739STDY8351257_AGCGTATAGCCACTAT-1	0	0	0	0	0	0	6.04139	-3.19615	Human	NA	NA	NA	NA	NA	NA
5739STDY8351257_AGCTCTCGTGTTCGAT-1	0	0	0	0	0	0	6.61102	-7.85477	Human	NA	NA	NA	NA	NA	NA
5739STDY8351257_AGGCCGTCAAGCCGCT-1	0	0	0	0	0	0	5.68881	-8.00093	Human	NA	NA	NA	NA	NA	NA
5739STDY8351257_AGGGATGAGTTTAGGA-1	0	0	0	0	0	0	5.58286	-7.93613	Human	NA	NA	NA	NA	NA	NA
5739STDY8351257_AGGTCCGAGTGGACGT-1	0	0	0	0	0	0	6.44586	-7.13492	Human	NA	NA	NA	NA	NA	NA
5739STDY8351257_AGGTCCGCACAGTCGC-1	0	0	0	0	0	0	5.00476	-6.97155	Human	NA	NA	NA	NA	NA	NA
5739STDY8351257_AGTAGTCCATTGGTAC-1	0	0	0	0	0	0	5.30351	-7.02987	Human	NA	NA	NA	NA	NA	NA
5739STDY8351257_AGTGGGAAGCCCGAAA-1	0	0	0	1.81721	0	0	5.78434	-8.05897	Human	NA	NA	NA	NA	NA	NA
5739STDY8351257_AGTTGGTTCTGTCCGT-1	0	0	0	0	0	0	5.40587	-7.18781	Human	NA	NA	NA	NA	NA	NA
5739STDY8351257_ATAAGAGCAATACGCT-1	0	0	0	0	0	0	6.20199	-3.79203	Human	NA	NA	NA	NA	NA	NA
5739STDY8351257_ATAAGAGGTAGCGCAA-1	0	0	0	0	0	0	6.26897	-7.59027	Human	NA	NA	NA	NA	NA	NA
5739STDY8351257_ATCATCTGTTATGCGT-1	0	0	0	0	0	0	2.89022	-4.62327	Human	NA	NA	NA	NA	NA	NA
5739STDY8351257_ATCGAGTCAAGAGTCG-1	0	0	0	0	0	0	5.87734	-8.13894	Human	NA	NA	NA	NA	NA	NA
5739STDY8351257_ATCGAGTTCAGGCAAG-1	0	0	0	0	0	0	5.61414	-7.066	Human	NA	NA	NA	NA	NA	NA
5739STDY8351257_ATGCGATAGCGTGAGT-1	0	0	0	0	0	0	6.58047	-6.48571	Human	NA	NA	NA	NA	NA	NA
5739STDY8351257_ATTCTACAGGCAGGTT-1	0	0	0	0	0	0	6.97892	-7.38799	Human	NA	NA	NA	NA	NA	NA
5739STDY8351257_ATTGGACAGCAAATCA-1	0	1.54952	0	0	0	0	6.54966	-7.87418	Human	NA	NA	NA	NA	NA	NA
5739STDY8351257_ATTGGACTCAACGGGA-1	0	0	0	0	0	0	5.5379	-7.79449	Human	NA	NA	NA	NA	NA	NA
5739STDY8351257_ATTGGTGAGCTCAACT-1	0	0	0	0	0	0	6.45681	-7.83259	Human	NA	NA	NA	NA	NA	NA
5739STDY8351257_CAACCAACAAGGACTG-1	0	0	0	0	0	0	6.23022	-3.29915	Human	NA	NA	NA	NA	NA	NA
5739STDY8351257_CAAGATCAGACCACGA-1	0	0	0	0	0	0	5.45791	-6.9948	Human	NA	NA	NA	NA	NA	NA
5739STDY8351257_CAAGATCCATCGGTTA-1	0	0	0	0	0	0	5.97748	-7.51557	Human	NA	NA	NA	NA	NA	NA
5739STDY8351257_CAAGATCGTATAAACG-1	0	1.56489	0	0	0	0	6.13262	-2.94695	Human	NA	NA	NA	NA	NA	NA
5739STDY8351257_CAAGGCCGTTGTGGAG-1	0	0	0	0	0	0	5.89317	-2.71235	Human	NA	NA	NA	NA	NA	NA
5739STDY8351257_CAAGGCCTCTTGTATC-1	0	0	0	0	0	0	7.53639	-6.99631	Human	NA	NA	NA	NA	NA	NA
5739STDY8351257_CACACAAGTCTTGATG-1	0	0	0	0	0	0	5.97746	-1.907	Human	NA	NA	NA	NA	NA	NA
5739STDY8351257_CACAGGCTCAGGCAAG-1	0	0	0	0	0	0	5.4788	-7.40237	Human	NA	NA	NA	NA	NA	NA
5739STDY8351257_CACAGTAAGGCCCTCA-1	0	0	0	0	0	0	5.74261	-8.06212	Human	NA	NA	NA	NA	NA	NA
5739STDY8351257_CACCAGGAGTAGGCCA-1	0	0	0	0	0	0	6.52475	-3.35529	Human	NA	NA	NA	NA	NA	NA
5739STDY8351257_CACCAGGTCGACCAGC-1	0	0	0	0	0	0	6.18521	-3.40827	Human	NA	NA	NA	NA	NA	NA
5739STDY8351257_CAGAGAGCAGCTGCTG-1	0	0	0	0	0	0	6.00389	-7.41197	Human	NA	NA	NA	NA	NA	NA
5739STDY8351257_CAGATCACACTGAAGG-1	0	0	0	0	0	0	6.44267	-3.24827	Human	NA	NA	NA	NA	NA	NA
5739STDY8351257_CAGCTAAAGCCACGCT-1	0	0	0	0	0	0	6.586	-7.78474	Human	NA	NA	NA	NA	NA	NA
5739STDY8351257_CAGTAACCAAGAGTCG-1	0	0	0	0	0	0	6.19469	-3.62106	Human	NA	NA	NA	NA	NA	NA
5739STDY8351257_CATATGGGTGTCTGAT-1	0	1.70926	0	0	0	0	6.50732	-7.47017	Human	NA	NA	NA	NA	NA	NA
5739STDY8351257_CATCAAGCACCGATAT-1	0	0	0	0	0	0	6.29823	-7.87417	Human	NA	NA	NA	NA	NA	NA
5739STDY8351257_CATCAGAAGTTAAGTG-1	0	0	0	0	0	0	1.4608	-4.98279	Human	NA	NA	NA	NA	NA	NA
5739STDY8351257_CATCCACTCACTTCAT-1	0	0	0	0	0	0	5.35167	-6.56329	Human	NA	NA	NA	NA	NA	NA
5739STDY8351257_CATCCACTCCTTGACC-1	0	0	0	0	0	0	5.97691	-3.15674	Human	NA	NA	NA	NA	NA	NA
5739STDY8351257_CATCGGGGTCTCAACA-1	0	0	0	0	0	0	6.32303	-3.34598	Human	NA	NA	NA	NA	NA	NA
5739STDY8351257_CATGACATCCACGCAG-1	0	0	0	0	0	0	6.69326	-7.47912	Human	NA	NA	NA	NA	NA	NA
5739STDY8351257_CATGGCGAGGGAACGG-1	0	0	0	0	0	0	5.27111	-7.02679	Human	NA	NA	NA	NA	NA	NA
5739STDY8351257_CATTATCTCGGGAGTA-1	0	0	0	0	0	0	5.4055	-6.77797	Human	NA	NA	NA	NA	NA	NA
5739STDY8351257_CATTATCTCTCCGGTT-1	0	0	0	0	0	0	5.10352	-7.10499	Human	NA	NA	NA	NA	NA	NA
5739STDY8351257_CATTCGCTCAAACCGT-1	0	0	0	0	0	0	6.08202	-7.84802	Human	NA	NA	NA	NA	NA	NA
5739STDY8351257_CATTCGCTCTTTAGTC-1	0	1.76518	0	0	0	0	5.46899	-7.7551	Human	NA	NA	NA	NA	NA	NA
5739STDY8351257_CCACGGACAATAGAGT-1	0	0	0	0	0	0	4.86711	-6.63524	Human	NA	NA	NA	NA	NA	NA
5739STDY8351257_CCACGGAGTACAGTTC-1	0	0	1.80352	0	0	0	6.15334	-3.37322	Human	NA	NA	NA	NA	NA	NA
5739STDY8351257_CCACGGATCGGTCCGA-1	0	0	0	0	0	0	6.09645	-7.36289	Human	NA	NA	NA	NA	NA	NA
5739STDY8351257_CCACTACTCTGCTTGC-1	0	0	0	0	0	0	6.03737	-3.56811	Human	NA	NA	NA	NA	NA	NA
5739STDY8351257_CCATGTCCAGCTGTAT-1	0	0	0	0	0	0	5.37643	-7.30678	Human	NA	NA	NA	NA	NA	NA
5739STDY8351257_CCCAGTTGTCTAGGTT-1	0	0	0	0	0	0	6.67768	-7.57084	Human	NA	NA	NA	NA	NA	NA
5739STDY8351257_CCGGTAGAGACCTTTG-1	0	0	0	0	0	0	5.67057	-7.61601	Human	NA	NA	NA	NA	NA	NA
5739STDY8351257_CCGGTAGAGTGGTAGC-1	0	0	0	0	0	0	6.33391	-7.0308	Human	NA	NA	NA	NA	NA	NA
5739STDY8351257_CCGTACTGTCCCTTGT-1	0	0	0	0	0	0	6.80601	-8.12559	Human	NA	NA	NA	NA	NA	NA
5739STDY8351257_CCTAAAGAGAAGGACA-1	0	0	0	0	0	0	6.23618	-2.98913	Human	NA	NA	NA	NA	NA	NA
5739STDY8351257_CCTACCACAGATGAGC-1	0	0	0	0	0	0	5.50509	-7.08406	Human	NA	NA	NA	NA	NA	NA
5739STDY8351257_CCTACCAGTATTAGCC-1	0	0	0	0	0	0	6.31307	-3.39707	Human	NA	NA	NA	NA	NA	NA
5739STDY8351257_CCTTCGACAAGTTCTG-1	0	0	0	0	0	0	5.21554	-7.03925	Human	NA	NA	NA	NA	NA	NA
5739STDY8351257_CCTTTCTTCCAAAGTC-1	0	0	0	0	0	0	5.72494	-7.49473	Human	NA	NA	NA	NA	NA	NA
5739STDY8351257_CGAACATCAGTGGAGT-1	0	0	0	0	0	0	4.87681	-6.90953	Human	NA	NA	NA	NA	NA	NA
5739STDY8351257_CGAGCACAGGTGATAT-1	0	0	0	0	0	0	5.97568	-3.26234	Human	NA	NA	NA	NA	NA	NA
5739STDY8351257_CGAGCACTCCATGAAC-1	0	0	0	0	0	0	5.98428	-7.96825	Human	NA	NA	NA	NA	NA	NA
5739STDY8351257_CGAGCACTCTGTACGA-1	0	0	0	0	0	0	6.37589	-7.95048	Human	NA	NA	NA	NA	NA	NA
5739STDY8351257_CGCGGTAGTGTCTGAT-1	0	0	0	0	0	0	5.81472	-1.87043	Human	NA	NA	NA	NA	NA	NA
5739STDY8351257_CGCTGGAAGATAGCAT-1	0	0	0	0	0	0	6.55503	-3.3717	Human	NA	NA	NA	NA	NA	NA
5739STDY8351257_CGGACACCAAAGGCGT-1	0	0	0	0	0	0	5.32836	-7.14233	Human	NA	NA	NA	NA	NA	NA
5739STDY8351257_CGTCAGGAGATGTGGC-1	0	0	0	0	0	0	5.53386	-7.51932	Human	NA	NA	NA	NA	NA	NA
5739STDY8351257_CGTGAGCCATTGGGCC-1	0	1.43144	0	1.43144	0	0	6.87585	-7.60593	Human	NA	NA	NA	NA	NA	NA
5739STDY8351257_CGTGTCTTCTTCTGGC-1	0	0	0	1.53593	0	0	6.123	-6.60078	Human	NA	NA	NA	NA	NA	NA
5739STDY8351257_CGTTCTGAGCTAGCCC-1	0	0	0	0	0	0	6.37594	-3.14588	Human	NA	NA	NA	NA	NA	NA
5739STDY8351257_CGTTCTGTCATCACCC-1	0	0	0	0	0	0	5.4339	-7.12141	Human	NA	NA	NA	NA	NA	NA
5739STDY8351257_CTAACTTCAGCATACT-1	0	0	0	0	0	0	5.90408	-7.70575	Human	NA	NA	NA	NA	NA	NA
5739STDY8351257_CTAATGGGTGAGCGAT-1	0	0	0	0	0	0	6.15153	-7.45489	Human	NA	NA	NA	NA	NA	NA
5739STDY8351257_CTACACCCAGCCAGAA-1	0	0	0	0	0	0	2.62529	-3.50815	Human	NA	NA	NA	NA	NA	NA
5739STDY8351257_CTACACCTCGCCGTGA-1	0	0	0	0	0	0	6.63211	-7.70687	Human	NA	NA	NA	NA	NA	NA
5739STDY8351257_CTACGTCCAATCCGAT-1	0	0	0	0	0	0	6.21602	-7.54988	Human	NA	NA	NA	NA	NA	NA
5739STDY8351257_CTAGCCTCAACTGCTA-1	0	0	0	1.82677	0	0	6.06947	-7.29264	Human	NA	NA	NA	NA	NA	NA
5739STDY8351257_CTAGCCTGTCTAACGT-1	0	0	0	0	0	0	6.08973	-7.73472	Human	NA	NA	NA	NA	NA	NA
5739STDY8351257_CTAGTGAAGGAGTTGC-1	0	0	0	0	0	0	6.31754	-3.00975	Human	NA	NA	NA	NA	NA	NA
5739STDY8351257_CTCAGAAAGACCTAGG-1	0	0	0	0	0	0	5.62672	-1.91073	Human	NA	NA	NA	NA	NA	NA
5739STDY8351257_CTCAGAACAGTAACGG-1	0	0	0	0	0	0	5.82547	-2.16405	Human	NA	NA	NA	NA	NA	NA
5739STDY8351257_CTCCTAGAGGGATCTG-1	0	0	0	0	0	0	6.12175	-7.60795	Human	NA	NA	NA	NA	NA	NA
5739STDY8351257_CTCCTAGCATCCGCGA-1	0	1.83557	0	0	0	0	6.01396	-8.06752	Human	NA	NA	NA	NA	NA	NA
5739STDY8351257_CTCGAAAAGGACATTA-1	0	0	0	0	0	0	5.87303	-8.12807	Human	NA	NA	NA	NA	NA	NA
5739STDY8351257_CTCGAAACATGCCTTC-1	0	0	0	0	0	0	5.81163	-8.09353	Human	NA	NA	NA	NA	NA	NA
5739STDY8351257_CTGATAGGTATCACCA-1	0	0	0	0	0	0	6.25133	-2.7704	Human	NA	NA	NA	NA	NA	NA
5739STDY8351257_CTGATCCTCTTGTCAT-1	0	1.76317	0	0	0	0	6.30471	-2.90134	Human	NA	NA	NA	NA	NA	NA
5739STDY8351257_CTGCGGAAGAATTCCC-1	0	1.55775	0	0	0	0	5.70079	-2.9258	Human	NA	NA	NA	NA	NA	NA
5739STDY8351257_CTGCGGAGTCGCTTCT-1	0	0	0	0	0	0	5.74499	-7.59694	Human	NA	NA	NA	NA	NA	NA
5739STDY8351257_CTGGTCTTCAAACAAG-1	0	0	0	0	0	0	5.91793	-2.49508	Human	NA	NA	NA	NA	NA	NA
5739STDY8351257_CTGTGCTGTAGCTTGT-1	0	0	0	0	0	0	5.95101	-7.95842	Human	NA	NA	NA	NA	NA	NA
5739STDY8351257_CTGTGCTGTCACAAGG-1	0	0	0	0	0	0	4.6664	-6.48873	Human	NA	NA	NA	NA	NA	NA
5739STDY8351257_CTGTTTACAGATCCAT-1	0	0	0	0	0	0	5.72465	-7.88349	Human	NA	NA	NA	NA	NA	NA
5739STDY8351257_CTTAACTTCTGGAGCC-1	0	0	0	0	0	0	5.81534	-7.19906	Human	NA	NA	NA	NA	NA	NA
5739STDY8351257_CTTAGGATCCGCATAA-1	0	0	0	0	0	0	5.90888	-7.82656	Human	NA	NA	NA	NA	NA	NA
5739STDY8351257_CTTCTCTGTAAATACG-1	0	0	0	0	0	0	6.26236	-8.13062	Human	NA	NA	NA	NA	NA	NA
5739STDY8351257_CTTTGCGAGAAAGTGG-1	0	0	0	0	0	0	5.34937	-6.67606	Human	NA	NA	NA	NA	NA	NA
5739STDY8351257_GAAACTCTCACCATAG-1	0	1.45516	0	0	0	0	6.9998	-7.09325	Human	NA	NA	NA	NA	NA	NA
5739STDY8351257_GAACATCTCATGTCTT-1	0	0	0	0	0	0	5.43742	-7.06386	Human	NA	NA	NA	NA	NA	NA
5739STDY8351257_GAACCTAAGAGTCTGG-1	0	0	0	0	0	0	7.24837	-7.02945	Human	NA	NA	NA	NA	NA	NA
5739STDY8351257_GAAGCAGCATTAACCG-1	0	0	0	0	0	0	3.98709	-3.7627	Human	NA	NA	NA	NA	NA	NA
5739STDY8351257_GAAGCAGTCGAGGTAG-1	0	0	0	0	0	0	5.50805	-7.46166	Human	NA	NA	NA	NA	NA	NA
5739STDY8351257_GAATGAAAGTAGATGT-1	0	0	0	0	0	0	6.05401	-3.09634	Human	NA	NA	NA	NA	NA	NA
5739STDY8351257_GACACGCTCTTACCGC-1	0	0	0	0	0	0	6.02411	-6.69218	Human	NA	NA	NA	NA	NA	NA
5739STDY8351257_GAGTCCGCAATGTTGC-1	0	0	0	0	0	0	4.66721	-6.48386	Human	NA	NA	NA	NA	NA	NA
5739STDY8351257_GAGTCCGTCACCTTAT-1	0	1.43998	0	0	0	0	6.69574	-7.92699	Human	NA	NA	NA	NA	NA	NA
5739STDY8351257_GATCAGTGTCAGAAGC-1	0	0	0	0	0	0	5.85079	-3.09071	Human	NA	NA	NA	NA	NA	NA
5739STDY8351257_GATCGTAAGAGGTTGC-1	0	0	0	1.83071	0	0	5.47243	-7.19484	Human	NA	NA	NA	NA	NA	NA
5739STDY8351257_GATCTAGAGTGTGGCA-1	0	0	0	0	0	0	6.29449	-3.17456	Human	NA	NA	NA	NA	NA	NA
5739STDY8351257_GATCTAGCATATGGTC-1	0	0	0	0	0	0	6.64235	-7.32541	Human	NA	NA	NA	NA	NA	NA
5739STDY8351257_GATCTAGGTAGCGTCC-1	0	0	0	0	0	0	5.24331	-7.10232	Human	NA	NA	NA	NA	NA	NA
5739STDY8351257_GATGAAAGTTGTACAC-1	0	0	0	0	0	0	5.82807	-8.16446	Human	NA	NA	NA	NA	NA	NA
5739STDY8351257_GATGCTACATACCATG-1	0	0	0	0	0	0	6.23437	-3.02534	Human	NA	NA	NA	NA	NA	NA
5739STDY8351257_GATGCTACATGTAGTC-1	0	0	0	0	0	0	6.13178	-6.89935	Human	NA	NA	NA	NA	NA	NA
5739STDY8351257_GCAATCAGTGACGCCT-1	0	0	0	0	0	0	6.2277	-8.15455	Human	NA	NA	NA	NA	NA	NA
5739STDY8351257_GCACATACAATTCCTT-1	0	0	0	0	0	0	6.38587	-3.26649	Human	NA	NA	NA	NA	NA	NA
5739STDY8351257_GCACATAGTGCCTGTG-1	0	0	0	0	0	0	6.37419	-7.45756	Human	NA	NA	NA	NA	NA	NA
5739STDY8351257_GCAGTTAAGAGACTAT-1	0	1.48428	0	0	0	0	6.73925	-7.71742	Human	NA	NA	NA	NA	NA	NA
5739STDY8351257_GCCAAATTCAACACAC-1	0	0	0	0	0	0	6.23576	-3.31422	Human	NA	NA	NA	NA	NA	NA
5739STDY8351257_GCGACCAAGCCACTAT-1	0	1.79636	0	0	0	0	5.82549	-7.69231	Human	NA	NA	NA	NA	NA	NA
5739STDY8351257_GCGCAACAGTTAGCGG-1	0	0	0	0	0	0	6.30954	-3.00426	Human	NA	NA	NA	NA	NA	NA
5739STDY8351257_GCGCAGTTCCTTGACC-1	0	0	0	0	0	0	5.46235	-7.63712	Human	NA	NA	NA	NA	NA	NA
5739STDY8351257_GCGCCAACAAATCCGT-1	0	0	0	0	0	0	5.78018	-7.1048	Human	NA	NA	NA	NA	NA	NA
5739STDY8351257_GCGCGATGTACATGTC-1	0	0	0	0	0	0	5.48327	-7.31936	Human	NA	NA	NA	NA	NA	NA
5739STDY8351257_GCGGGTTCATGACATC-1	0	0	0	0	0	0	5.29522	-6.6199	Human	NA	NA	NA	NA	NA	NA
5739STDY8351257_GCGGGTTTCTCTGCTG-1	0	0	0	0	0	0	5.64141	-2.56273	Human	NA	NA	NA	NA	NA	NA
5739STDY8351257_GCTCTGTGTGGCCCTA-1	0	0	0	0	0	0	5.39728	-6.93873	Human	NA	NA	NA	NA	NA	NA
5739STDY8351257_GCTCTGTTCCATGAGT-1	0	0	0	0	0	0	5.94467	-7.26274	Human	NA	NA	NA	NA	NA	NA
5739STDY8351257_GCTGCAGAGAAACCAT-1	0	0	0	0	0	0	5.63027	-2.32607	Human	NA	NA	NA	NA	NA	NA
5739STDY8351257_GCTGCGATCTACTATC-1	0	0	0	0	0	0	5.44851	-7.50192	Human	NA	NA	NA	NA	NA	NA
5739STDY8351257_GGAAAGCAGCAGGCTA-1	0	0	0	0	0	0	6.14261	-3.04729	Human	NA	NA	NA	NA	NA	NA
5739STDY8351257_GGACAAGCACAAGTAA-1	0	0	0	0	0	0	5.53583	-8.05407	Human	NA	NA	NA	NA	NA	NA
5739STDY8351257_GGACATTTCATAAAGG-1	0	0	0	0	0	0	5.15665	-7.28453	Human	NA	NA	NA	NA	NA	NA
5739STDY8351257_GGCCGATAGCCTATGT-1	0	0	0	0	0	0	6.79641	-7.50243	Human	NA	NA	NA	NA	NA	NA
5739STDY8351257_GGCCGATGTAGCACGA-1	0	0	0	0	0	0	4.81337	-6.76531	Human	NA	NA	NA	NA	NA	NA
5739STDY8351257_GGCGACTCACCAGGCT-1	0	0	0	0	0	0	5.49853	-7.26006	Human	NA	NA	NA	NA	NA	NA
5739STDY8351257_GGCGACTCAGACGCCT-1	0	1.75127	0	0	0	0	6.14256	-3.28335	Human	NA	NA	NA	NA	NA	NA
5739STDY8351257_GGCTCGATCTCCAACC-1	0	0	0	0	0	0	5.6759	-8.05781	Human	NA	NA	NA	NA	NA	NA
5739STDY8351257_GGCTGGTTCCTATTCA-1	0	1.80395	0	0	0	0	6.17078	-3.2832	Human	NA	NA	NA	NA	NA	NA
5739STDY8351257_GGGACCTAGCGTTTAC-1	0	0	0	0	0	0	5.89244	-2.87722	Human	NA	NA	NA	NA	NA	NA
5739STDY8351257_GGGCACTTCAGATAAG-1	0	0	0	0	0	0	6.56105	-3.47682	Human	NA	NA	NA	NA	NA	NA
5739STDY8351257_GGGTTGCGTGCGAAAC-1	0	0	0	0	0	0	6.09715	-7.96894	Human	NA	NA	NA	NA	NA	NA
5739STDY8351257_GGTGAAGCATGCCTAA-1	0	0	0	0	0	0	5.56966	-6.87887	Human	NA	NA	NA	NA	NA	NA
5739STDY8351257_GGTGCGTTCCAAGTAC-1	0	0	0	0	0	0	6.25118	-7.10564	Human	NA	NA	NA	NA	NA	NA
5739STDY8351257_GGTGCGTTCCCATTAT-1	0	0	0	0	0	0	6.03387	-7.19972	Human	NA	NA	NA	NA	NA	NA
5739STDY8351257_GGTGCGTTCTTGTTTG-1	0	0	0	0	0	0	5.97425	-3.3028	Human	NA	NA	NA	NA	NA	NA
5739STDY8351257_GGTGTTACAATGAAAC-1	0	1.79552	0	0	0	0	6.33918	-7.8281	Human	NA	NA	NA	NA	NA	NA
5739STDY8351257_GTAACGTAGAGACGAA-1	0	0	0	0	0	0	5.77055	-2.70706	Human	NA	NA	NA	NA	NA	NA
5739STDY8351257_GTAACGTCAGATGAGC-1	0	0	0	0	0	0	4.69419	-6.71711	Human	NA	NA	NA	NA	NA	NA
5739STDY8351257_GTACTTTCAAAGCGGT-1	0	0	0	0	0	0	6.51987	-8.10092	Human	NA	NA	NA	NA	NA	NA
5739STDY8351257_GTAGTCAGTAGAGCTG-1	0	0	0	0	0	0	6.04979	-2.60722	Human	NA	NA	NA	NA	NA	NA
5739STDY8351257_GTCAAGTAGCGTTGCC-1	0	0	0	0	0	0	5.92352	-7.60008	Human	NA	NA	NA	NA	NA	NA
5739STDY8351257_GTCAAGTCAGACACTT-1	0	0	0	0	0	0	5.68051	-7.96226	Human	NA	NA	NA	NA	NA	NA
5739STDY8351257_GTCCTCAAGCTAGTCT-1	0	2.54614	0	0	0	0	5.73555	-7.33544	Human	NA	NA	NA	NA	NA	NA
5739STDY8351257_GTCGTAACATGTTCCC-1	0	0	0	0	0	0	6.12268	-7.068	Human	NA	NA	NA	NA	NA	NA
5739STDY8351257_GTCTTCGTCAGCCTAA-1	0	0	0	0	0	0	5.58554	-7.96072	Human	NA	NA	NA	NA	NA	NA
5739STDY8351257_GTGAAGGAGGATCGCA-1	0	0	0	0	0	0	6.82047	-7.1591	Human	NA	NA	NA	NA	NA	NA
5739STDY8351257_GTGCAGCCATAGGATA-1	0	0	1.55333	0	0	0	7.18085	-7.19827	Human	NA	NA	NA	NA	NA	NA
5739STDY8351257_GTGCATAGTGAAGGCT-1	0	0	0	0	0	0	6.16088	-7.42842	Human	NA	NA	NA	NA	NA	NA
5739STDY8351257_GTGCATATCTCCAGGG-1	0	0	0	0	0	0	5.49656	-7.231	Human	NA	NA	NA	NA	NA	NA
5739STDY8351257_GTGCGGTAGGATGGTC-1	0	0	0	0	0	0	4.84244	-6.7762	Human	NA	NA	NA	NA	NA	NA
5739STDY8351257_GTGCGGTTCTCCCTGA-1	0	0	0	0	0	0	5.37139	-7.59252	Human	NA	NA	NA	NA	NA	NA
5739STDY8351257_GTTACAGAGAGCCTAG-1	0	0	0	0	0	0	5.76136	-7.94387	Human	NA	NA	NA	NA	NA	NA
5739STDY8351257_GTTCATTCATTGAGCT-1	0	0	0	0	0	0	6.41946	-3.07077	Human	NA	NA	NA	NA	NA	NA
5739STDY8351257_TAAACCGCAACACCTA-1	0	0	0	0	0	0	6.70502	-7.6961	Human	NA	NA	NA	NA	NA	NA
5739STDY8351257_TAAGTGCGTTCACGGC-1	0	0	0	0	0	0	6.10797	-3.35064	Human	NA	NA	NA	NA	NA	NA
5739STDY8351257_TACACGAAGTGAACGC-1	0	0	0	0	0	0	6.38356	-3.4462	Human	NA	NA	NA	NA	NA	NA
5739STDY8351257_TACAGTGCAATCTACG-1	0	0	0	0	0	0	6.15901	-2.9302	Human	NA	NA	NA	NA	NA	NA
5739STDY8351257_TACAGTGCACAGACTT-1	0	0	0	0	0	0	6.60562	-3.30536	Human	NA	NA	NA	NA	NA	NA
5739STDY8351257_TACAGTGCATGTCTCC-1	0	0	0	0	0	0	6.32788	-3.09103	Human	NA	NA	NA	NA	NA	NA
5739STDY8351257_TACGGGCTCTGCTTGC-1	0	0	0	0	0	0	5.7985	-7.71106	Human	NA	NA	NA	NA	NA	NA
5739STDY8351257_TACTCGCTCCCTCTTT-1	0	0	0	0	0	0	5.43537	-7.06882	Human	NA	NA	NA	NA	NA	NA
5739STDY8351257_TAGACCACAGCTGTAT-1	0	0	0	0	0	0	5.8504	-2.18547	Human	NA	NA	NA	NA	NA	NA
5739STDY8351257_TAGTTGGGTTACGACT-1	0	0	0	0	0	0	6.23985	-7.47045	Human	NA	NA	NA	NA	NA	NA
5739STDY8351257_TATGCCCAGCGATTCT-1	0	0	0	0	0	0	6.65461	-6.79347	Human	NA	NA	NA	NA	NA	NA
5739STDY8351257_TATGCCCCACTCGACG-1	0	0	0	2.50386	0	0	6.02272	-7.3108	Human	NA	NA	NA	NA	NA	NA
5739STDY8351257_TATGCCCTCGGCCGAT-1	0	0	0	0	0	0	6.37918	-3.56027	Human	NA	NA	NA	NA	NA	NA
5739STDY8351257_TCAACGATCCTAGTGA-1	0	0	0	0	0	0	5.99716	-6.9226	Human	NA	NA	NA	NA	NA	NA
5739STDY8351257_TCAGCAAAGAAACGAG-1	0	0	0	0	0	0	5.98709	-3.11606	Human	NA	NA	NA	NA	NA	NA
5739STDY8351257_TCAGCAACAGCTCGCA-1	0	0	0	1.65615	0	0	7.22492	-6.76934	Human	NA	NA	NA	NA	NA	NA
5739STDY8351257_TCAGGTAAGTACACCT-1	0	0	0	0	0	0	6.07834	-2.98057	Human	NA	NA	NA	NA	NA	NA
5739STDY8351257_TCATTACCATGTAGTC-1	0	0	0	1.99872	0	0	6.43554	-6.96037	Human	NA	NA	NA	NA	NA	NA
5739STDY8351257_TCATTACTCTTAGCCC-1	0	0	0	0	0	0	6.27389	-3.36578	Human	NA	NA	NA	NA	NA	NA
5739STDY8351257_TCGAGGCCATGCCCGA-1	0	0	0	0	0	0	6.78451	-7.218	Human	NA	NA	NA	NA	NA	NA
5739STDY8351257_TCGCGTTAGTGTACGG-1	0	0	0	0	0	0	5.62337	-6.95457	Human	NA	NA	NA	NA	NA	NA
5739STDY8351257_TCGGGACGTCGACTAT-1	0	0	0	0	0	0	6.26844	-6.39828	Human	NA	NA	NA	NA	NA	NA
5739STDY8351257_TCTATTGGTTGTGGAG-1	0	0	0	0	0	0	6.53469	-7.54289	Human	NA	NA	NA	NA	NA	NA
5739STDY8351257_TCTCATAAGTCCATAC-1	0	0	0	0	0	0	6.0478	-7.93446	Human	NA	NA	NA	NA	NA	NA
5739STDY8351257_TCTCTAATCAATCACG-1	0	0	0	0	0	0	6.94152	-7.44046	Human	NA	NA	NA	NA	NA	NA
5739STDY8351257_TCTCTAATCCTTGGTC-1	0	0	0	0	0	0	5.82449	-7.56773	Human	NA	NA	NA	NA	NA	NA
5739STDY8351257_TCTGAGACAAACAACA-1	0	0	0	0	0	0	6.00432	-2.85014	Human	NA	NA	NA	NA	NA	NA
5739STDY8351257_TCTGGAACACATTAGC-1	0	0	0	0	0	0	6.36784	-3.059	Human	NA	NA	NA	NA	NA	NA
5739STDY8351257_TCTGGAAGTCCAGTGC-1	0	0	0	0	0	0	6.23222	-8.15316	Human	NA	NA	NA	NA	NA	NA
5739STDY8351257_TCTGGAAGTTCAGGCC-1	0	0	0	0	0	0	6.25844	-7.20389	Human	NA	NA	NA	NA	NA	NA
5739STDY8351257_TGAAAGACATTGGGCC-1	0	0	0	0	0	0	6.31692	-7.28347	Human	NA	NA	NA	NA	NA	NA
5739STDY8351257_TGACAACAGTAGGCCA-1	0	0	0	0	0	0	5.63502	-7.75665	Human	NA	NA	NA	NA	NA	NA
5739STDY8351257_TGACGGCCATGCCCGA-1	0	0	0	0	0	0	6.3572	-3.36279	Human	NA	NA	NA	NA	NA	NA
5739STDY8351257_TGAGAGGCAACGATGG-1	0	2.42515	0	0	0	0	6.30004	-7.58822	Human	NA	NA	NA	NA	NA	NA
5739STDY8351257_TGAGAGGGTTCAGCGC-1	0	0	0	0	0	0	5.82507	-7.32334	Human	NA	NA	NA	NA	NA	NA
5739STDY8351257_TGAGGGAGTATGCTTG-1	0	0	0	1.48719	0	0	7.23346	-7.5034	Human	NA	NA	NA	NA	NA	NA
5739STDY8351257_TGATTTCAGGACTGGT-1	0	0	0	0	0	0	6.58815	-7.29296	Human	NA	NA	NA	NA	NA	NA
5739STDY8351257_TGATTTCTCGTCCGTT-1	0	0	0	0	0	0	5.41875	-7.72307	Human	NA	NA	NA	NA	NA	NA
5739STDY8351257_TGGACGCTCGTGGACC-1	0	0	0	0	0	0	5.29688	-7.21886	Human	NA	NA	NA	NA	NA	NA
5739STDY8351257_TGGCGCACACTGAAGG-1	0	0	0	0	0	0	6.14325	-3.29256	Human	NA	NA	NA	NA	NA	NA
5739STDY8351257_TGGCGCAGTCCTGCTT-1	0	0	0	2.39201	0	0	5.85437	-7.46603	Human	NA	NA	NA	NA	NA	NA
5739STDY8351257_TGGGCGTCACAAGTAA-1	0	0	0	0	0	0	6.38687	-3.1317	Human	NA	NA	NA	NA	NA	NA
5739STDY8351257_TGGGCGTCATGACGGA-1	0	0	0	0	0	0	6.35969	-3.12028	Human	NA	NA	NA	NA	NA	NA
5739STDY8351257_TGGTTAGTCAGGCCCA-1	0	0	0	0	0	0	5.83022	-7.23544	Human	NA	NA	NA	NA	NA	NA
5739STDY8351257_TGTTCCGGTCCGTCAG-1	0	1.76237	0	0	0	0	5.53125	-6.31126	Human	NA	NA	NA	NA	NA	NA
5739STDY8351257_TTAGGACCAGATGGCA-1	0	0	0	0	0	0	6.04864	-7.29114	Human	NA	NA	NA	NA	NA	NA
5739STDY8351257_TTAGTTCCACGAAAGC-1	0	0	0	0	0	0	7.2019	-6.9763	Human	NA	NA	NA	NA	NA	NA
5739STDY8351257_TTCCCAGGTCAGAAGC-1	0	0	0	0	0	0	5.94627	-7.49085	Human	NA	NA	NA	NA	NA	NA
5739STDY8351257_TTCGAAGAGAATAGGG-1	0	0	0	0	0	0	5.7444	-2.9879	Human	NA	NA	NA	NA	NA	NA
5739STDY8351257_TTCTACAGTAGAGCTG-1	0	0	0	0	0	0	6.72264	-7.26398	Human	NA	NA	NA	NA	NA	NA
5739STDY8351257_TTCTCAAGTCGCTTCT-1	0	0	0	0	0	0	6.45642	-3.02277	Human	NA	NA	NA	NA	NA	NA
5739STDY8351257_TTCTCAAGTGGTACAG-1	0	0	0	0	0	0	5.96987	-3.15754	Human	NA	NA	NA	NA	NA	NA
5739STDY8351257_TTGACTTAGGGTTTCT-1	0	0	1.41305	0	0	0	6.92685	-7.3969	Human	NA	NA	NA	NA	NA	NA
5739STDY8351257_TTGACTTCATCGGTTA-1	0	0	0	0	0	0	5.59716	-7.42095	Human	NA	NA	NA	NA	NA	NA
5739STDY8351257_TTGACTTGTCTCCATC-1	0	0	0	0	0	0	7.2513	-7.19787	Human	NA	NA	NA	NA	NA	NA
5739STDY8351257_TTGACTTGTTCCACAA-1	0	0	0	0	0	0	5.65547	-7.3447	Human	NA	NA	NA	NA	NA	NA
5739STDY8351257_TTGCCGTCATCCAACA-1	0	0	0	0	0	0	6.41627	-2.89482	Human	NA	NA	NA	NA	NA	NA
5739STDY8351257_TTGGAACCACCAGCAC-1	0	0	0	0	0	0	6.50162	-7.66698	Human	NA	NA	NA	NA	NA	NA
5739STDY8351257_TTGGCAAAGAGCAATT-1	0	0	0	0	0	0	6.56714	-3.20147	Human	NA	NA	NA	NA	NA	NA
5739STDY8351257_TTGGCAACAGTAACGG-1	0	0	0	0	0	0	6.0148	-2.43868	Human	NA	NA	NA	NA	NA	NA
5739STDY8351257_TTGGCAAGTTCCTCCA-1	0	0	0	0	0	0	6.13286	-3.49718	Human	NA	NA	NA	NA	NA	NA
5739STDY8351257_TTGTAGGTCAAGAAGT-1	0	0	0	0	0	0	6.15977	-2.65243	Human	NA	NA	NA	NA	NA	NA
5739STDY8351257_TTTCCTCTCTATGTGG-1	0	0	0	1.78968	0	0	5.90356	-7.59708	Human	NA	NA	NA	NA	NA	NA
5739STDY8351257_TTTGGTTGTACCGCTG-1	0	0	0	0	0	0	6.54571	-3.19548	Human	NA	NA	NA	NA	NA	NA
5739STDY8351257_TTTGTCAAGTCGCCGT-1	0	1.8272	0	0	0	0	5.60091	-7.09567	Human	NA	NA	NA	NA	NA	NA
5739STDY8351257_TTTGTCATCTACCTGC-1	0	0	0	0	0	0	6.1099	-3.1136	Human	NA	NA	NA	NA	NA	NA
5739STDY8351273_AAACGGGAGCCAGAAC-1	0	0	0	0	0	0	2.03887	-3.53702	Human	NA	NA	NA	NA	NA	NA
5739STDY8351273_AAAGATGGTACTTGAC-1	0	0	0	0	0	0	2.70752	-3.2638	Human	NA	NA	NA	NA	NA	NA
5739STDY8351273_AAAGCAAGTCATCCCT-1	0	0	0	0	0	0	3.32056	-2.57714	Human	NA	NA	NA	NA	NA	NA
5739STDY8351273_AAATGCCAGTTGCAGG-1	0	0	0	0	0	0	-0.4189	-3.41079	Human	NA	NA	NA	NA	NA	NA
5739STDY8351273_AAATGCCGTACCGAGA-1	0	0	0	0	0	0	1.78051	-3.48848	Human	NA	NA	NA	NA	NA	NA
5739STDY8351273_AACCATGTCGGTTAAC-1	0	0	0	0	0	0	-0.00462219	-2.4626	Human	NA	NA	NA	NA	NA	NA
5739STDY8351273_AACTCTTCAGATTGCT-1	1.40954	1.40954	0	0	0	0	2.56344	-3.38694	Human	NA	NA	NA	NA	NA	NA
5739STDY8351273_AACTCTTCATTTCACT-1	0	0	0	0	0	0	2.52042	-2.70713	Human	NA	NA	NA	NA	NA	NA
5739STDY8351273_AATCGGTCAAGGCTCC-1	0	1.84001	0	0	0	0	0.188912	-3.5307	Human	NA	NA	NA	NA	NA	NA
5739STDY8351273_AATCGGTTCGTCCAGG-1	0	0	0	0	0	0	4.35157	-2.85262	Human	NA	NA	NA	NA	NA	NA
5739STDY8351273_ACACCAAAGCCAGTAG-1	0	0	0	0	0	0	2.39932	-3.23012	Human	NA	NA	NA	NA	NA	NA
5739STDY8351273_ACACCCTGTCACCTAA-1	0	0	0	0	0	0	2.65112	-3.09451	Human	NA	NA	NA	NA	NA	NA
5739STDY8351273_ACACTGATCGTGGTCG-1	0	0	0	0	0	0	1.99375	-7.21621	Human	NA	NA	NA	NA	NA	NA
5739STDY8351273_ACAGCTACACGTCAGC-1	0	0	0	0	0	0	-2.2994	-2.77295	Human	NA	NA	NA	NA	NA	NA
5739STDY8351273_ACATCAGAGATATGCA-1	0	0	0	0	0	0	2.25342	-3.2321	Human	NA	NA	NA	NA	NA	NA
5739STDY8351273_ACATCAGGTTCACCTC-1	0	0	0	0	0	0	2.64196	-3.92889	Human	NA	NA	NA	NA	NA	NA
5739STDY8351273_ACCAGTACATCTCGCT-1	0	0	0	0	0	0	2.82197	-5.33911	Human	NA	NA	NA	NA	NA	NA
5739STDY8351273_ACCGTAAGTCGGGTCT-1	0	0	0	0	0	0	2.5036	-4.16739	Human	NA	NA	NA	NA	NA	NA
5739STDY8351273_ACGAGGATCGAATGGG-1	0	0	0	0	0	0	1.50303	-7.17694	Human	NA	NA	NA	NA	NA	NA
5739STDY8351273_ACGGCCAGTTGTCTTT-1	0	0	0	0	0	0	1.10876	-3.09801	Human	NA	NA	NA	NA	NA	NA
5739STDY8351273_ACGGGTCAGAACTGTA-1	0	0	0	0	0	0	-0.730936	-3.40524	Human	NA	NA	NA	NA	NA	NA
5739STDY8351273_ACTGAACCACGGACAA-1	0	0	0	0	0	0	1.15402	-2.73085	Human	NA	NA	NA	NA	NA	NA
5739STDY8351273_ACTGAGTAGCTCCTTC-1	0	1.46839	0	0	0	0	3.3009	-2.6875	Human	NA	NA	NA	NA	NA	NA
5739STDY8351273_ACTGATGGTTATGTGC-1	0	0	0	0	0	0	2.91212	-3.29167	Human	NA	NA	NA	NA	NA	NA
5739STDY8351273_ACTTTCACACATCCAA-1	0	0	0	0	0	0	-0.0900543	-3.86599	Human	NA	NA	NA	NA	NA	NA
5739STDY8351273_AGAGCGATCAAAGACA-1	0	0	0	0	0	0	1.94382	-3.54301	Human	NA	NA	NA	NA	NA	NA
5739STDY8351273_AGCAGCCAGCTGTCTA-1	0	1.59645	0	0	0	0	2.60533	-3.65795	Human	NA	NA	NA	NA	NA	NA
5739STDY8351273_AGCATACAGAGACTTA-1	0	0	0	0	0	0	5.11163	-1.36269	Human	NA	NA	NA	NA	NA	NA
5739STDY8351273_AGCGGTCTCAACCAAC-1	0	0	2.50489	0	0	0	2.42361	-3.74551	Human	NA	NA	NA	NA	NA	NA
5739STDY8351273_AGCTCTCTCTGTTGAG-1	0	0	0	0	0	0	6.15824	-2.16819	Human	NA	NA	NA	NA	NA	NA
5739STDY8351273_AGCTTGACACCTATCC-1	0	0	0	0	0	0	3.90965	-2.8177	Human	NA	NA	NA	NA	NA	NA
5739STDY8351273_AGGGAGTGTGATGATA-1	0	0	0	0	0	0	1.58033	-3.15625	Human	NA	NA	NA	NA	NA	NA
5739STDY8351273_AGGGATGTCGTCCGTT-1	0	0	0	0	0	0	3.25941	-2.73112	Human	NA	NA	NA	NA	NA	NA
5739STDY8351273_AGGGTGACAGCTGTAT-1	0	0	0	0	0	0	-0.803702	-4.56829	Human	NA	NA	NA	NA	NA	NA
5739STDY8351273_AGGTCCGTCGCCAGCA-1	0	0	0	0	0	0	1.99192	-3.6768	Human	NA	NA	NA	NA	NA	NA
5739STDY8351273_AGTAGTCGTGTGGCTC-1	0	0	0	0	0	0	0.398844	-2.51056	Human	NA	NA	NA	NA	NA	NA
5739STDY8351273_AGTCTTTAGTCGCCGT-1	0	0	0	0	0	0	3.74858	-2.7284	Human	NA	NA	NA	NA	NA	NA
5739STDY8351273_AGTGGGATCCACGTGG-1	0	1.77488	1.77488	0	0	0	2.15157	-3.88495	Human	NA	NA	NA	NA	NA	NA
5739STDY8351273_AGTGGGATCGGACAAG-1	0	0	0	0	0	0	-1.58956	-3.20267	Human	NA	NA	NA	NA	NA	NA
5739STDY8351273_AGTGTCAGTATGGTTC-1	0	0	0	0	0	0	2.56215	-3.56103	Human	NA	NA	NA	NA	NA	NA
5739STDY8351273_ATAACGCGTGGTGTAG-1	0	1.8272	0	0	0	0	1.77921	-3.0239	Human	NA	NA	NA	NA	NA	NA
5739STDY8351273_ATAGACCCAGCTTAAC-1	0	0	0	0	0	0	2.30471	-3.8494	Human	NA	NA	NA	NA	NA	NA
5739STDY8351273_ATCCACCAGATCTGCT-1	0	0	0	0	0	0	2.18738	-3.36535	Human	NA	NA	NA	NA	NA	NA
5739STDY8351273_ATCGAGTCACCGGAAA-1	0	0	0	0	0	0	0.326665	-3.09421	Human	NA	NA	NA	NA	NA	NA
5739STDY8351273_ATCTACTGTCGGATCC-1	0	0	0	0	0	0	5.78603	-2.09288	Human	NA	NA	NA	NA	NA	NA
5739STDY8351273_ATGAGGGTCCGAACGC-1	0	0	0	0	0	0	3.17351	-2.65704	Human	NA	NA	NA	NA	NA	NA
5739STDY8351273_ATGTGTGGTGAAGGCT-1	0	0	0	0	0	0	2.19294	-2.85864	Human	NA	NA	NA	NA	NA	NA
5739STDY8351273_ATTGGACCACATTCGA-1	0	0	0	0	0	0	-0.196247	-3.70649	Human	NA	NA	NA	NA	NA	NA
5739STDY8351273_ATTGGACGTCCGACGT-1	0	0	0	0	0	0	2.75124	-3.06915	Human	NA	NA	NA	NA	NA	NA
5739STDY8351273_ATTGGACGTCTCTCTG-1	0	0	0	0	0	0	2.24044	-3.71794	Human	NA	NA	NA	NA	NA	NA
5739STDY8351273_ATTGGACGTGATAAAC-1	0	0	0	0	0	0	2.74985	-3.20508	Human	NA	NA	NA	NA	NA	NA
5739STDY8351273_CAAGGCCCAAACGTGG-1	0	0	0	0	0	0	2.31205	-3.76166	Human	NA	NA	NA	NA	NA	NA
5739STDY8351273_CACAAACTCGGAAACG-1	0	0	1.5215	0	0	0	2.76591	-3.13092	Human	NA	NA	NA	NA	NA	NA
5739STDY8351273_CACATAGGTCTAGAGG-1	0	0	0	0	0	0	3.00682	-2.99777	Human	NA	NA	NA	NA	NA	NA
5739STDY8351273_CACCTTGCAGGGCATA-1	0	0	0	0	0	0	-1.86263	-3.18958	Human	NA	NA	NA	NA	NA	NA
5739STDY8351273_CAGAATCCAGCGAACA-1	0	0	0	0	0	0	2.14779	-3.75691	Human	NA	NA	NA	NA	NA	NA
5739STDY8351273_CAGAATCTCATCATTC-1	0	0	0	0	0	0	5.6066	-2.36141	Human	NA	NA	NA	NA	NA	NA
5739STDY8351273_CAGATCAAGGCGACAT-1	0	0	0	0	0	0	2.80615	-2.86592	Human	NA	NA	NA	NA	NA	NA
5739STDY8351273_CAGCATATCTGTCTCG-1	0	0	0	0	0	0	-0.980679	-3.25852	Human	NA	NA	NA	NA	NA	NA
5739STDY8351273_CAGCTAAAGCGAGAAA-1	0	0	0	0	0	0	5.45226	-1.57142	Human	NA	NA	NA	NA	NA	NA
5739STDY8351273_CAGTAACGTTGCCTCT-1	0	0	0	0	0	0	1.38425	-7.16399	Human	NA	NA	NA	NA	NA	NA
5739STDY8351273_CAGTAACTCCAGGGCT-1	0	0	0	0	0	0	2.30428	-3.85789	Human	NA	NA	NA	NA	NA	NA
5739STDY8351273_CAGTCCTAGTGGAGAA-1	0	1.48719	0	0	0	0	1.46652	-7.13518	Human	NA	NA	NA	NA	NA	NA
5739STDY8351273_CAGTCCTCAGACGCTC-1	0	0	0	0	0	0	2.22926	-4.06667	Human	NA	NA	NA	NA	NA	NA
5739STDY8351273_CATCAAGAGACGACGT-1	0	0	0	0	0	0	2.25415	-2.95291	Human	NA	NA	NA	NA	NA	NA
5739STDY8351273_CATCAGACAGATTGCT-1	0	2.16688	0	0	0	0	1.72635	-6.65578	Human	NA	NA	NA	NA	NA	NA
5739STDY8351273_CATTATCTCATTGCGA-1	0	0	1.54689	0	0	0	2.83972	-3.08147	Human	NA	NA	NA	NA	NA	NA
5739STDY8351273_CATTATCTCTTTACGT-1	0	0	0	0	0	0	-0.651428	-3.13022	Human	NA	NA	NA	NA	NA	NA
5739STDY8351273_CATTCGCCAGCCTGTG-1	0	0	0	0	0	0	2.15111	-3.05252	Human	NA	NA	NA	NA	NA	NA
5739STDY8351273_CATTCGCTCAACGCTA-1	0	0	1.84718	0	0	0	2.14004	-3.84522	Human	NA	NA	NA	NA	NA	NA
5739STDY8351273_CATTCGCTCTTCCTTC-1	0	0	0	0	0	0	2.57007	-3.31848	Human	NA	NA	NA	NA	NA	NA
5739STDY8351273_CCAATCCTCGGAAACG-1	0	0	0	0	0	0	-0.785109	-3.54935	Human	NA	NA	NA	NA	NA	NA
5739STDY8351273_CCACCTACAGCAGTTT-1	0	0	0	0	0	0	2.59328	-3.31534	Human	NA	NA	NA	NA	NA	NA
5739STDY8351273_CCACGGAAGCAGATCG-1	0	0	1.74734	0	0	0	1.98431	-3.64826	Human	NA	NA	NA	NA	NA	NA
5739STDY8351273_CCCAATCTCCAAGCCG-1	0	0	0	0	0	0	1.99494	-3.15308	Human	NA	NA	NA	NA	NA	NA
5739STDY8351273_CCCAGTTGTCTTGTCC-1	0	0	0	0	0	0	7.30598	4.20221	Human	NA	NA	NA	NA	NA	NA
5739STDY8351273_CCCTCCTGTCACTGGC-1	0	1.48481	0	0	0	0	1.5388	-6.79618	Human	NA	NA	NA	NA	NA	NA
5739STDY8351273_CCGGGATCATGTCTCC-1	0	0	0	0	0	0	-0.647258	-2.01798	Human	NA	NA	NA	NA	NA	NA
5739STDY8351273_CCGTTCAAGGGCATGT-1	0	0	0	0	0	0	3.15654	-2.85699	Human	NA	NA	NA	NA	NA	NA
5739STDY8351273_CCGTTCAAGTGTTGAA-1	0	0	0	0	0	0	1.80604	-7.40232	Human	NA	NA	NA	NA	NA	NA
5739STDY8351273_CCGTTCATCATGCATG-1	0	0	0	0	0	0	1.88914	-7.40611	Human	NA	NA	NA	NA	NA	NA
5739STDY8351273_CCTAAAGTCCCATTAT-1	0	1.60054	0	0	0	0	2.35461	-4.00576	Human	NA	NA	NA	NA	NA	NA
5739STDY8351273_CCTAGCTAGACTAGGC-1	0	0	0	0	0	0	2.4211	-3.52394	Human	NA	NA	NA	NA	NA	NA
5739STDY8351273_CCTTCGACAAACGTGG-1	0	0	0	0	0	0	-0.34602	-3.50125	Human	NA	NA	NA	NA	NA	NA
5739STDY8351273_CGAACATGTTGGAGGT-1	0	1.55834	0	0	0	0	2.03624	-3.77843	Human	NA	NA	NA	NA	NA	NA
5739STDY8351273_CGACCTTGTTCGGGCT-1	0	0	0	0	0	0	-0.631447	-3.64721	Human	NA	NA	NA	NA	NA	NA
5739STDY8351273_CGAGCACCATATACGC-1	0	1.51482	0	0	0	0	2.08981	-3.85254	Human	NA	NA	NA	NA	NA	NA
5739STDY8351273_CGAGCCAGTCCGTGAC-1	0	1.42134	0	0	0	0	2.28145	-3.08128	Human	NA	NA	NA	NA	NA	NA
5739STDY8351273_CGAGCCATCCTTTACA-1	0	0	0	0	0	0	1.16454	-2.90594	Human	NA	NA	NA	NA	NA	NA
5739STDY8351273_CGATCGGGTCGCATAT-1	0	0	0	0	0	0	2.31868	-2.98208	Human	NA	NA	NA	NA	NA	NA
5739STDY8351273_CGATCGGTCCACGCAG-1	0	0	1.4422	0	0	0	6.89634	-5.60933	Human	NA	NA	NA	NA	NA	NA
5739STDY8351273_CGATGGCGTTAGTGGG-1	0	1.8691	0	0	0	0	1.33114	-1.98328	Human	NA	NA	NA	NA	NA	NA
5739STDY8351273_CGATGGCGTTCGTCTC-1	0	0	0	0	0	0	2.17813	-6.51555	Human	NA	NA	NA	NA	NA	NA
5739STDY8351273_CGATGTAAGATCGATA-1	0	0	0	0	0	0	2.47383	-2.8862	Human	NA	NA	NA	NA	NA	NA
5739STDY8351273_CGATGTAGTATCTGCA-1	0	0	0	0	0	0	-1.53892	-3.16141	Human	NA	NA	NA	NA	NA	NA
5739STDY8351273_CGCGTTTTCCAGTATG-1	0	1.57575	0	0	0	0	2.83459	-2.83798	Human	NA	NA	NA	NA	NA	NA
5739STDY8351273_CGCTATCTCGTTACAG-1	0	0	0	0	0	0	-0.518165	-3.58563	Human	NA	NA	NA	NA	NA	NA
5739STDY8351273_CGCTATCTCTTGCCGT-1	0	0	0	0	0	0	-1.2739	-3.28887	Human	NA	NA	NA	NA	NA	NA
5739STDY8351273_CGGACACCACATCCAA-1	0	0	0	0	0	0	5.51652	-2.09382	Human	NA	NA	NA	NA	NA	NA
5739STDY8351273_CGGAGCTCAAGTTAAG-1	0	0	0	0	0	0	2.86253	-3.41324	Human	NA	NA	NA	NA	NA	NA
5739STDY8351273_CGTCAGGGTCACTGGC-1	0	0	0	0	0	0	1.96675	-2.67992	Human	NA	NA	NA	NA	NA	NA
5739STDY8351273_CGTGAGCCACTGAAGG-1	0	0	0	0	0	0	2.16019	-2.67508	Human	NA	NA	NA	NA	NA	NA
5739STDY8351273_CGTGAGCCAGTGAGTG-1	0	0	0	0	0	0	2.7328	-3.09579	Human	NA	NA	NA	NA	NA	NA
5739STDY8351273_CGTGTCTTCGAGAGCA-1	0	0	0	0	0	0	2.67489	-2.68012	Human	NA	NA	NA	NA	NA	NA
5739STDY8351273_CGTTCTGAGCAATCTC-1	0	0	0	0	0	0	1.18851	-6.79229	Human	NA	NA	NA	NA	NA	NA
5739STDY8351273_CGTTCTGAGGCAATTA-1	0	0	0	0	0	0	-0.606076	-3.56895	Human	NA	NA	NA	NA	NA	NA
5739STDY8351273_CGTTGGGCACGGTAAG-1	0	0	0	0	0	0	4.35911	-1.10328	Human	NA	NA	NA	NA	NA	NA
5739STDY8351273_CTAACTTGTCGAACAG-1	0	0	0	0	0	0	2.0403	-3.13098	Human	NA	NA	NA	NA	NA	NA
5739STDY8351273_CTAACTTTCATGCTCC-1	0	0	0	0	0	0	1.92438	-2.9296	Human	NA	NA	NA	NA	NA	NA
5739STDY8351273_CTAAGACTCTGCGGCA-1	0	2.562	0	0	0	0	-1.50529	-3.04609	Human	NA	NA	NA	NA	NA	NA
5739STDY8351273_CTACCCATCGCGATCG-1	0	0	0	0	0	0	2.74893	-3.69427	Human	NA	NA	NA	NA	NA	NA
5739STDY8351273_CTAGAGTCACGACTCG-1	0	0	1.64763	0	0	0	1.87596	-3.3209	Human	NA	NA	NA	NA	NA	NA
5739STDY8351273_CTAGAGTGTGAAAGAG-1	0	0	0	0	0	0	2.34569	-6.81734	Human	NA	NA	NA	NA	NA	NA
5739STDY8351273_CTAGCCTTCGGCGCAT-1	0	0	0	0	0	0	1.86963	-3.60746	Human	NA	NA	NA	NA	NA	NA
5739STDY8351273_CTCAGAATCGAGAGCA-1	0	0	0	0	0	0	-1.49336	-3.42229	Human	NA	NA	NA	NA	NA	NA
5739STDY8351273_CTCCTAGAGCCGGTAA-1	0	0	0	0	0	0	2.36633	-3.96812	Human	NA	NA	NA	NA	NA	NA
5739STDY8351273_CTCCTAGTCCACGAAT-1	0	0	0	0	0	0	2.89977	-3.7162	Human	NA	NA	NA	NA	NA	NA
5739STDY8351273_CTCGGAGTCATCACCC-1	0	0	0	0	0	0	2.29377	-3.01437	Human	NA	NA	NA	NA	NA	NA
5739STDY8351273_CTCGGGAAGATCTGAA-1	0	0	0	0	0	0	2.65314	-3.59969	Human	NA	NA	NA	NA	NA	NA
5739STDY8351273_CTCTACGGTACAGTGG-1	0	0	1.59488	0	0	0	2.20983	-2.64751	Human	NA	NA	NA	NA	NA	NA
5739STDY8351273_CTCTACGTCTCGGACG-1	0	0	0	0	0	0	-1.02028	-4.04588	Human	NA	NA	NA	NA	NA	NA
5739STDY8351273_CTCTGGTTCAACGGGA-1	0	0	0	0	0	0	3.66532	-2.66177	Human	NA	NA	NA	NA	NA	NA
5739STDY8351273_CTGAAACAGTTGAGTA-1	0	0	0	0	0	0	2.03717	-2.88564	Human	NA	NA	NA	NA	NA	NA
5739STDY8351273_CTGAAACTCTGCTGCT-1	0	0	0	0	0	0	-0.0498236	-2.64383	Human	NA	NA	NA	NA	NA	NA
5739STDY8351273_CTGAAGTGTAAGAGGA-1	0	0	0	0	0	0	2.18732	-3.27162	Human	NA	NA	NA	NA	NA	NA
5739STDY8351273_CTGCCTAGTTCGCTAA-1	0	0	0	0	0	0	2.96033	-2.83121	Human	NA	NA	NA	NA	NA	NA
5739STDY8351273_CTGCCTATCTGGTTCC-1	0	0	0	0	0	0	-2.17682	-1.06788	Human	NA	NA	NA	NA	NA	NA
5739STDY8351273_CTGCGGAGTCGGCATC-1	0	0	0	0	0	0	-0.808736	-3.39488	Human	NA	NA	NA	NA	NA	NA
5739STDY8351273_CTGGTCTCATGTAGTC-1	0	0	0	0	0	0	-1.08996	-4.16345	Human	NA	NA	NA	NA	NA	NA
5739STDY8351273_CTGTGCTAGGCGTACA-1	0	0	0	0	0	0	-0.465771	-4.83166	Human	NA	NA	NA	NA	NA	NA
5739STDY8351273_CTTAACTTCGTTACAG-1	0	0	0	0	0	0	2.60204	-3.80209	Human	NA	NA	NA	NA	NA	NA
5739STDY8351273_CTTCTCTCAGTCAGAG-1	0	0	0	0	0	0	-0.661592	-3.61596	Human	NA	NA	NA	NA	NA	NA
5739STDY8351273_CTTTGCGGTTTGTGTG-1	0	0	0	0	0	0	1.66789	-7.28091	Human	NA	NA	NA	NA	NA	NA
5739STDY8351273_GAACATCAGGCCCTTG-1	0	0	0	0	0	0	2.97685	1.14759	Human	NA	NA	NA	NA	NA	NA
5739STDY8351273_GAACATCGTCTACCTC-1	0	0	0	0	0	0	0.816553	-6.66013	Human	NA	NA	NA	NA	NA	NA
5739STDY8351273_GAACCTACATTGGTAC-1	0	0	0	0	0	0	2.07021	-3.12693	Human	NA	NA	NA	NA	NA	NA
5739STDY8351273_GAAGCAGGTGGCGAAT-1	0	0	0	0	0	0	-0.603007	-3.61262	Human	NA	NA	NA	NA	NA	NA
5739STDY8351273_GAATAAGTCCGTTGCT-1	0	0	0	0	0	0	3.60172	-2.74974	Human	NA	NA	NA	NA	NA	NA
5739STDY8351273_GACAGAGTCATGCTCC-1	0	1.8294	0	0	0	0	2.15888	-2.82064	Human	NA	NA	NA	NA	NA	NA
5739STDY8351273_GACGCGTTCGGAATCT-1	0	0	0	0	0	0	0.0676211	-0.163223	Human	NA	NA	NA	NA	NA	NA
5739STDY8351273_GACGGCTTCTTCCTTC-1	0	0	0	0	0	0	1.50742	-2.62238	Human	NA	NA	NA	NA	NA	NA
5739STDY8351273_GACGTGCAGGCGCTCT-1	0	0	0	0	0	0	2.47687	-3.33972	Human	NA	NA	NA	NA	NA	NA
5739STDY8351273_GACTACAAGCTTCGCG-1	0	0	0	0	0	0	-0.592313	-3.44497	Human	NA	NA	NA	NA	NA	NA
5739STDY8351273_GACTGCGAGGCAGTCA-1	0	0	0	0	0	0	2.25315	-3.1353	Human	NA	NA	NA	NA	NA	NA
5739STDY8351273_GACTGCGCATCGGAAG-1	0	0	0	0	0	0	-1.7382	-3.27358	Human	NA	NA	NA	NA	NA	NA
5739STDY8351273_GATCGATCACACCGCA-1	0	0	0	0	0	0	2.12217	-3.32116	Human	NA	NA	NA	NA	NA	NA
5739STDY8351273_GATCGATGTACCGAGA-1	0	0	1.61587	0	0	0	3.06664	-2.99925	Human	NA	NA	NA	NA	NA	NA
5739STDY8351273_GATCTAGCACCTGGTG-1	0	0	0	0	0	0	-0.657242	-3.79321	Human	NA	NA	NA	NA	NA	NA
5739STDY8351273_GATCTAGCATGTTGAC-1	0	0	0	0	0	0	1.98077	-3.58299	Human	NA	NA	NA	NA	NA	NA
5739STDY8351273_GATCTAGTCGAATCCA-1	0	0	0	0	0	0	5.83048	-2.02226	Human	NA	NA	NA	NA	NA	NA
5739STDY8351273_GATGAGGGTCATACTG-1	0	0	0	0	0	0	1.2616	-6.78268	Human	NA	NA	NA	NA	NA	NA
5739STDY8351273_GCAAACTTCTGGCGTG-1	0	1.58896	0	0	0	0	2.58067	-3.42295	Human	NA	NA	NA	NA	NA	NA
5739STDY8351273_GCACATATCAAGGCTT-1	0	0	0	0	0	0	-0.180612	-3.45987	Human	NA	NA	NA	NA	NA	NA
5739STDY8351273_GCACTCTAGGTCGGAT-1	0	0	0	0	0	0	0.654613	-6.1777	Human	NA	NA	NA	NA	NA	NA
5739STDY8351273_GCAGCCACATCCCATC-1	0	0	0	0	0	0	0.964592	0.601434	Human	NA	NA	NA	NA	NA	NA
5739STDY8351273_GCAGTTACACATCTTT-1	0	0	0	0	0	0	2.09234	-2.9895	Human	NA	NA	NA	NA	NA	NA
5739STDY8351273_GCAGTTAGTCCGAATT-1	0	0	0	0	0	0	1.75184	-7.32611	Human	NA	NA	NA	NA	NA	NA
5739STDY8351273_GCCTCTAAGGCCATAG-1	0	0	0	0	0	0	-0.998708	-3.37465	Human	NA	NA	NA	NA	NA	NA
5739STDY8351273_GCGCAACAGGACGAAA-1	0	0	0	0	0	0	-1.29391	-3.35693	Human	NA	NA	NA	NA	NA	NA
5739STDY8351273_GCGCGATTCAGCGATT-1	0	1.71634	0	0	0	0	3.26224	-2.99865	Human	NA	NA	NA	NA	NA	NA
5739STDY8351273_GCGGGTTAGGGTGTTG-1	0	0	0	0	0	0	2.04703	-3.81756	Human	NA	NA	NA	NA	NA	NA
5739STDY8351273_GCTCCTACATTTGCCC-1	0	0	0	0	0	0	-1.22529	-3.36084	Human	NA	NA	NA	NA	NA	NA
5739STDY8351273_GCTGCAGGTCGGCACT-1	0	0	0	0	0	0	-1.89176	-2.73154	Human	NA	NA	NA	NA	NA	NA
5739STDY8351273_GCTGCAGTCATTATCC-1	0	0	0	0	0	0	-1.03244	-4.37287	Human	NA	NA	NA	NA	NA	NA
5739STDY8351273_GCTGCTTAGGGTGTTG-1	0	0	0	0	0	0	-0.966346	-3.29272	Human	NA	NA	NA	NA	NA	NA
5739STDY8351273_GCTGCTTAGTAATCCC-1	0	0	0	0	0	0	2.20636	-3.317	Human	NA	NA	NA	NA	NA	NA
5739STDY8351273_GCTGCTTAGTCCGGTC-1	0	0	0	0	0	0	1.65845	-7.43755	Human	NA	NA	NA	NA	NA	NA
5739STDY8351273_GCTGGGTGTTGTCTTT-1	0	0	0	0	0	0	1.64344	-6.62303	Human	NA	NA	NA	NA	NA	NA
5739STDY8351273_GCTTCCAGTATCACCA-1	0	0	0	0	0	0	-2.0008	-2.74133	Human	NA	NA	NA	NA	NA	NA
5739STDY8351273_GGAAAGCAGTTCGATC-1	0	0	0	0	0	0	-0.921477	-4.15785	Human	NA	NA	NA	NA	NA	NA
5739STDY8351273_GGAAAGCTCACGACTA-1	0	0	0	0	0	0	-0.447903	-3.27092	Human	NA	NA	NA	NA	NA	NA
5739STDY8351273_GGAACTTCAACAACCT-1	0	0	0	0	0	0	2.43534	-3.59112	Human	NA	NA	NA	NA	NA	NA
5739STDY8351273_GGACAGATCAACGCTA-1	0	0	1.48693	0	0	0	2.24287	-2.89617	Human	NA	NA	NA	NA	NA	NA
5739STDY8351273_GGATTACAGCCCGAAA-1	0	0	0	0	0	0	1.56267	-7.36946	Human	NA	NA	NA	NA	NA	NA
5739STDY8351273_GGCAATTTCCATGAAC-1	0	0	0	0	0	0	1.84206	-3.10245	Human	NA	NA	NA	NA	NA	NA
5739STDY8351273_GGCTCGACACTGTCGG-1	0	0	0	0	0	0	1.90133	-3.3991	Human	NA	NA	NA	NA	NA	NA
5739STDY8351273_GGGAATGCACTAGTAC-1	0	0	0	0	0	0	2.86618	-3.21765	Human	NA	NA	NA	NA	NA	NA
5739STDY8351273_GGGATGATCAACTCTT-1	0	0	0	0	0	0	5.14646	-1.2961	Human	NA	NA	NA	NA	NA	NA
5739STDY8351273_GGGATGATCGGCGGTT-1	0	0	0	0	0	0	5.69015	-2.3255	Human	NA	NA	NA	NA	NA	NA
5739STDY8351273_GGGCATCTCGGCGCAT-1	0	0	0	0	0	0	2.20523	-2.86619	Human	NA	NA	NA	NA	NA	NA
5739STDY8351273_GGGTCTGAGAAGGGTA-1	0	0	0	0	0	0	5.54847	-1.71343	Human	NA	NA	NA	NA	NA	NA
5739STDY8351273_GGGTCTGGTGCGGTAA-1	0	0	0	0	0	0	-0.569995	-3.43274	Human	NA	NA	NA	NA	NA	NA
5739STDY8351273_GGGTTGCAGGAATGGA-1	0	1.5715	0	0	0	0	2.06956	-2.86965	Human	NA	NA	NA	NA	NA	NA
5739STDY8351273_GGTATTGTCTGTCCGT-1	0	0	0	0	0	0	2.05663	-3.63694	Human	NA	NA	NA	NA	NA	NA
5739STDY8351273_GTAACTGAGACAGACC-1	0	1.46174	0	0	0	0	2.60635	-4.0381	Human	NA	NA	NA	NA	NA	NA
5739STDY8351273_GTAACTGAGGCTCATT-1	0	0	0	0	0	0	2.88267	-2.7955	Human	NA	NA	NA	NA	NA	NA
5739STDY8351273_GTAACTGTCAAACAAG-1	0	0	0	0	0	0	-0.0688466	-3.1346	Human	NA	NA	NA	NA	NA	NA
5739STDY8351273_GTACGTATCCGTTGCT-1	0	0	1.75998	0	0	0	1.95508	-2.85194	Human	NA	NA	NA	NA	NA	NA
5739STDY8351273_GTATCTTAGTAGCGGT-1	0	0	1.47877	0	0	0	2.5738	-2.94918	Human	NA	NA	NA	NA	NA	NA
5739STDY8351273_GTCATTTAGCTAGTCT-1	0	0	0	0	0	0	2.26281	-2.77227	Human	NA	NA	NA	NA	NA	NA
5739STDY8351273_GTCATTTGTGGTCTCG-1	0	0	0	0	0	0	2.55845	-3.31026	Human	NA	NA	NA	NA	NA	NA
5739STDY8351273_GTCTCGTAGGACAGCT-1	0	0	0	0	0	0	2.49231	-3.10196	Human	NA	NA	NA	NA	NA	NA
5739STDY8351273_GTCTTCGAGTTCGCGC-1	0	0	0	0	0	0	2.39616	-3.44761	Human	NA	NA	NA	NA	NA	NA
5739STDY8351273_GTGCTTCTCCACGAAT-1	0	0	0	0	0	0	1.34755	-6.81617	Human	NA	NA	NA	NA	NA	NA
5739STDY8351273_GTGGGTCAGGTACTCT-1	0	0	0	0	0	0	-0.0591674	-3.19126	Human	NA	NA	NA	NA	NA	NA
5739STDY8351273_GTGTGCGAGCCTATGT-1	0	1.82984	0	0	0	0	1.77387	-2.97557	Human	NA	NA	NA	NA	NA	NA
5739STDY8351273_GTTAAGCTCATACGGT-1	0	0	0	0	0	0	-0.633663	-3.61882	Human	NA	NA	NA	NA	NA	NA
5739STDY8351273_GTTCATTTCAGAGACG-1	0	0	0	0	0	0	2.60483	0.493887	Human	NA	NA	NA	NA	NA	NA
5739STDY8351273_TAAACCGAGCTTATCG-1	0	0	0	0	0	0	1.73623	-6.89856	Human	NA	NA	NA	NA	NA	NA
5739STDY8351273_TAAGTGCGTCCGAATT-1	0	0	0	0	0	0	1.8801	-2.36215	Human	NA	NA	NA	NA	NA	NA
5739STDY8351273_TAAGTGCTCAACGGGA-1	0	0	0	0	0	0	3.29287	-2.81597	Human	NA	NA	NA	NA	NA	NA
5739STDY8351273_TACACGACACTTACGA-1	0	0	0	0	0	0	4.81069	-0.809275	Human	NA	NA	NA	NA	NA	NA
5739STDY8351273_TACAGTGCAGATGAGC-1	0	0	0	0	0	0	2.5477	-2.81938	Human	NA	NA	NA	NA	NA	NA
5739STDY8351273_TACCTTAAGGTGATTA-1	0	0	0	0	0	0	-1.43657	-5.40508	Human	NA	NA	NA	NA	NA	NA
5739STDY8351273_TACTCATAGCTGTCTA-1	0	0	0	0	0	0	-0.557598	-3.22617	Human	NA	NA	NA	NA	NA	NA
5739STDY8351273_TACTCGCGTCATATGC-1	0	0	0	0	0	0	3.67361	-2.90578	Human	NA	NA	NA	NA	NA	NA
5739STDY8351273_TAGAGCTGTAGTGAAT-1	0	0	0	0	0	0	2.49137	-2.74035	Human	NA	NA	NA	NA	NA	NA
5739STDY8351273_TAGAGCTGTTTGGCGC-1	0	0	0	0	0	0	3.01687	-3.12262	Human	NA	NA	NA	NA	NA	NA
5739STDY8351273_TAGCCGGCAGGTCTCG-1	0	0	0	0	0	0	-5.57387	0.927909	Human	NA	NA	NA	NA	NA	NA
5739STDY8351273_TAGCCGGTCAACGAAA-1	0	0	0	0	0	0	2.55645	-3.08067	Human	NA	NA	NA	NA	NA	NA
5739STDY8351273_TAGTTGGCAGTAACGG-1	0	0	0	0	0	0	-0.330262	-3.38245	Human	NA	NA	NA	NA	NA	NA
5739STDY8351273_TCAACGACAAGGGTCA-1	0	0	1.54689	0	0	0	2.48293	-3.13007	Human	NA	NA	NA	NA	NA	NA
5739STDY8351273_TCAACGAGTCCGAAGA-1	0	1.51234	0	0	0	0	2.53514	-3.53391	Human	NA	NA	NA	NA	NA	NA
5739STDY8351273_TCAACGATCTACTTAC-1	0	0	1.47694	0	0	0	1.19491	-6.95499	Human	NA	NA	NA	NA	NA	NA
5739STDY8351273_TCCACACAGATGCCAG-1	0	0	0	0	0	0	1.41707	-7.04474	Human	NA	NA	NA	NA	NA	NA
5739STDY8351273_TCCACACCATTAACCG-1	0	0	0	0	0	0	2.40255	-3.5545	Human	NA	NA	NA	NA	NA	NA
5739STDY8351273_TCGCGAGCAATCCAAC-1	0	1.81591	0	0	0	0	1.78983	-3.02249	Human	NA	NA	NA	NA	NA	NA
5739STDY8351273_TCGCGAGTCATGCATG-1	0	0	0	0	0	0	2.37081	-3.73751	Human	NA	NA	NA	NA	NA	NA
5739STDY8351273_TCGTACCGTGTCTGAT-1	0	0	0	0	0	0	1.94383	-3.16885	Human	NA	NA	NA	NA	NA	NA
5739STDY8351273_TCTGAGATCCCTCAGT-1	0	0	0	0	0	0	2.57818	-3.03698	Human	NA	NA	NA	NA	NA	NA
5739STDY8351273_TCTTTCCGTAAACGCG-1	0	0	0	0	0	0	3.23171	-2.77216	Human	NA	NA	NA	NA	NA	NA
5739STDY8351273_TGACAACTCAGTGCAT-1	0	0	0	0	0	0	2.35089	-4.02291	Human	NA	NA	NA	NA	NA	NA
5739STDY8351273_TGAGCCGTCATGCATG-1	0	0	0	0	0	0	2.59639	-3.51179	Human	NA	NA	NA	NA	NA	NA
5739STDY8351273_TGATTTCAGCAATCTC-1	0	0	0	0	0	0	2.36459	-3.52358	Human	NA	NA	NA	NA	NA	NA
5739STDY8351273_TGCCCATGTGGGTCAA-1	0	0	0	0	0	0	-0.537734	-3.58069	Human	NA	NA	NA	NA	NA	NA
5739STDY8351273_TGCCCTATCCCGACTT-1	0	0	0	0	0	0	-0.20275	-3.32987	Human	NA	NA	NA	NA	NA	NA
5739STDY8351273_TGCGTGGCAGGCTCAC-1	0	0	0	0	0	0	-1.15751	-3.48295	Human	NA	NA	NA	NA	NA	NA
5739STDY8351273_TGCGTGGGTAGGCATG-1	0	0	0	0	0	0	0.707992	-2.93004	Human	NA	NA	NA	NA	NA	NA
5739STDY8351273_TGCGTGGTCACTATTC-1	0	1.54573	0	0	0	0	2.01761	-7.48963	Human	NA	NA	NA	NA	NA	NA
5739STDY8351273_TGTGGTATCTCTGTCG-1	0	0	0	0	0	0	1.92417	-3.37123	Human	NA	NA	NA	NA	NA	NA
5739STDY8351273_TGTGTTTAGGGCTCTC-1	0	0	0	0	0	0	2.36977	-3.14823	Human	NA	NA	NA	NA	NA	NA
5739STDY8351273_TTAGGCAAGGAGTTGC-1	0	0	0	0	0	0	2.00924	-3.0462	Human	NA	NA	NA	NA	NA	NA
5739STDY8351273_TTATGCTTCACGATGT-1	0	0	0	0	0	0	1.64022	-2.35839	Human	NA	NA	NA	NA	NA	NA
5739STDY8351273_TTCGGTCCACGACTCG-1	0	0	0	0	0	0	1.92313	-3.13788	Human	NA	NA	NA	NA	NA	NA
5739STDY8351273_TTCTACAAGGACTGGT-1	0	0	0	0	0	0	-1.49609	-5.71403	Human	NA	NA	NA	NA	NA	NA
5739STDY8351273_TTCTCAACATTAGGCT-1	0	0	0	0	0	0	1.90542	-7.42707	Human	NA	NA	NA	NA	NA	NA
5739STDY8351273_TTCTCCTTCACTTATC-1	0	0	0	0	0	0	0.806567	-2.92941	Human	NA	NA	NA	NA	NA	NA
5739STDY8351273_TTGAACGCAATGCCAT-1	0	0	0	0	0	0	2.44729	-3.21199	Human	NA	NA	NA	NA	NA	NA
5739STDY8351273_TTTACTGAGGGCTCTC-1	0	0	0	0	0	0	2.25566	-3.66176	Human	NA	NA	NA	NA	NA	NA
5739STDY8351273_TTTACTGGTTATCACG-1	0	1.80056	0	0	0	0	1.34384	-3.32856	Human	NA	NA	NA	NA	NA	NA
5739STDY8351273_TTTCCTCGTGAGGGTT-1	0	0	0	0	0	0	4.7137	-0.970369	Human	NA	NA	NA	NA	NA	NA
5739STDY8351273_TTTGGTTAGGGCTTGA-1	0	0	0	0	0	0	2.04631	-7.42454	Human	NA	NA	NA	NA	NA	NA
5739STDY8351273_TTTGGTTCAAAGTGCG-1	0	0	0	0	0	0	2.31343	-6.70913	Human	NA	NA	NA	NA	NA	NA
5739STDY8351218_AAACGGGAGCTAGTTC-1	0	0	0	0	0	0	-2.48474	-3.02702	Human	NA	NA	NA	NA	NA	NA
5739STDY8351218_AAATGCCAGACCTTTG-1	0	0	0	0	0	0	1.96637	-0.66106	Human	NA	NA	NA	NA	NA	NA
5739STDY8351218_AACGTTGTCGTAGATC-1	0	0	0	0	0	0	2.33447	0.340511	Human	NA	NA	NA	NA	NA	NA
5739STDY8351218_AACTGGTCACGCCAGT-1	0	1.79846	0	0	0	0	3.83292	0.359807	Human	NA	NA	NA	NA	NA	NA
5739STDY8351218_AAGGCAGTCGGCATCG-1	0	0	0	4.48291	1.44467	0	2.22313	3.70212	Human	NA	NA	NA	NA	NA	NA
5739STDY8351218_AAGGTTCGTAGGAGTC-1	0	2.10312	0	0	0	0	2.08129	1.70797	Human	NA	NA	NA	NA	NA	NA
5739STDY8351218_AATCCAGTCGTATCAG-1	0	0	0	0	0	0	-2.36667	-1.88374	Human	NA	NA	NA	NA	NA	NA
5739STDY8351218_ACACTGAAGAAGGACA-1	0	2.38035	0	0	2.38035	0	-0.504354	0.369585	Human	NA	NA	NA	NA	NA	NA
5739STDY8351218_ACAGCCGAGACTAGGC-1	0	0	0	0	0	0	3.7867	1.28911	Human	NA	NA	NA	NA	NA	NA
5739STDY8351218_ACAGCCGTCCATGCTC-1	0	0	0	0	0	0	2.80337	-0.590242	Human	NA	NA	NA	NA	NA	NA
5739STDY8351218_ACAGCCGTCGAATGCT-1	0	0	0	0	0	0	3.10379	-0.439107	Human	NA	NA	NA	NA	NA	NA
5739STDY8351218_ACAGCTAAGACTAGGC-1	0	0	0	0	0	0	3.39248	-2.87381	Human	NA	NA	NA	NA	NA	NA
5739STDY8351218_ACATACGAGGCTCAGA-1	0	1.40674	0	0	0	0	2.89054	-0.350609	Human	NA	NA	NA	NA	NA	NA
5739STDY8351218_ACATACGCACCGAAAG-1	0	0	0	0	0	0	-0.495121	0.414704	Human	NA	NA	NA	NA	NA	NA
5739STDY8351218_ACATACGTCAAGAAGT-1	0	0	0	1.97992	0	0	0.366619	-5.91757	Human	NA	NA	NA	NA	NA	NA
5739STDY8351218_ACATCAGCACCACGTG-1	0	0	0	0	0	0	1.94978	-0.590823	Human	NA	NA	NA	NA	NA	NA
5739STDY8351218_ACATCAGGTCACCTAA-1	0	0	0	0	0	0	-1.51316	-2.36084	Human	NA	NA	NA	NA	NA	NA
5739STDY8351218_ACATGGTAGTACGACG-1	0	1.41707	0	0	0	0	1.13457	-5.11637	Human	NA	NA	NA	NA	NA	NA
5739STDY8351218_ACATGGTGTCCATCCT-1	0	1.77488	0	0	0	0	0.11463	-5.10977	Human	NA	NA	NA	NA	NA	NA
5739STDY8351218_ACCAGTAAGCGCTCCA-1	0	0	0	0	0	0	0.349128	-4.64241	Human	NA	NA	NA	NA	NA	NA
5739STDY8351218_ACCCACTCATGGTCAT-1	0	0	0	0	0	0	1.45307	-5.83564	Human	NA	NA	NA	NA	NA	NA
5739STDY8351218_ACCGTAACACGACGAA-1	0	0	1.41094	0	0	0	2.73625	-4.83533	Human	NA	NA	NA	NA	NA	NA
5739STDY8351218_ACGAGCCAGTTCCACA-1	0	0	0	0	0	0	-1.12636	-2.12086	Human	NA	NA	NA	NA	NA	NA
5739STDY8351218_ACGAGCCCACCCATGG-1	0	0	0	0	0	0	3.46244	1.39613	Human	NA	NA	NA	NA	NA	NA
5739STDY8351218_ACGAGCCGTGCGGTAA-1	0	0	0	0	0	0	1.45507	-6.05451	Human	NA	NA	NA	NA	NA	NA
5739STDY8351218_ACGATACAGGCCCTTG-1	0	0	0	0	0	0	-1.60998	-0.35454	Human	NA	NA	NA	NA	NA	NA
5739STDY8351218_ACGCAGCTCGTGGGAA-1	0	0	0	0	0	0	2.09552	-0.0958255	Human	NA	NA	NA	NA	NA	NA
5739STDY8351218_ACGCCAGAGTGGGCTA-1	0	0	0	0	0	0	2.23607	-6.21638	Human	NA	NA	NA	NA	NA	NA
5739STDY8351218_ACGGGCTTCGCATGGC-1	0	1.41305	0	0	0	0	2.17539	-0.208477	Human	NA	NA	NA	NA	NA	NA
5739STDY8351218_ACTGAGTGTGCCTGCA-1	0	0	0	0	0	0	-2.55382	-1.89908	Human	NA	NA	NA	NA	NA	NA
5739STDY8351218_ACTGATGGTTACCGAT-1	0	0	0	0	0	0	-0.857393	-2.6196	Human	NA	NA	NA	NA	NA	NA
5739STDY8351218_ACTGATGTCGGACAAG-1	0	1.37522	0	0	0	0	1.18767	-1.41524	Human	NA	NA	NA	NA	NA	NA
5739STDY8351218_ACTTACTAGCCACGCT-1	0	0	0	0	0	0	1.88948	-1.94137	Human	NA	NA	NA	NA	NA	NA
5739STDY8351218_ACTTGTTCATGACGGA-1	0	1.4211	0	0	0	0	3.33175	2.09202	Human	NA	NA	NA	NA	NA	NA
5739STDY8351218_AGATCTGTCTCTTATG-1	0	0	0	0	0	0	2.7378	-0.512684	Human	NA	NA	NA	NA	NA	NA
5739STDY8351218_AGCATACGTTCTGTTT-1	0	0	0	0	0	0	4.1401	1.82112	Human	NA	NA	NA	NA	NA	NA
5739STDY8351218_AGCGGTCGTTCGTTGA-1	0	0	0	0	0	0	2.15506	-1.05423	Human	NA	NA	NA	NA	NA	NA
5739STDY8351218_AGCGTATTCTCGGACG-1	0	0	0	0	0	0	2.62639	0.211087	Human	NA	NA	NA	NA	NA	NA
5739STDY8351218_AGCTCTCGTCTTTCAT-1	0	0	0	0	0	0	-2.03651	-0.967806	Human	NA	NA	NA	NA	NA	NA
5739STDY8351218_AGGCCACTCGCTTGTC-1	0	0	0	0	0	0	3.38857	0.497077	Human	NA	NA	NA	NA	NA	NA
5739STDY8351218_AGGGAGTCATGTAGTC-1	0	0	0	0	0	0	1.19636	-6.71473	Human	NA	NA	NA	NA	NA	NA
5739STDY8351218_AGTCTTTCACTGTTAG-1	0	0	0	0	0	0	0.246444	0.353838	Human	NA	NA	NA	NA	NA	NA
5739STDY8351218_AGTCTTTGTTACTGAC-1	0	1.42063	0	0	0	0	3.13271	0.982408	Human	NA	NA	NA	NA	NA	NA
5739STDY8351218_AGTGGGACAAGACGTG-1	0	2.42939	0	0	0	0	-0.583287	0.450431	Human	NA	NA	NA	NA	NA	NA
5739STDY8351218_ATCATGGCAGGTGCCT-1	0	0	0	0	0	0	1.24903	-5.99618	Human	NA	NA	NA	NA	NA	NA
5739STDY8351218_ATCATGGGTACCTACA-1	0	0	0	0	0	0	2.40922	0.417988	Human	NA	NA	NA	NA	NA	NA
5739STDY8351218_ATCCGAAAGCCAGAAC-1	0	0	0	0	0	0	-0.728035	-1.59625	Human	NA	NA	NA	NA	NA	NA
5739STDY8351218_ATCCGAATCAGCGACC-1	0	0	0	0	0	0	1.64564	-5.53688	Human	NA	NA	NA	NA	NA	NA
5739STDY8351218_ATCTGCCAGAAACCTA-1	0	0	0	0	0	0	-1.12644	-1.93513	Human	NA	NA	NA	NA	NA	NA
5739STDY8351218_ATGGGAGGTCGCGAAA-1	0	1.82284	0	0	0	0	0.281695	-0.0981567	Human	NA	NA	NA	NA	NA	NA
5739STDY8351218_ATGTGTGAGCTAACAA-1	0	0	0	0	0	0	1.45338	1.50847	Human	NA	NA	NA	NA	NA	NA
5739STDY8351218_ATTACTCTCGGAGCAA-1	0	0	0	0	0	0	-0.526752	0.660682	Human	NA	NA	NA	NA	NA	NA
5739STDY8351218_CAACCAAAGAGTACAT-1	0	0	0	0	0	0	1.93036	-0.150731	Human	NA	NA	NA	NA	NA	NA
5739STDY8351218_CAACCAAAGGCGATAC-1	0	1.80056	0	0	0	0	-0.190431	1.05688	Human	NA	NA	NA	NA	NA	NA
5739STDY8351218_CAACCAATCGGAGGTA-1	0	0	0	0	0	0	1.56465	-1.87497	Human	NA	NA	NA	NA	NA	NA
5739STDY8351218_CAAGAAAGTCGACTGC-1	0	0	0	0	0	0	-2.32192	-2.05953	Human	NA	NA	NA	NA	NA	NA
5739STDY8351218_CACATAGTCGCTGATA-1	0	0	0	0	0	0	1.69805	-5.75925	Human	NA	NA	NA	NA	NA	NA
5739STDY8351218_CAGAATCGTGGGTATG-1	0	0	0	0	0	0	1.11122	-5.6216	Human	NA	NA	NA	NA	NA	NA
5739STDY8351218_CAGATCAGTCTAGAGG-1	0	0	0	0	0	0	-1.08789	-0.33059	Human	NA	NA	NA	NA	NA	NA
5739STDY8351218_CAGCAGCCATGCCTTC-1	0	0	0	1.61684	0	0	1.97396	-6.60381	Human	NA	NA	NA	NA	NA	NA
5739STDY8351218_CAGTCCTAGCCGTCGT-1	0	0	0	0	0	0	0.835722	0.539978	Human	NA	NA	NA	NA	NA	NA
5739STDY8351218_CATCAAGCACCCTATC-1	1.55362	0	0	0	0	0	1.85951	-1.46762	Human	NA	NA	NA	NA	NA	NA
5739STDY8351218_CATCAGAAGGCAAAGA-1	0	0	0	0	0	0	-1.31863	-1.40229	Human	NA	NA	NA	NA	NA	NA
5739STDY8351218_CATCCACAGGAACTGC-1	0	0	0	0	0	0	3.89828	2.29486	Human	NA	NA	NA	NA	NA	NA
5739STDY8351218_CATCCACGTCCTAGCG-1	0	0	0	0	0	0	0.539507	-5.93052	Human	NA	NA	NA	NA	NA	NA
5739STDY8351218_CATGGCGTCGGGAGTA-1	0	0	0	0	0	0	1.45616	-6.96067	Human	NA	NA	NA	NA	NA	NA
5739STDY8351218_CCAATCCAGGCTCATT-1	0	2.81877	0	0	0	0	0.239069	-1.12215	Human	NA	NA	NA	NA	NA	NA
5739STDY8351218_CCAATCCAGGTGTTAA-1	0	0	0	0	0	0	2.08645	-2.48066	Human	NA	NA	NA	NA	NA	NA
5739STDY8351218_CCACCTACACCGATAT-1	0	0	0	0	0	0	2.52076	0.563859	Human	NA	NA	NA	NA	NA	NA
5739STDY8351218_CCATGTCGTACTTAGC-1	0	0	0	0	0	0	2.19656	-3.64553	Human	NA	NA	NA	NA	NA	NA
5739STDY8351218_CCCAATCTCCTGTACC-1	0	0	0	0	0	0	-0.913686	-4.63391	Human	NA	NA	NA	NA	NA	NA
5739STDY8351218_CCCAGTTAGGGTGTTG-1	0	3.19447	0	0	0	0	-0.112359	-0.819287	Human	NA	NA	NA	NA	NA	NA
5739STDY8351218_CCGGTAGTCAAACCAC-1	0	0	0	1.39796	0	0	2.80875	-0.920035	Human	NA	NA	NA	NA	NA	NA
5739STDY8351218_CCGTACTAGTACGTTC-1	0	1.47356	0	0	0	0	1.50081	-0.986193	Human	NA	NA	NA	NA	NA	NA
5739STDY8351218_CCGTACTCACCACGTG-1	0	0	0	0	0	0	2.82546	1.14379	Human	NA	NA	NA	NA	NA	NA
5739STDY8351218_CCGTGGAAGTCATGCT-1	0	0	0	0	0	0	0.790827	0.463642	Human	NA	NA	NA	NA	NA	NA
5739STDY8351218_CCTTCCCTCTTCCTTC-1	0	0	0	1.82896	0	0	-2.24569	-3.53846	Human	NA	NA	NA	NA	NA	NA
5739STDY8351218_CCTTTCTCATTTCACT-1	0	0	0	0	0	0	1.3768	-4.59866	Human	NA	NA	NA	NA	NA	NA
5739STDY8351218_CCTTTCTGTCGTTGTA-1	0	0	0	0	0	0	1.07375	1.68128	Human	NA	NA	NA	NA	NA	NA
5739STDY8351218_CGATCGGGTTAAGTAG-1	0	0	0	0	0	0	3.84807	0.92631	Human	NA	NA	NA	NA	NA	NA
5739STDY8351218_CGATGGCGTACGAAAT-1	0	2.46146	0	0	0	0	1.98323	2.22556	Human	NA	NA	NA	NA	NA	NA
5739STDY8351218_CGATGGCGTGAACCTT-1	0	0	0	0	0	0	3.25697	0.585398	Human	NA	NA	NA	NA	NA	NA
5739STDY8351218_CGATTGATCGGTCTAA-1	0	0	0	0	0	0	0.107103	-0.98811	Human	NA	NA	NA	NA	NA	NA
5739STDY8351218_CGCGTTTAGTTACCCA-1	0	1.40395	0	0	0	0	4.75996	-0.238178	Human	NA	NA	NA	NA	NA	NA
5739STDY8351218_CGCTATCTCACCATAG-1	0	0	0	0	0	0	1.6012	-5.8435	Human	NA	NA	NA	NA	NA	NA
5739STDY8351218_CGCTGGAAGAAGAAGC-1	0	1.39796	0	0	0	0	3.71668	2.17148	Human	NA	NA	NA	NA	NA	NA
5739STDY8351218_CGCTTCACACACCGAC-1	0	0	0	0	0	0	1.10703	1.45194	Human	NA	NA	NA	NA	NA	NA
5739STDY8351218_CGGAGTCTCATCATTC-1	0	0	0	0	0	0	2.78299	-0.835569	Human	NA	NA	NA	NA	NA	NA
5739STDY8351218_CGGCTAGAGCAGACTG-1	0	0	0	0	0	0	2.82891	0.890671	Human	NA	NA	NA	NA	NA	NA
5739STDY8351218_CGGCTAGCAAGGGTCA-1	0	0	0	0	0	0	0.0159388	-1.18225	Human	NA	NA	NA	NA	NA	NA
5739STDY8351218_CGGCTAGTCGGTGTTA-1	0	0	0	0	0	0	2.04164	-5.45121	Human	NA	NA	NA	NA	NA	NA
5739STDY8351218_CGGGTCAAGATGTGGC-1	0	2.03255	0	0	0	0	3.01068	1.74524	Human	NA	NA	NA	NA	NA	NA
5739STDY8351218_CGGGTCATCCGTTGCT-1	0	0	0	0	0	0	-1.40596	-4.39537	Human	NA	NA	NA	NA	NA	NA
5739STDY8351218_CGGTTAAAGCTATGCT-1	0	1.56429	0	0	0	0	2.94681	-0.078383	Human	NA	NA	NA	NA	NA	NA
5739STDY8351218_CGTCACTTCCAAGCCG-1	0	0	0	0	0	0	-2.5542	-2.90829	Human	NA	NA	NA	NA	NA	NA
5739STDY8351218_CGTGTAAAGGGAAACA-1	0	0	0	0	0	0	-1.66928	-2.31485	Human	NA	NA	NA	NA	NA	NA
5739STDY8351218_CGTTCTGAGTAGGTGC-1	0	0	0	0	0	0	2.10877	-6.20323	Human	NA	NA	NA	NA	NA	NA
5739STDY8351218_CTAAGACAGCCCAATT-1	0	2.35278	0	0	0	0	2.4672	0.426207	Human	NA	NA	NA	NA	NA	NA
5739STDY8351218_CTACACCAGGTGCAAC-1	0	0	0	0	0	0	0.246188	-4.77035	Human	NA	NA	NA	NA	NA	NA
5739STDY8351218_CTACATTGTCCTAGCG-1	0	0	0	0	0	0	1.23857	1.72161	Human	NA	NA	NA	NA	NA	NA
5739STDY8351218_CTACATTGTTGAACTC-1	0	0	0	0	0	0	-2.60604	-1.97266	Human	NA	NA	NA	NA	NA	NA
5739STDY8351218_CTACGTCTCCGTAGGC-1	0	0	0	0	0	0	0.590363	-0.881752	Human	NA	NA	NA	NA	NA	NA
5739STDY8351218_CTAGAGTGTTCGTTGA-1	0	0	0	0	0	0	2.83206	0.355447	Human	NA	NA	NA	NA	NA	NA
5739STDY8351218_CTAGCCTGTCCAGTTA-1	0	0	0	0	0	0	1.9361	-5.85864	Human	NA	NA	NA	NA	NA	NA
5739STDY8351218_CTAGCCTTCACAGTAC-1	0	0	0	0	0	0	-2.06431	-2.07536	Human	NA	NA	NA	NA	NA	NA
5739STDY8351218_CTAGTGAAGACGCAAC-1	0	1.8409	0	0	0	0	1.49671	0.75104	Human	NA	NA	NA	NA	NA	NA
5739STDY8351218_CTCCTAGTCATAAAGG-1	0	1.3801	0	0	0	0	1.56311	-4.83839	Human	NA	NA	NA	NA	NA	NA
5739STDY8351218_CTCGTACTCTGGCGTG-1	0	0	0	0	0	0	1.9974	0.0609395	Human	NA	NA	NA	NA	NA	NA
5739STDY8351218_CTCGTCAAGAGGGATA-1	0	0	0	0	0	0	2.81496	0.702106	Human	NA	NA	NA	NA	NA	NA
5739STDY8351218_CTCTGGTCACAGGAGT-1	0	0	0	0	0	0	-2.24418	-1.36945	Human	NA	NA	NA	NA	NA	NA
5739STDY8351218_CTTTGCGTCAAGCCTA-1	0	1.46123	0	0	0	0	2.75371	-1.24969	Human	NA	NA	NA	NA	NA	NA
5739STDY8351218_GAAATGATCGCAAGCC-1	0	0	0	0	0	0	2.11923	-0.98545	Human	NA	NA	NA	NA	NA	NA
5739STDY8351218_GAACATCGTAAGGATT-1	0	1.85897	0	0	0	0	0.626217	1.76979	Human	NA	NA	NA	NA	NA	NA
5739STDY8351218_GAACGGACAACAACCT-1	0	0	0	0	0	0	3.09161	-0.854427	Human	NA	NA	NA	NA	NA	NA
5739STDY8351218_GAACGGAGTCTCTTTA-1	0	0	0	0	0	0	-0.911739	-1.29803	Human	NA	NA	NA	NA	NA	NA
5739STDY8351218_GAATAAGCAACGATGG-1	0	2.38199	1.45289	0	0	0	2.19282	1.4974	Human	NA	NA	NA	NA	NA	NA
5739STDY8351218_GACACGCAGAGGTAGA-1	0	1.64122	0	0	0	0	2.64788	-0.886283	Human	NA	NA	NA	NA	NA	NA
5739STDY8351218_GACCAATGTAGAAAGG-1	0	0	0	0	0	0	-2.60303	-1.86902	Human	NA	NA	NA	NA	NA	NA
5739STDY8351218_GACCTGGCATTTCACT-1	0	0	0	1.67669	2.27168	0	2.75482	4.09735	Human	NA	NA	NA	NA	NA	NA
5739STDY8351218_GACGTGCGTTAAGACA-1	0	0	0	0	0	0	-0.0940805	-1.24593	Human	NA	NA	NA	NA	NA	NA
5739STDY8351218_GACGTTACAACTTGAC-1	0	0	0	0	0	0	2.29315	-6.63282	Human	NA	NA	NA	NA	NA	NA
5739STDY8351218_GACGTTAGTCGCATCG-1	0	0	0	0	0	0	2.24205	2.1489	Human	NA	NA	NA	NA	NA	NA
5739STDY8351218_GACTGCGGTGCACCAC-1	0	0	0	0	0	0	-1.73926	-1.63396	Human	NA	NA	NA	NA	NA	NA
5739STDY8351218_GATCGCGTCAGAAATG-1	0	1.69823	0	0	0	0	1.79047	0.340631	Human	NA	NA	NA	NA	NA	NA
5739STDY8351218_GATCTAGAGCTGAAAT-1	0	0	0	0	0	0	1.14537	0.8495	Human	NA	NA	NA	NA	NA	NA
5739STDY8351218_GATGAAACAACTGCTA-1	0	0	0	0	0	0	3.76533	2.46017	Human	NA	NA	NA	NA	NA	NA
5739STDY8351218_GATGAGGTCTTATCTG-1	0	0	0	0	0	0	-2.00379	-1.66004	Human	NA	NA	NA	NA	NA	NA
5739STDY8351218_GCAAACTTCCTATGTT-1	0	0	0	0	0	0	-0.420234	-1.46293	Human	NA	NA	NA	NA	NA	NA
5739STDY8351218_GCAAACTTCGCCTGTT-1	0	0	0	0	0	0	0.0649172	-1.3703	Human	NA	NA	NA	NA	NA	NA
5739STDY8351218_GCACTCTCAGTCACTA-1	0	1.38795	0	0	0	0	3.88364	2.4133	Human	NA	NA	NA	NA	NA	NA
5739STDY8351218_GCAGCCAAGCAGACTG-1	0	1.53995	0	0	0	0	1.64689	-6.36544	Human	NA	NA	NA	NA	NA	NA
5739STDY8351218_GCAGCCACAAACCCAT-1	0	0	0	0	0	0	2.22616	-6.57923	Human	NA	NA	NA	NA	NA	NA
5739STDY8351218_GCATGATGTCTTGATG-1	0	0	0	0	0	0	0.46323	-4.06269	Human	NA	NA	NA	NA	NA	NA
5739STDY8351218_GCATGATTCAACGGCC-1	0	0	0	0	0	0	-2.08867	-1.46081	Human	NA	NA	NA	NA	NA	NA
5739STDY8351218_GCATGTATCAGAGACG-1	0	0	0	0	0	0	2.86851	0.270306	Human	NA	NA	NA	NA	NA	NA
5739STDY8351218_GCGAGAAGTACCAGTT-1	0	0	0	0	0	0	2.23264	0.678973	Human	NA	NA	NA	NA	NA	NA
5739STDY8351218_GCTCCTAAGAGCTGCA-1	0	0	0	2.40888	0	0	0.929404	1.49472	Human	NA	NA	NA	NA	NA	NA
5739STDY8351218_GCTCCTAAGCCAGGAT-1	0	0	0	0	0	0	1.32466	-5.91254	Human	NA	NA	NA	NA	NA	NA
5739STDY8351218_GCTGCAGGTAAGAGGA-1	0	0	0	0	0	0	2.67127	0.70452	Human	NA	NA	NA	NA	NA	NA
5739STDY8351218_GCTGCGATCTTTACGT-1	0	0	0	0	0	0	0.763846	-4.79908	Human	NA	NA	NA	NA	NA	NA
5739STDY8351218_GCTTCCAAGCTGCAAG-1	0	0	0	0	0	0	-2.28097	-1.1128	Human	NA	NA	NA	NA	NA	NA
5739STDY8351218_GCTTCCAAGTGGGATC-1	0	0	0	0	0	0	-0.390578	-3.07201	Human	NA	NA	NA	NA	NA	NA
5739STDY8351218_GCTTGAAGTCGAGTTT-1	0	0	0	5.42108	3.02412	0	-7.01408	3.20152	Human	NA	NA	NA	NA	NA	NA
5739STDY8351218_GGACAAGAGCTCCTTC-1	0	1.54052	0	0	0	0	3.71827	0.707069	Human	NA	NA	NA	NA	NA	NA
5739STDY8351218_GGACGTCAGAATAGGG-1	0	0	0	0	0	0	-2.10389	-1.75819	Human	NA	NA	NA	NA	NA	NA
5739STDY8351218_GGATTACTCTAAGCCA-1	0	0	0	0	0	0	2.47243	0.369806	Human	NA	NA	NA	NA	NA	NA
5739STDY8351218_GGCTCGAAGACAGACC-1	0	1.70336	0	0	0	0	1.36379	-4.01311	Human	NA	NA	NA	NA	NA	NA
5739STDY8351218_GGCTCGATCACTCCTG-1	0	0	0	0	0	0	1.81776	-6.15638	Human	NA	NA	NA	NA	NA	NA
5739STDY8351218_GGCTGGTAGATGTCGG-1	0	0	0	0	0	0	2.51956	-1.8527	Human	NA	NA	NA	NA	NA	NA
5739STDY8351218_GGCTGGTGTGATGCCC-1	0	0	0	0	0	0	-1.06921	-1.29671	Human	NA	NA	NA	NA	NA	NA
5739STDY8351218_GGGAATGGTTTGACAC-1	0	0	0	0	0	0	-2.41195	-2.98869	Human	NA	NA	NA	NA	NA	NA
5739STDY8351218_GGGATGAAGGTGCACA-1	0	0	0	0	0	0	2.25827	0.714877	Human	NA	NA	NA	NA	NA	NA
5739STDY8351218_GGGCATCCAAGCGAGT-1	0	0	0	0	0	0	0.0987026	0.130912	Human	NA	NA	NA	NA	NA	NA
5739STDY8351218_GGGCATCGTAGGGACT-1	0	2.34421	0	0	0	0	-0.174228	0.474034	Human	NA	NA	NA	NA	NA	NA
5739STDY8351218_GGGCATCTCTTGCATT-1	0	0	0	0	0	0	2.12793	-6.24286	Human	NA	NA	NA	NA	NA	NA
5739STDY8351218_GGGTCTGCAGATGGGT-1	0	0	0	0	0	0	1.92057	-5.38809	Human	NA	NA	NA	NA	NA	NA
5739STDY8351218_GGTGAAGCAAGCGTAG-1	0	1.46021	0	1.46021	0	0	1.70205	-6.45145	Human	NA	NA	NA	NA	NA	NA
5739STDY8351218_GGTGCGTAGCCGATTT-1	0	0	0	0	0	0	1.44235	-0.964852	Human	NA	NA	NA	NA	NA	NA
5739STDY8351218_GGTGCGTTCAAGATCC-1	0	0	0	0	0	0	2.28223	-0.271949	Human	NA	NA	NA	NA	NA	NA
5739STDY8351218_GTAGGCCAGCGACGTA-1	0	0	0	0	0	0	-2.72413	-2.78656	Human	NA	NA	NA	NA	NA	NA
5739STDY8351218_GTAGGCCGTCGATTGT-1	0	0	0	0	0	0	-1.45304	-4.22095	Human	NA	NA	NA	NA	NA	NA
5739STDY8351218_GTATCTTTCCAAATGC-1	0	0	0	0	0	0	-1.51194	-1.4349	Human	NA	NA	NA	NA	NA	NA
5739STDY8351218_GTATTCTCAAACGCGA-1	0	2.07826	0	0	0	0	4.23538	1.8894	Human	NA	NA	NA	NA	NA	NA
5739STDY8351218_GTATTCTTCCTAGAAC-1	0	1.39842	0	0	0	0	3.17657	-0.50535	Human	NA	NA	NA	NA	NA	NA
5739STDY8351218_GTCAAGTGTTCCACAA-1	0	0	0	0	0	0	1.39572	-0.295234	Human	NA	NA	NA	NA	NA	NA
5739STDY8351218_GTCACAAAGGGTCTCC-1	0	0	0	0	0	0	3.03983	0.806446	Human	NA	NA	NA	NA	NA	NA
5739STDY8351218_GTCACAACACGAGAGT-1	0	0	0	0	0	0	2.24209	0.0071721	Human	NA	NA	NA	NA	NA	NA
5739STDY8351218_GTCCTCATCAGCGATT-1	1.96739	1.96739	0	4.59947	1.96739	0	2.67412	3.64547	Human	NA	NA	NA	NA	NA	NA
5739STDY8351218_GTCCTCATCGACAGCC-1	0	0	0	0	0	0	-2.36213	-3.30377	Human	NA	NA	NA	NA	NA	NA
5739STDY8351218_GTCGGGTCACGTTGGC-1	0	1.47538	0	0	0	0	5.01007	-0.594809	Human	NA	NA	NA	NA	NA	NA
5739STDY8351218_GTGCTTCAGTTTCCTT-1	0	0	0	0	0	0	1.5936	-1.36119	Human	NA	NA	NA	NA	NA	NA
5739STDY8351218_GTGGGTCAGCGCTTAT-1	0	0	0	0	0	0	2.13125	-1.2421	Human	NA	NA	NA	NA	NA	NA
5739STDY8351218_GTGTGCGCAGGGATTG-1	0	0	0	0	0	0	1.48328	-4.75796	Human	NA	NA	NA	NA	NA	NA
5739STDY8351218_GTTAAGCGTACTCTCC-1	0	1.63421	0	0	0	0	2.19757	0.707613	Human	NA	NA	NA	NA	NA	NA
5739STDY8351218_GTTAAGCTCACTCTTA-1	0	0	0	0	0	0	2.94476	0.0888447	Human	NA	NA	NA	NA	NA	NA
5739STDY8351218_GTTACAGCATTATCTC-1	0	1.39339	0	1.39339	0	0	2.24748	-2.11101	Human	NA	NA	NA	NA	NA	NA
5739STDY8351218_TAAGCGTAGGAGTTGC-1	0	0	0	0	0	0	3.18726	-0.0979539	Human	NA	NA	NA	NA	NA	NA
5739STDY8351218_TAAGCGTTCGTACCGG-1	0	0	0	0	0	0	0.830515	3.45043	Human	NA	NA	NA	NA	NA	NA
5739STDY8351218_TAAGTGCTCTTACCTA-1	0	1.77285	0	0	0	0	-0.24708	-5.94425	Human	NA	NA	NA	NA	NA	NA
5739STDY8351218_TACAGTGCAGCCTATA-1	0	0	0	0	0	0	2.05007	-0.100041	Human	NA	NA	NA	NA	NA	NA
5739STDY8351218_TACGGGCAGCTACCGC-1	0	2.54723	0	0	0	0	-0.587428	0.812843	Human	NA	NA	NA	NA	NA	NA
5739STDY8351218_TACTCATTCACAGTAC-1	0	0	0	0	0	0	1.65267	-6.04916	Human	NA	NA	NA	NA	NA	NA
5739STDY8351218_TACTTACTCGCGATCG-1	0	0	0	0	0	0	3.35868	2.29816	Human	NA	NA	NA	NA	NA	NA
5739STDY8351218_TAGACCATCGAGAACG-1	1.63322	0	0	3.63976	0	0	2.60606	3.70538	Human	NA	NA	NA	NA	NA	NA
5739STDY8351218_TATCAGGGTCAGGACA-1	0	0	0	0	0	0	3.35403	-3.86979	Human	NA	NA	NA	NA	NA	NA
5739STDY8351218_TATGCCCGTCTAGCCG-1	0	0	0	0	0	0	2.70335	-0.550474	Human	NA	NA	NA	NA	NA	NA
5739STDY8351218_TATTACCAGGTCATCT-1	0	0	0	3.94856	1.59176	0	-9.71825	1.38962	Human	NA	NA	NA	NA	NA	NA
5739STDY8351218_TATTACCGTCCAGTGC-1	0	0	0	0	0	0	1.3516	-5.47432	Human	NA	NA	NA	NA	NA	NA
5739STDY8351218_TCAACGAGTCTTCTCG-1	0	0	0	0	0	0	2.8835	0.993104	Human	NA	NA	NA	NA	NA	NA
5739STDY8351218_TCACGAATCAACGCTA-1	0	0	0	0	0	0	2.71338	0.311904	Human	NA	NA	NA	NA	NA	NA
5739STDY8351218_TCAGCAAGTCAATGTC-1	0	0	0	0	0	0	3.27523	0.761524	Human	NA	NA	NA	NA	NA	NA
5739STDY8351218_TCAGGTACAAACGTGG-1	0	0	0	1.81333	1.81333	0	2.07387	1.31895	Human	NA	NA	NA	NA	NA	NA
5739STDY8351218_TCATTACAGAGTGACC-1	0	2.05299	0	0	0	0	2.72829	0.34687	Human	NA	NA	NA	NA	NA	NA
5739STDY8351218_TCCCGATAGTACACCT-1	0	0	0	0	0	0	-2.13004	-1.855	Human	NA	NA	NA	NA	NA	NA
5739STDY8351218_TCCCGATGTTCGTTGA-1	0	0	0	0	0	0	2.93491	-1.0581	Human	NA	NA	NA	NA	NA	NA
5739STDY8351218_TCGAGGCGTTACCAGT-1	0	0	0	0	0	0	1.16099	-0.0807673	Human	NA	NA	NA	NA	NA	NA
5739STDY8351218_TCGCGAGCAGCTTCGG-1	0	0	0	0	0	0	4.1487	2.03387	Human	NA	NA	NA	NA	NA	NA
5739STDY8351218_TCGCGAGGTCTGGAGA-1	0	0	0	0	0	0	1.70551	-1.29691	Human	NA	NA	NA	NA	NA	NA
5739STDY8351218_TCGCGTTCAGCATGAG-1	0	0	0	0	0	0	0.764736	0.741527	Human	NA	NA	NA	NA	NA	NA
5739STDY8351218_TGACTAGAGGTCATCT-1	0	0	0	0	0	0	1.10843	-5.74272	Human	NA	NA	NA	NA	NA	NA
5739STDY8351218_TGAGCCGCATTCACTT-1	0	0	0	0	0	0	2.54349	-1.34448	Human	NA	NA	NA	NA	NA	NA
5739STDY8351218_TGAGCCGGTTATCGGT-1	0	1.43435	0	0	0	0	0.954653	-0.862891	Human	NA	NA	NA	NA	NA	NA
5739STDY8351218_TGATTTCAGTGAACGC-1	0	0	0	1.39933	0	0	4.4343	1.3768	Human	NA	NA	NA	NA	NA	NA
5739STDY8351218_TGATTTCTCCAAGCCG-1	0	0	0	0	0	0	3.04269	1.16288	Human	NA	NA	NA	NA	NA	NA
5739STDY8351218_TGCCAAACAAGACACG-1	0	1.40557	0	0	0	0	2.62431	-0.585005	Human	NA	NA	NA	NA	NA	NA
5739STDY8351218_TGCGTGGGTCACTTCC-1	0	0	0	0	0	0	2.57927	-0.116821	Human	NA	NA	NA	NA	NA	NA
5739STDY8351218_TGCTACCTCTCTGTCG-1	0	0	0	0	0	0	0.624298	-4.86983	Human	NA	NA	NA	NA	NA	NA
5739STDY8351218_TGGACGCCAAAGGCGT-1	0	0	0	0	0	0	3.77734	-0.145492	Human	NA	NA	NA	NA	NA	NA
5739STDY8351218_TGGCGCAAGATACACA-1	0	0	0	0	0	0	2.41086	1.35712	Human	NA	NA	NA	NA	NA	NA
5739STDY8351218_TGGCTGGTCTTGCCGT-1	0	0	0	0	0	0	0.321642	0.780616	Human	NA	NA	NA	NA	NA	NA
5739STDY8351218_TGGTTAGGTCTGATCA-1	0	0	0	0	0	0	1.85158	-6.96984	Human	NA	NA	NA	NA	NA	NA
5739STDY8351218_TGTATTCAGGTTCCTA-1	0	0	0	0	0	0	1.64792	-5.91794	Human	NA	NA	NA	NA	NA	NA
5739STDY8351218_TGTCCCAGTAGCGTGA-1	0	0	0	0	0	0	-1.91456	-1.82395	Human	NA	NA	NA	NA	NA	NA
5739STDY8351218_TGTGGTACATGGTCTA-1	2.03399	0	0	2.86854	0	0	2.74906	3.59008	Human	NA	NA	NA	NA	NA	NA
5739STDY8351218_TTAGGACTCATCGCTC-1	2.05983	0	0	3.34563	1.48666	0	2.76542	3.73233	Human	NA	NA	NA	NA	NA	NA
5739STDY8351218_TTAGGCACATGGTAGG-1	0	0	0	0	0	0	2.73826	0.172041	Human	NA	NA	NA	NA	NA	NA
5739STDY8351218_TTCTTAGAGACTAAGT-1	1.39475	1.39475	0	2.95511	1.39475	0	2.81648	4.05032	Human	NA	NA	NA	NA	NA	NA
5739STDY8351218_TTCTTAGGTTATGTGC-1	0	0	0	0	0	0	2.55301	-1.68712	Human	NA	NA	NA	NA	NA	NA
5739STDY8351218_TTCTTAGTCCCGACTT-1	0	2.8036	0	0	0	0	0.425323	1.42892	Human	NA	NA	NA	NA	NA	NA
5739STDY8351218_TTGACTTTCCCAGGTG-1	0	0	0	0	0	0	5.07988	-0.882028	Human	NA	NA	NA	NA	NA	NA
5739STDY8351218_TTGCGTCCAATCACAC-1	0	1.4086	0	0	0	0	2.92663	0.112226	Human	NA	NA	NA	NA	NA	NA
5739STDY8351218_TTGGAACAGGTGCAAC-1	0	0	0	0	0	0	-1.08797	-0.0220221	Human	NA	NA	NA	NA	NA	NA
5739STDY8351218_TTTCCTCAGAATGTTG-1	0	2.06043	0	0	0	0	2.66851	1.39174	Human	NA	NA	NA	NA	NA	NA
5739STDY8351218_TTTCCTCTCAGTTGAC-1	0	1.82458	0	0	0	0	0.565696	-5.60059	Human	NA	NA	NA	NA	NA	NA
5739STDY8351226_ACTGATGAGTGCAAGC-1	0	1.38122	0	0	0	0	2.3361	-1.19376	Human	NA	NA	NA	NA	NA	NA
5739STDY8351226_AGATTGCGTTGCGTTA-1	0	0	0	0	0	0	1.02415	-5.0842	Human	NA	NA	NA	NA	NA	NA
5739STDY8351226_AGCTCCTGTGTGCGTC-1	0	0	0	0	0	0	1.53614	-0.517574	Human	NA	NA	NA	NA	NA	NA
5739STDY8351226_AGCTTGAGTAGCAAAT-1	0	0	0	0	0	0	1.26923	-1.57529	Human	NA	NA	NA	NA	NA	NA
5739STDY8351226_AGGCCGTAGGGCATGT-1	0	2.55467	0	0	0	0	1.46663	-0.41667	Human	NA	NA	NA	NA	NA	NA
5739STDY8351226_AGGGATGAGGGATCTG-1	0	1.37744	0	0	0	0	1.42436	-1.28819	Human	NA	NA	NA	NA	NA	NA
5739STDY8351226_AGGGTGAAGTGATCGG-1	0	0	0	0	0	0	0.776999	3.41245	Human	NA	NA	NA	NA	NA	NA
5739STDY8351226_AGTGTCAGTCTACCTC-1	0	0	0	0	0	0	0.986468	0.0279676	Human	NA	NA	NA	NA	NA	NA
5739STDY8351226_ATAACGCAGCATCATC-1	0	0	0	0	0	0	3.53385	-3.68606	Human	NA	NA	NA	NA	NA	NA
5739STDY8351226_CACACTCAGCGTGAGT-1	0	0	0	0	0	0	1.10692	-0.489969	Human	NA	NA	NA	NA	NA	NA
5739STDY8351226_CACATAGAGGCGACAT-1	0	0	0	0	0	0	1.03072	-1.08749	Human	NA	NA	NA	NA	NA	NA
5739STDY8351226_CACTCCATCGTCTGCT-1	0	0	0	0	0	0	0.223079	0.309916	Human	NA	NA	NA	NA	NA	NA
5739STDY8351226_CAGCATAGTAGGCATG-1	0	0	0	0	0	0	-1.58846	-2.20236	Human	NA	NA	NA	NA	NA	NA
5739STDY8351226_CAGTAACGTCTTCTCG-1	0	0	0	0	0	0	2.15601	-4.67556	Human	NA	NA	NA	NA	NA	NA
5739STDY8351226_CATATTCTCAGAGCTT-1	0	1.36276	1.36276	0	0	0	6.86965	4.56347	Human	NA	NA	NA	NA	NA	NA
5739STDY8351226_CATCGGGTCTTTACGT-1	0	0	0	0	0	0	1.35698	-1.24454	Human	NA	NA	NA	NA	NA	NA
5739STDY8351226_CATGACACAATCAGAA-1	0	0	0	0	0	0	0.860143	-0.572568	Human	NA	NA	NA	NA	NA	NA
5739STDY8351226_CCGTTCATCCATGAGT-1	0	0	0	0	0	0	0.59792	-0.373947	Human	NA	NA	NA	NA	NA	NA
5739STDY8351226_CCTTCCCAGGAGTTTA-1	0	0	0	0	0	0	1.16344	-1.04237	Human	NA	NA	NA	NA	NA	NA
5739STDY8351226_CGATGTAGTCGCGGTT-1	0	0	0	0	0	0	1.91136	-4.67084	Human	NA	NA	NA	NA	NA	NA
5739STDY8351226_CGGGTCACACATGTGT-1	0	0	0	1.48985	0	0	3.32525	-3.7785	Human	NA	NA	NA	NA	NA	NA
5739STDY8351226_CGGGTCATCAAACGGG-1	0	1.3927	0	0	0	0	8.29479	1.59653	Human	NA	NA	NA	NA	NA	NA
5739STDY8351226_CGTAGGCCAGACAGGT-1	0	1.40187	0	0	0	0	2.61545	-0.626459	Human	NA	NA	NA	NA	NA	NA
5739STDY8351226_CGTGTCTAGGCTCTTA-1	0	0	0	0	0	0	2.60212	-3.94806	Human	NA	NA	NA	NA	NA	NA
5739STDY8351226_CTAACTTAGAGTGAGA-1	0	0	0	0	0	0	1.3803	-4.83111	Human	NA	NA	NA	NA	NA	NA
5739STDY8351226_CTAATGGAGGCCCGTT-1	0	1.35056	0	0	0	0	0.952218	-0.265128	Human	NA	NA	NA	NA	NA	NA
5739STDY8351226_CTACCCACACGCTTTC-1	0	0	0	0	0	0	1.88549	-4.33543	Human	NA	NA	NA	NA	NA	NA
5739STDY8351226_CTCGTACTCGGTTAAC-1	0	2.02196	0	0	0	0	2.42399	-0.172832	Human	NA	NA	NA	NA	NA	NA
5739STDY8351226_GAACATCCAAGAGTCG-1	0	0	0	0	0	0	0.394522	0.484895	Human	NA	NA	NA	NA	NA	NA
5739STDY8351226_GAGGTGAGTGAAGGCT-1	0	0	0	0	0	0	2.55669	-0.252737	Human	NA	NA	NA	NA	NA	NA
5739STDY8351226_GATCGATGTTGAGTTC-1	0	0	0	0	0	0	1.4317	-0.755886	Human	NA	NA	NA	NA	NA	NA
5739STDY8351226_GCATGTAGTTCAGACT-1	0	0	0	0	0	0	1.70539	-2.03813	Human	NA	NA	NA	NA	NA	NA
5739STDY8351226_GCTGCAGTCCTTAATC-1	0	0	0	0	0	0	-3.11917	-1.94192	Human	NA	NA	NA	NA	NA	NA
5739STDY8351226_GGCTGGTGTGGGTATG-1	0	0	0	0	0	0	-0.00908914	0.171322	Human	NA	NA	NA	NA	NA	NA
5739STDY8351226_GGTGAAGGTGGAAAGA-1	0	1.4283	0	0	0	0	2.46718	-0.505897	Human	NA	NA	NA	NA	NA	NA
5739STDY8351226_GTATTCTCACTTAAGC-1	0	1.59928	0	0	0	0	1.66939	-3.71023	Human	NA	NA	NA	NA	NA	NA
5739STDY8351226_GTCATTTAGCTGTTCA-1	0	0	0	0	0	0	1.58579	1.15614	Human	NA	NA	NA	NA	NA	NA
5739STDY8351226_GTCGTAAAGCTAAACA-1	0	1.47668	0	0	0	0	0.750672	-0.552289	Human	NA	NA	NA	NA	NA	NA
5739STDY8351226_GTGTGCGTCGATCCCT-1	0	0	0	0	0	0	0.902571	-1.3321	Human	NA	NA	NA	NA	NA	NA
5739STDY8351226_TACCTTATCCAAGCCG-1	0	1.46762	0	1.46762	0	0	1.68233	-0.685175	Human	NA	NA	NA	NA	NA	NA
5739STDY8351226_TACGGATCATACCATG-1	0	0	0	0	0	0	1.10492	-1.19656	Human	NA	NA	NA	NA	NA	NA
5739STDY8351226_TAGACCAGTCTAGAGG-1	0	0	0	0	0	0	0.606685	-0.258874	Human	NA	NA	NA	NA	NA	NA
5739STDY8351226_TCGTACCGTGAAAGAG-1	0	2.08687	0	0	0	0	1.32763	-5.04092	Human	NA	NA	NA	NA	NA	NA
5739STDY8351226_TGACGGCGTTCCACAA-1	0	2.47597	0	0	0	0	0.661163	-5.5719	Human	NA	NA	NA	NA	NA	NA
5739STDY8351226_TGCCCATAGATCACGG-1	0	0	0	0	0	0	0.954763	-0.788585	Human	NA	NA	NA	NA	NA	NA
5739STDY8351226_TTAGGCAAGGGTGTTG-1	0	1.84718	0	0	0	0	0.655188	-1.33686	Human	NA	NA	NA	NA	NA	NA
5739STDY8351226_TTCTACAGTCCAAGTT-1	0	1.4856	0	0	0	0	0.624823	-4.99243	Human	NA	NA	NA	NA	NA	NA
5739STDY8351226_TTGGAACTCGTTTGCC-1	0	1.40256	0	0	0	0	1.5174	-0.60788	Human	NA	NA	NA	NA	NA	NA
5739STDY8351234_AATCCAGGTTCGTCTC-1	0	0	0	0	0	0	-0.36671	0.188465	Human	NA	NA	NA	NA	NA	NA
5739STDY8351234_ACATGGTGTAAGAGGA-1	0	0	0	0	0	0	-1.44376	-1.78919	Human	NA	NA	NA	NA	NA	NA
5739STDY8351234_ACCTTTATCACGCATA-1	0	0	0	0	0	0	2.75898	0.511105	Human	NA	NA	NA	NA	NA	NA
5739STDY8351234_ACGATACTCGCAGGCT-1	0	0	0	0	0	0	1.50514	-0.446002	Human	NA	NA	NA	NA	NA	NA
5739STDY8351234_AGGCCGTCATACTCTT-1	0	0	0	0	0	0	1.30269	-0.368944	Human	NA	NA	NA	NA	NA	NA
5739STDY8351234_AGGGAGTGTAAGGGCT-1	0	0	0	0	0	0	2.18893	-0.0773909	Human	NA	NA	NA	NA	NA	NA
5739STDY8351234_AGGTCCGGTAAAGGAG-1	0	0	0	0	0	0	-2.26666	-1.63114	Human	NA	NA	NA	NA	NA	NA
5739STDY8351234_AGTGGGATCGCCGTGA-1	0	0	0	0	0	0	1.18172	-0.149012	Human	NA	NA	NA	NA	NA	NA
5739STDY8351234_ATCACGACAGTTAACC-1	0	0	0	0	0	0	1.465	-1.70358	Human	NA	NA	NA	NA	NA	NA
5739STDY8351234_ATCATGGCAATAAGCA-1	0	0	0	0	0	0	0.807582	-0.842276	Human	NA	NA	NA	NA	NA	NA
5739STDY8351234_ATCATGGCAGTGGAGT-1	0	0	0	0	0	0	-0.0197456	1.26013	Human	NA	NA	NA	NA	NA	NA
5739STDY8351234_CACTCCAGTGTGCGTC-1	0	0	0	0	0	0	2.16923	-0.41815	Human	NA	NA	NA	NA	NA	NA
5739STDY8351234_CCACGGAAGCGTGAGT-1	0	0	0	0	0	0	1.89797	-0.755265	Human	NA	NA	NA	NA	NA	NA
5739STDY8351234_CCACTACTCAAGCCTA-1	0	1.43047	0	0	0	0	1.0587	-5.5576	Human	NA	NA	NA	NA	NA	NA
5739STDY8351234_CCTACACGTCAAAGCG-1	0	0	0	0	0	0	2.08563	-5.82075	Human	NA	NA	NA	NA	NA	NA
5739STDY8351234_CCTAGCTAGATGGCGT-1	0	0	0	0	0	0	2.88836	-0.168318	Human	NA	NA	NA	NA	NA	NA
5739STDY8351234_CCTCTGAAGAGACGAA-1	0	1.40511	0	0	0	0	1.42206	-1.56854	Human	NA	NA	NA	NA	NA	NA
5739STDY8351234_CGAGCACGTTGGTGGA-1	0	0	0	0	0	0	-2.10077	-1.51453	Human	NA	NA	NA	NA	NA	NA
5739STDY8351234_CGGACGTTCATCGATG-1	0	0	0	0	0	0	-0.817206	0.218385	Human	NA	NA	NA	NA	NA	NA
5739STDY8351234_CGTCCATCACGTTGGC-1	0	0	0	0	0	0	0.666918	1.53105	Human	NA	NA	NA	NA	NA	NA
5739STDY8351234_CGTGAGCAGTGAAGAG-1	0	0	0	0	0	0	0.972555	-5.47192	Human	NA	NA	NA	NA	NA	NA
5739STDY8351234_CGTGTCTGTAAACCTC-1	0	0	0	0	0	0	0.993686	-5.89136	Human	NA	NA	NA	NA	NA	NA
5739STDY8351234_CTAGAGTTCACAGGCC-1	0	0	0	0	0	0	0.385714	0.930028	Human	NA	NA	NA	NA	NA	NA
5739STDY8351234_CTCGGGACACAGATTC-1	0	0	0	0	0	0	-0.145911	0.327233	Human	NA	NA	NA	NA	NA	NA
5739STDY8351234_CTGCCTAAGATATGCA-1	0	0	0	0	0	0	-1.57527	-1.56504	Human	NA	NA	NA	NA	NA	NA
5739STDY8351234_CTTTGCGTCATTCACT-1	0	0	1.47642	0	0	0	0.486841	0.7761	Human	NA	NA	NA	NA	NA	NA
5739STDY8351234_GAATAAGAGCGCTCCA-1	0	0	0	0	0	0	-0.120576	0.983867	Human	NA	NA	NA	NA	NA	NA
5739STDY8351234_GAATAAGTCGTTACAG-1	0	0	0	0	0	0	2.06858	-6.19817	Human	NA	NA	NA	NA	NA	NA
5739STDY8351234_GACGGCTTCATGTCCC-1	0	0	0	0	0	0	0.638995	1.08131	Human	NA	NA	NA	NA	NA	NA
5739STDY8351234_GATCGCGCACCGATAT-1	0	0	0	0	0	0	2.06121	0.256198	Human	NA	NA	NA	NA	NA	NA
5739STDY8351234_GCAGCCATCTATCCTA-1	0	0	0	0	0	0	0.145488	0.759335	Human	NA	NA	NA	NA	NA	NA
5739STDY8351234_GCATGATCACCGAAAG-1	0	1.43023	0	0	0	0	3.5462	1.03462	Human	NA	NA	NA	NA	NA	NA
5739STDY8351234_GCATGCGTCTTCTGGC-1	0	0	0	0	0	0	1.82643	-0.241448	Human	NA	NA	NA	NA	NA	NA
5739STDY8351234_GCGCGATTCTATCCCG-1	0	0	0	0	0	0	-1.5933	-0.108159	Human	NA	NA	NA	NA	NA	NA
5739STDY8351234_GCTGCAGCAGGGTATG-1	0	0	0	0	0	0	1.37692	-5.38199	Human	NA	NA	NA	NA	NA	NA
5739STDY8351234_GGGTTGCCAAGAGGCT-1	0	0	0	0	0	0	-1.67323	-1.94888	Human	NA	NA	NA	NA	NA	NA
5739STDY8351234_GTAACGTCAGGGTATG-1	0	1.3619	0	0	0	0	2.28718	-1.5943	Human	NA	NA	NA	NA	NA	NA
5739STDY8351234_GTAACGTGTCACTTCC-1	0	0	0	0	0	0	0.562261	0.930847	Human	NA	NA	NA	NA	NA	NA
5739STDY8351234_GTCAAGTTCTCGATGA-1	0	0	0	0	0	0	-0.992241	-3.7007	Human	NA	NA	NA	NA	NA	NA
5739STDY8351234_GTCGTAAGTATATCCG-1	0	1.5501	0	0	0	0	1.24085	-5.86069	Human	NA	NA	NA	NA	NA	NA
5739STDY8351234_GTGGGTCGTTCCACGG-1	0	0	0	0	0	0	0.666693	-1.6132	Human	NA	NA	NA	NA	NA	NA
5739STDY8351234_TACCTTACAAGTCTGT-1	0	1.73917	0	0	0	0	1.14332	0.723479	Human	NA	NA	NA	NA	NA	NA
5739STDY8351234_TACGGATAGTCTTGCA-1	0	1.73493	0	0	0	0	0.641954	0.509277	Human	NA	NA	NA	NA	NA	NA
5739STDY8351234_TATCAGGGTTGCCTCT-1	0	0	0	0	0	0	-1.08558	-2.64777	Human	NA	NA	NA	NA	NA	NA
5739STDY8351234_TCCCGATTCGCTTGTC-1	0	0	0	0	0	0	2.88361	-0.579356	Human	NA	NA	NA	NA	NA	NA
5739STDY8351234_TCGCGAGCAGGGATTG-1	0	0	0	0	0	0	1.27715	-0.901886	Human	NA	NA	NA	NA	NA	NA
5739STDY8351234_TCGGGACGTGCGCTTG-1	0	0	0	0	0	0	-0.273082	0.340489	Human	NA	NA	NA	NA	NA	NA
5739STDY8351234_TCTATTGTCTGCTTGC-1	0	0	0	0	0	0	0.642746	-4.14815	Human	NA	NA	NA	NA	NA	NA
5739STDY8351234_TCTCATATCGAGAGCA-1	0	0	0	0	0	0	-1.61587	-0.24599	Human	NA	NA	NA	NA	NA	NA
5739STDY8351234_TGACTAGCACCTGGTG-1	0	0	0	0	0	0	3.14272	1.05122	Human	NA	NA	NA	NA	NA	NA
5739STDY8351234_TGAGCCGTCACAATGC-1	0	0	0	0	0	0	1.5116	-5.62962	Human	NA	NA	NA	NA	NA	NA
5739STDY8351234_TGCGGGTAGCGTTGCC-1	0	0	1.51538	0	0	0	1.72367	-5.9891	Human	NA	NA	NA	NA	NA	NA
5739STDY8351234_TGGCGCAGTCGCGAAA-1	0	0	0	0	0	0	1.46068	-5.39157	Human	NA	NA	NA	NA	NA	NA
5739STDY8351234_TGTGGTACATGCAATC-1	0	0	0	0	0	0	-1.56778	0.0120823	Human	NA	NA	NA	NA	NA	NA
5739STDY8351234_TTTCCTCTCGGTGTCG-1	0	0	0	0	0	0	0.924855	-0.58696	Human	NA	NA	NA	NA	NA	NA
5739STDY8351234_TTTGTCAAGTAATCCC-1	0	0	0	0	0	0	-1.54546	0.0522801	Human	NA	NA	NA	NA	NA	NA
5739STDY8351242_AAACGGGTCACATGCA-1	0	0	0	0	0	0	1.11433	1.27394	Human	NA	NA	NA	NA	NA	NA
5739STDY8351242_AACACGTCAGACGCAA-1	0	2.199	0	0	0	0	0.59132	-3.43139	Human	NA	NA	NA	NA	NA	NA
5739STDY8351242_AACTCAGGTAGAAGGA-1	0	0	0	0	0	0	4.87943	0.207818	Human	NA	NA	NA	NA	NA	NA
5739STDY8351242_AACTCAGGTGTGACGA-1	0	0	0	0	0	0	3.33026	0.680135	Human	NA	NA	NA	NA	NA	NA
5739STDY8351242_AACTTTCTCTGTTTGT-1	0	0	0	0	0	0	1.21936	0.329624	Human	NA	NA	NA	NA	NA	NA
5739STDY8351242_AAGACCTTCGGTTCGG-1	0	0	0	0	0	0	2.23215	-1.23187	Human	NA	NA	NA	NA	NA	NA
5739STDY8351242_AAGGAGCTCCGTACAA-1	0	0	0	0	0	0	3.44953	0.189711	Human	NA	NA	NA	NA	NA	NA
5739STDY8351242_AATCGGTGTTACTGAC-1	0	0	0	0	0	0	0.460655	-1.61518	Human	NA	NA	NA	NA	NA	NA
5739STDY8351242_ACACCAAAGTCACGCC-1	0	0	1.40026	0	0	0	2.88539	1.13749	Human	NA	NA	NA	NA	NA	NA
5739STDY8351242_ACACCAAGTGCAGACA-1	0	0	0	0	0	0	-0.625276	-1.65524	Human	NA	NA	NA	NA	NA	NA
5739STDY8351242_ACACCCTCAACGATGG-1	0	0	0	0	1.49439	0	-0.026789	0.335268	Human	NA	NA	NA	NA	NA	NA
5739STDY8351242_ACATCAGAGCTCAACT-1	0	0	0	0	0	0	2.92828	-0.0654099	Human	NA	NA	NA	NA	NA	NA
5739STDY8351242_ACATGGTCAATCGGTT-1	0	1.44467	0	0	0	0	2.40144	1.7294	Human	NA	NA	NA	NA	NA	NA
5739STDY8351242_ACCAGTAAGGCCCTTG-1	0	0	0	0	0	0	-0.813873	-1.71119	Human	NA	NA	NA	NA	NA	NA
5739STDY8351242_ACCCACTTCCTTGGTC-1	0	0	0	0	0	0	-0.90673	-1.33282	Human	NA	NA	NA	NA	NA	NA
5739STDY8351242_ACGAGCCTCCCATTTA-1	0	0	0	0	0	0	-0.789078	-1.58083	Human	NA	NA	NA	NA	NA	NA
5739STDY8351242_ACGCCGACATATGAGA-1	0	0	0	0	0	0	3.02666	0.0630921	Human	NA	NA	NA	NA	NA	NA
5739STDY8351242_ACGGAGACATTGGGCC-1	0	0	0	0	0	0	1.17517	-1.38379	Human	NA	NA	NA	NA	NA	NA
5739STDY8351242_ACGGAGATCTGCCCTA-1	0	0	0	0	0	0	3.77044	1.54374	Human	NA	NA	NA	NA	NA	NA
5739STDY8351242_ACGGGCTAGTAGCCGA-1	0	1.41683	0	0	0	0	1.72946	0.0108969	Human	NA	NA	NA	NA	NA	NA
5739STDY8351242_ACGGGTCGTGTAATGA-1	0	1.53365	0	0	0	0	3.78215	0.795034	Human	NA	NA	NA	NA	NA	NA
5739STDY8351242_ACTGAGTTCCTGCCAT-1	0	0	0	0	0	0	-2.27678	-3.38997	Human	NA	NA	NA	NA	NA	NA
5739STDY8351242_ACTGATGAGTGGGCTA-1	0	0	0	0	0	0	3.16985	0.805654	Human	NA	NA	NA	NA	NA	NA
5739STDY8351242_ACTTACTCACGTAAGG-1	0	0	0	0	0	0	-2.17014	-0.389659	Human	NA	NA	NA	NA	NA	NA
5739STDY8351242_AGAGCTTCATGCGCAC-1	0	0	0	0	0	0	0.558077	-5.15056	Human	NA	NA	NA	NA	NA	NA
5739STDY8351242_AGATCTGAGGACAGAA-1	0	1.38569	0	0	0	0	3.31827	-0.185618	Human	NA	NA	NA	NA	NA	NA
5739STDY8351242_AGCATACGTCTGCAAT-1	0	0	0	0	0	0	-0.887095	-3.99714	Human	NA	NA	NA	NA	NA	NA
5739STDY8351242_AGGCCGTAGTGGGATC-1	0	0	0	0	0	0	-0.866376	-4.77491	Human	NA	NA	NA	NA	NA	NA
5739STDY8351242_AGGCCGTTCTTAGAGC-1	0	0	0	0	0	0	-0.0753692	-1.16291	Human	NA	NA	NA	NA	NA	NA
5739STDY8351242_AGGTCATTCGTCTGAA-1	0	0	0	0	0	0	3.48928	0.251039	Human	NA	NA	NA	NA	NA	NA
5739STDY8351242_AGGTCCGTCACTATTC-1	0	0	0	0	0	0	-0.0766216	-1.20497	Human	NA	NA	NA	NA	NA	NA
5739STDY8351242_AGTAGTCCAGTAAGAT-1	0	0	0	0	0	0	-0.000285118	-5.89091	Human	NA	NA	NA	NA	NA	NA
5739STDY8351242_AGTGAGGTCTGCGTAA-1	0	0	0	0	0	0	-2.17601	-1.94798	Human	NA	NA	NA	NA	NA	NA
5739STDY8351242_ATAAGAGTCGTTGACA-1	0	0	0	0	0	0	-1.56445	-1.33742	Human	NA	NA	NA	NA	NA	NA
5739STDY8351242_ATAGACCAGTACATGA-1	0	0	0	0	0	0	0.123297	1.01897	Human	NA	NA	NA	NA	NA	NA
5739STDY8351242_ATCCACCCAGTCAGAG-1	0	0	0	0	0	0	1.07775	-5.53703	Human	NA	NA	NA	NA	NA	NA
5739STDY8351242_ATCTACTAGTGCGATG-1	0	1.64932	0	0	0	0	0.642478	0.975982	Human	NA	NA	NA	NA	NA	NA
5739STDY8351242_ATCTACTCACCCTATC-1	0	0	0	0	0	0	-0.570395	-1.67821	Human	NA	NA	NA	NA	NA	NA
5739STDY8351242_ATCTACTTCACTGGGC-1	0	1.55864	0	0	0	0	2.82728	1.46111	Human	NA	NA	NA	NA	NA	NA
5739STDY8351242_ATGAGGGCAGGAATGC-1	0	0	0	0	0	0	-0.16164	-1.97369	Human	NA	NA	NA	NA	NA	NA
5739STDY8351242_ATTCTACTCATACGGT-1	0	1.48693	0	0	0	0	1.16471	1.62535	Human	NA	NA	NA	NA	NA	NA
5739STDY8351242_ATTGGACGTTGCGCAC-1	0	0	0	0	0	0	0.73582	-1.12982	Human	NA	NA	NA	NA	NA	NA
5739STDY8351242_CACACAATCCTACAGA-1	0	2.01516	0	0	0	0	1.14347	1.35232	Human	NA	NA	NA	NA	NA	NA
5739STDY8351242_CACATTTGTCATATCG-1	0	1.70116	1.70116	0	0	0	0.954111	1.36281	Human	NA	NA	NA	NA	NA	NA
5739STDY8351242_CAGCGACGTAGGACAC-1	0	0	0	0	0	0	-0.975435	-1.49105	Human	NA	NA	NA	NA	NA	NA
5739STDY8351242_CAGCGACGTCGGATCC-1	0	0	0	0	0	0	-0.675917	-1.78597	Human	NA	NA	NA	NA	NA	NA
5739STDY8351242_CATCCACTCTTCGAGA-1	0	1.5229	0	0	0	0	0.370017	1.26574	Human	NA	NA	NA	NA	NA	NA
5739STDY8351242_CCAATCCCACGACTCG-1	0	0	0	0	0	0	0.356158	1.09422	Human	NA	NA	NA	NA	NA	NA
5739STDY8351242_CCCAGTTTCAACACGT-1	0	0	0	0	0	0	-0.969059	-1.30407	Human	NA	NA	NA	NA	NA	NA
5739STDY8351242_CCGTACTGTCTGCAAT-1	0	0	0	0	0	0	2.39606	-1.17519	Human	NA	NA	NA	NA	NA	NA
5739STDY8351242_CCTATTACATTCTTAC-1	0	0	0	0	0	0	0.0232917	-0.998544	Human	NA	NA	NA	NA	NA	NA
5739STDY8351242_CCTTTCTCATTGGTAC-1	0	0	0	0	0	0	0.0679614	0.557938	Human	NA	NA	NA	NA	NA	NA
5739STDY8351242_CGAACATAGATGTGGC-1	0	2.13402	0	0	0	0	0.762159	0.0355088	Human	NA	NA	NA	NA	NA	NA
5739STDY8351242_CGCGTTTAGAATAGGG-1	0	0	0	0	0	0	-0.968951	-2.05876	Human	NA	NA	NA	NA	NA	NA
5739STDY8351242_CGGAGCTTCCTGTAGA-1	0	0	0	0	0	0	2.5482	0.111988	Human	NA	NA	NA	NA	NA	NA
5739STDY8351242_CGTCTACAGACTAGGC-1	0	0	0	0	0	0	0.277683	1.62736	Human	NA	NA	NA	NA	NA	NA
5739STDY8351242_CGTCTACAGTAGCCGA-1	0	0	0	0	0	0	-0.436206	-1.1246	Human	NA	NA	NA	NA	NA	NA
5739STDY8351242_CGTGTAAAGCTAGGCA-1	0	0	0	0	0	0	-0.310845	-1.82358	Human	NA	NA	NA	NA	NA	NA
5739STDY8351242_CGTTAGAAGCTAAACA-1	0	0	0	0	0	0	2.14596	-1.47347	Human	NA	NA	NA	NA	NA	NA
5739STDY8351242_CTAAGACTCCAGTAGT-1	0	0	0	0	0	0	-1.70824	-1.83301	Human	NA	NA	NA	NA	NA	NA
5739STDY8351242_CTAGAGTGTCATATGC-1	0	1.42637	0	0	0	0	2.10446	0.293296	Human	NA	NA	NA	NA	NA	NA
5739STDY8351242_CTCTAATAGCAATATG-1	0	0	1.97057	0	0	0	1.1239	1.7633	Human	NA	NA	NA	NA	NA	NA
5739STDY8351242_CTGCGGACAGTAAGAT-1	0	0	0	0	0	0	2.68069	0.184965	Human	NA	NA	NA	NA	NA	NA
5739STDY8351242_CTTAACTCACAAGCCC-1	0	0	1.66062	0	0	0	1.51057	2.33298	Human	NA	NA	NA	NA	NA	NA
5739STDY8351242_CTTTGCGTCACTGGGC-1	0	0	0	0	0	0	-1.93643	-1.5042	Human	NA	NA	NA	NA	NA	NA
5739STDY8351242_GAAACTCTCCAGTAGT-1	0	0	0	0	0	0	-1.97421	-1.94908	Human	NA	NA	NA	NA	NA	NA
5739STDY8351242_GAACCTATCTCAAACG-1	0	0	0	0	0	0	-1.36272	-1.58595	Human	NA	NA	NA	NA	NA	NA
5739STDY8351242_GAATGAATCTGTCAAG-1	0	1.46429	0	0	0	0	2.67997	0.665125	Human	NA	NA	NA	NA	NA	NA
5739STDY8351242_GACACGCTCTGTCTAT-1	0	0	0	0	0	0	2.40675	0.364596	Human	NA	NA	NA	NA	NA	NA
5739STDY8351242_GACGTTATCCCTAACC-1	0	1.48402	0	0	0	0	3.81314	2.24985	Human	NA	NA	NA	NA	NA	NA
5739STDY8351242_GACTACACAGGATTGG-1	0	0	0	0	0	0	2.5352	2.37939	Human	NA	NA	NA	NA	NA	NA
5739STDY8351242_GATCTAGGTCTAAAGA-1	0	1.45264	0	0	0	0	2.37349	0.149847	Human	NA	NA	NA	NA	NA	NA
5739STDY8351242_GATCTAGGTTTGTTTC-1	0	0	0	0	0	0	1.87045	-1.10365	Human	NA	NA	NA	NA	NA	NA
5739STDY8351242_GATGAGGTCGAATGCT-1	0	0	0	0	0	0	-0.7637	-2.35253	Human	NA	NA	NA	NA	NA	NA
5739STDY8351242_GATGCTAGTGATAAGT-1	0	0	0	0	0	0	-0.795506	-1.73302	Human	NA	NA	NA	NA	NA	NA
5739STDY8351242_GCACTCTAGCAGACTG-1	0	0	0	0	0	0	0.00998235	0.880418	Human	NA	NA	NA	NA	NA	NA
5739STDY8351242_GCAGCCAGTAGGAGTC-1	0	2.02423	0	0	0	0	1.29431	0.66232	Human	NA	NA	NA	NA	NA	NA
5739STDY8351242_GCAGTTACATCCGTGG-1	0	0	0	0	0	0	-2.71031	-2.15673	Human	NA	NA	NA	NA	NA	NA
5739STDY8351242_GCATACACAAGCCATT-1	0	0	0	0	0	0	-0.737764	-1.39011	Human	NA	NA	NA	NA	NA	NA
5739STDY8351242_GCGGGTTGTCAACTGT-1	0	0	0	0	0	0	0.0934373	0.854643	Human	NA	NA	NA	NA	NA	NA
5739STDY8351242_GGAATAAGTATATGAG-1	0	0	0	0	0	0	2.52272	0.880521	Human	NA	NA	NA	NA	NA	NA
5739STDY8351242_GGACAAGAGCAATCTC-1	0	2.34763	0	0	0	0	1.97979	0.807395	Human	NA	NA	NA	NA	NA	NA
5739STDY8351242_GGCGTGTAGAAGGTTT-1	0	1.76638	0	0	0	0	1.25834	-4.47245	Human	NA	NA	NA	NA	NA	NA
5739STDY8351242_GGCTCGAAGAAGGCCT-1	0	0	0	0	0	0	-0.985171	-2.01519	Human	NA	NA	NA	NA	NA	NA
5739STDY8351242_GGCTCGAAGGACTGGT-1	0	0	0	0	0	0	1.26144	0.535746	Human	NA	NA	NA	NA	NA	NA
5739STDY8351242_GGGAGATGTACGCACC-1	0	0	0	0	0	0	-0.516892	-1.32853	Human	NA	NA	NA	NA	NA	NA
5739STDY8351242_GGGATGACACATCCGG-1	0	0	0	0	0	0	2.36816	-0.149149	Human	NA	NA	NA	NA	NA	NA
[truncated: 8,354 more rows]

## Sheet: Fig3c
	umap1	umap2	sample	trippos
X196s_J1	-7.27656	1.08816	Mouse	other
X196s_J10	-8.41086	-0.584047	Mouse	other
X196s_J14	4.58341	-1.8982	Mouse	other
X196s_J11	-7.70391	0.50843	Mouse	other
X196s_J12	-7.94715	0.361426	Mouse	other
X196s_J2	-0.455729	2.78185	Mouse	other
X196s_J18	-7.23739	-0.769901	Mouse	other
X196s_J19	-8.07865	0.0439507	Mouse	other
X196s_J21	-8.79104	-0.301496	Mouse	other
X196s_J20	-8.08084	-1.75577	Mouse	other
X196s_J23	5.00505	-3.28654	Mouse	other
X196s_J24	-8.04306	-1.03122	Mouse	other
X196s_J5	-0.0155985	3.13437	Mouse	other
X196s_J3	-7.40362	-1.02051	Mouse	other
X196s_J8	-7.39518	0.066481	Mouse	other
X196s_J6	-0.45559	3.64031	Mouse	other
X196s_K10	5.76242	0.511056	Mouse	other
X196s_K13	-8.38717	0.176653	Mouse	other
X196s_K14	-8.68371	0.498998	Mouse	other
X196s_K12	5.673	-2.62952	Mouse	other
X196s_K19	-4.6216	-0.774119	Mouse	other
X196s_K17	-7.68684	1.46066	Mouse	other
X196s_K18	-7.93482	-0.171495	Mouse	other
X196s_K21	-6.44971	1.06714	Mouse	other
X196s_K22	-7.79034	0.40063	Mouse	other
X196s_K3	-7.8115	0.425892	Mouse	other
X196s_K5	-8.21934	1.01042	Mouse	other
X196s_K4	6.04322	-0.300036	Mouse	other
X196s_K7	-7.61325	-1.12599	Mouse	other
X196s_K6	-8.23937	-1.07848	Mouse	other
X196s_K8	-0.364898	2.64505	Mouse	other
X196s_L1	-8.0183	0.235564	Mouse	other
X196s_L11	-8.63778	0.187274	Mouse	other
X196s_L12	-7.41791	-1.69165	Mouse	other
X196s_L10	-7.24018	-0.00342116	Mouse	other
X196s_L15	0.451712	2.78327	Mouse	other
X196s_L14	-8.66076	-0.792049	Mouse	other
X196s_L18	-8.07457	0.388855	Mouse	other
X196s_L19	-7.41299	-0.148348	Mouse	other
X196s_L2	5.25027	-2.69882	Mouse	other
X196s_L16	5.50609	-1.16309	Mouse	other
X196s_L20	-7.58284	-1.69663	Mouse	other
X196s_L17	-8.91907	0.783808	Mouse	other
X196s_L22	-8.23416	1.121	Mouse	other
X196s_L4	-7.61511	-0.699306	Mouse	other
X196s_L23	-6.80343	-1.15329	Mouse	other
X196s_L24	-6.87791	-1.94176	Mouse	other
X196s_M11	-8.78615	-0.310803	Mouse	other
X196s_M10	-8.31994	0.0337493	Mouse	other
X196s_M12	-7.52546	-1.33996	Mouse	other
X196s_M1	-7.95167	-0.190405	Mouse	other
X196s_L9	-7.67453	0.878556	Mouse	other
X196s_M14	-7.52565	-0.430821	Mouse	triple_pos
X196s_M17	-8.472	0.646835	Mouse	other
X196s_M22	5.48399	-2.61564	Mouse	other
X196s_M23	-6.83192	-1.65135	Mouse	other
X196s_M21	-2.25228	1.5193	Mouse	other
X196s_M20	-7.52754	-1.70851	Mouse	other
X196s_M3	-7.65442	-1.10209	Mouse	other
X196s_M24	-7.64295	-1.72289	Mouse	other
X196s_M4	-7.11628	0.474885	Mouse	other
X196s_M6	-7.58458	-0.55087	Mouse	other
X196s_M5	-8.51293	0.596586	Mouse	other
X196s_M8	5.93932	-3.46237	Mouse	other
X196s_N11	-7.0541	-1.37282	Mouse	other
X196s_N1	-8.47021	-0.836883	Mouse	other
X196s_N14	-8.18747	-1.26297	Mouse	other
X196s_N12	-7.78627	-0.763663	Mouse	other
X196s_N15	-8.80661	0.742136	Mouse	other
X196s_N16	0.153042	3.19535	Mouse	other
X196s_N18	5.9431	-2.87378	Mouse	other
X196s_N17	4.05747	-1.98211	Mouse	other
X196s_N20	-8.12637	-0.807607	Mouse	other
X196s_N24	-8.07021	-0.513481	Mouse	other
X196s_N5	-7.47047	-0.0758816	Mouse	other
X196s_N7	-7.2174	-0.925718	Mouse	other
X196s_N6	5.85582	-1.7848	Mouse	other
X196s_N9	-8.4445	0.332394	Mouse	other
X196s_O20	-8.02792	1.16073	Mouse	other
X196s_O19	-0.459244	3.07724	Mouse	other
X196s_O24	-8.07053	-0.111204	Mouse	other
X196s_O23	-8.08468	0.809803	Mouse	other
X196s_O22	7.58479	-0.185192	Mouse	other
X196s_O21	-7.86009	-0.54903	Mouse	other
X555s_C10	-4.47487	0.720804	Mouse	other
X555s_F11	-1.18372	3.07461	Mouse	other
X555s_I1	-3.09473	3.20259	Mouse	other
X121s_B4	7.48697	-4.30454	Mouse	other
X121s_F13	-0.438828	2.35361	Mouse	other
X294s_A1	7.55828	0.031043	Mouse	triple_pos
X294s_A14	-4.41761	-1.94698	Mouse	other
X294s_A20	-4.04128	-2.10241	Mouse	other
X294s_A18	7.72573	-3.63389	Mouse	other
X294s_A3	-0.0113101	2.92267	Mouse	triple_pos
X294s_A6	-3.19422	-1.34381	Mouse	other
X294s_A7	-3.87687	-2.90247	Mouse	other
X294s_B1	-4.11419	-2.04152	Mouse	triple_pos
X294s_A8	-4.48119	-2.15135	Mouse	triple_pos
X294s_B15	-3.10247	0.228368	Mouse	other
X294s_B13	-4.70801	-2.25471	Mouse	other
X294s_A9	-4.90605	-1.32261	Mouse	other
X294s_B4	-6.18283	-2.26377	Mouse	other
X294s_B7	-3.22998	-1.21628	Mouse	other
X294s_B6	-4.31276	-2.1125	Mouse	other
X294s_B8	5.93009	1.93186	Mouse	other
X294s_B9	4.1788	-1.67903	Mouse	triple_pos
X294s_C1	-2.95603	-0.840692	Mouse	other
X294s_C10	-4.21959	-0.95648	Mouse	other
X294s_C18	-2.06483	1.25269	Mouse	other
X294s_C20	-3.90393	-2.48928	Mouse	other
X294s_C23	-5.54886	-0.0914558	Mouse	other
X294s_C24	-3.42514	-2.43119	Mouse	other
X294s_C8	-3.31771	-1.63284	Mouse	other
X294s_D14	-2.66813	-0.198673	Mouse	other
X294s_D1	6.50162	-2.81034	Mouse	triple_pos
X294s_D12	6.59049	-2.73216	Mouse	triple_pos
X294s_D13	-3.83227	4.22155	Mouse	other
X294s_D15	-3.37468	0.223812	Mouse	other
X294s_D16	7.55283	-3.81792	Mouse	triple_pos
X294s_D17	-1.02073	1.98384	Mouse	other
X294s_D18	-3.39199	0.628609	Mouse	triple_pos
X294s_D22	-4.93431	-2.99241	Mouse	other
X294s_D20	-3.08304	-0.57736	Mouse	other
X294s_D23	7.34868	-3.149	Mouse	triple_pos
X294s_D5	-3.46672	-2.60489	Mouse	other
X294s_D24	-3.47383	-2.91228	Mouse	other
X294s_D7	-2.75382	0.991509	Mouse	other
X294s_D9	7.90475	-3.12988	Mouse	triple_pos
X294s_E11	5.2408	-3.45141	Mouse	triple_pos
X294s_E14	-2.77389	1.27747	Mouse	other
X294s_E13	-3.96492	0.459114	Mouse	other
X294s_E17	-2.76159	-2.10601	Mouse	other
X294s_E15	7.26159	-4.3082	Mouse	triple_pos
X294s_E21	7.21771	0.886327	Mouse	other
X294s_E3	-5.06381	0.218134	Mouse	other
X294s_E5	-6.51664	-1.38453	Mouse	other
X294s_E8	-4.53559	-1.79601	Mouse	other
X294s_E7	-0.145979	2.14165	Mouse	triple_pos
X294s_E9	-2.9804	-0.225378	Mouse	other
X294s_F11	-0.316902	3.49507	Mouse	triple_pos
X294s_F17	0.177168	4.18258	Mouse	other
X294s_F18	8.03752	-3.32595	Mouse	triple_pos
X294s_F24	6.93459	-0.0715524	Mouse	other
X294s_F4	-3.58936	4.29693	Mouse	other
X294s_F6	-3.03905	0.73188	Mouse	triple_pos
X294s_G10	-3.56814	-2.05828	Mouse	other
X294s_G13	5.72132	-3.35516	Mouse	triple_pos
X294s_G17	6.68903	1.39302	Mouse	other
X294s_G18	-3.50458	-1.51105	Mouse	other
X294s_G20	6.09691	-4.56072	Mouse	triple_pos
X294s_G23	5.6504	-2.15834	Mouse	other
X294s_G7	-2.99177	-0.900571	Mouse	triple_pos
X294s_H14	-7.3844	0.503035	Mouse	triple_pos
X294s_H16	-6.94067	-0.222016	Mouse	other
X294s_H21	-4.00712	-1.68498	Mouse	other
X294s_H22	6.33203	-1.20961	Mouse	other
X294s_H4	5.87233	-0.268319	Mouse	other
X294s_H6	-3.75814	-1.63458	Mouse	other
X294s_H7	6.03251	1.93822	Mouse	triple_pos
X294s_I10	-4.31366	0.0852045	Mouse	other
X294s_I18	-3.77777	-0.976815	Mouse	other
X294s_I17	-4.3792	-1.28074	Mouse	other
X294s_I19	-3.43865	-2.0808	Mouse	other
X294s_I2	-3.12222	-2.90281	Mouse	other
X294s_I20	-4.10829	-0.457899	Mouse	other
X294s_I22	0.134969	3.05337	Mouse	triple_pos
X294s_I7	5.86884	-1.36603	Mouse	other
X294s_I4	-2.25449	0.303287	Mouse	other
X294s_I9	6.83718	-1.70413	Mouse	triple_pos
X294s_J12	-4.41858	-2.83891	Mouse	other
X294s_J16	-5.08704	-1.20932	Mouse	other
X294s_J15	-3.19816	-0.431856	Mouse	other
X294s_J17	-2.88319	-1.24675	Mouse	other
X294s_J20	-3.52251	2.54592	Mouse	other
X294s_J22	5.82184	-3.71491	Mouse	triple_pos
X294s_J24	-4.80763	-0.319207	Mouse	other
X294s_J3	-3.0773	-1.71564	Mouse	other
X294s_K1	5.29556	-1.02407	Mouse	other
X294s_J7	-4.18278	-0.264648	Mouse	other
X294s_J9	7.51253	-2.84146	Mouse	triple_pos
X294s_K14	-3.88623	4.19906	Mouse	other
X294s_K16	-4.33216	-2.68399	Mouse	other
X294s_K19	-4.14022	0.273869	Mouse	other
X294s_K21	-4.05237	-2.69088	Mouse	other
X294s_K24	-2.86649	-1.04007	Mouse	other
X294s_K8	-3.02641	1.73663	Mouse	other
X294s_K5	3.87091	-0.490896	Mouse	other
X294s_L11	-1.01296	1.41422	Mouse	other
X294s_L13	-1.30396	2.03275	Mouse	other
X294s_L19	-4.15017	0.753888	Mouse	other
X294s_L21	-5.2336	-0.479356	Mouse	other
X294s_L2	-4.56417	0.225842	Mouse	other
X294s_L4	-3.67521	-0.231229	Mouse	other
X294s_L5	-4.70574	-1.63154	Mouse	other
X294s_L3	-3.21891	-2.20413	Mouse	other
X294s_M12	1.15151	3.57497	Mouse	other
X294s_M15	-3.95577	-2.35646	Mouse	other
X294s_M18	-5.22025	-0.737947	Mouse	other
X294s_M19	7.50445	-3.8227	Mouse	other
X294s_M21	-4.47642	-1.06937	Mouse	other
X294s_M7	-3.91414	-1.36586	Mouse	other
X294s_N11	-0.01139	3.64325	Mouse	other
X294s_N10	-4.42544	0.310028	Mouse	other
X294s_N13	-3.95938	-0.229841	Mouse	other
X294s_N14	-3.12542	-2.41404	Mouse	other
X294s_N17	-0.109445	2.71676	Mouse	other
X294s_N21	-3.28949	-1.65184	Mouse	other
X294s_N7	-3.53847	-1.03764	Mouse	other
X294s_O1	-3.21359	-0.589643	Mouse	other
X294s_O11	-3.94001	-1.86895	Mouse	other
X294s_O10	-4.92449	-0.923877	Mouse	other
X294s_O12	-4.64448	-1.97095	Mouse	other
X294s_O17	3.50499	-1.47055	Mouse	other
X294s_O18	-2.96213	-1.86947	Mouse	other
X294s_O23	-4.25219	-2.16497	Mouse	other
X294s_O6	-2.60088	-1.90366	Mouse	other
X294s_O8	-3.55762	-1.29302	Mouse	other
X294s_P11	-3.9603	0.514979	Mouse	other
X294s_P17	-2.5935	-2.06968	Mouse	other
X294s_P2	-3.03792	-1.45467	Mouse	other
X294s_P21	6.9727	-1.06607	Mouse	triple_pos
X294s_P9	6.80653	-2.72037	Mouse	triple_pos
X298s_A19	-2.87323	3.15706	Mouse	other
X298s_A2	0.218656	2.65146	Mouse	other
X298s_B15	-4.41207	-2.63556	Mouse	other
X298s_C14	-5.03137	-2.36017	Mouse	other
X298s_C2	-4.39695	-1.74343	Mouse	other
X298s_C21	-0.622271	2.0724	Mouse	other
X298s_C4	-4.2861	0.821939	Mouse	other
X298s_C6	7.76953	-3.91409	Mouse	triple_pos
X298s_D18	7.21236	-0.515017	Mouse	triple_pos
X298s_D5	-4.15909	-1.93982	Mouse	other
X298s_E12	-1.06548	2.36175	Mouse	other
X298s_E4	-6.37016	-0.0659576	Mouse	other
X298s_E9	-3.68883	0.0189482	Mouse	other
X298s_F10	5.70838	1.92071	Mouse	other
X298s_F12	0.235006	3.80608	Mouse	other
X298s_F15	-0.828434	1.86353	Mouse	other
X298s_F19	-3.9788	-0.412112	Mouse	other
X298s_F24	-4.46626	-1.09249	Mouse	other
X298s_F8	5.44513	-4.06566	Mouse	other
X298s_G22	-3.11825	1.42681	Mouse	other
X298s_G3	4.82123	-0.563484	Mouse	other
X298s_H11	-3.80477	-2.5871	Mouse	other
X298s_G9	-3.6886	0.418504	Mouse	other
X298s_H18	0.666379	3.57513	Mouse	other
X298s_H22	5.55708	1.96977	Mouse	other
X298s_H7	-4.46747	-1.44854	Mouse	other
X298s_J12	5.69104	1.63251	Mouse	other
X298s_J4	5.64158	1.75217	Mouse	other
X298s_J9	-3.34808	-1.14011	Mouse	other
X298s_L6	7.96773	-2.06248	Mouse	other
X298s_L9	-4.13862	-3.1714	Mouse	other
X298s_M10	-3.14898	0.181079	Mouse	other
X298s_M11	7.05589	-1.97623	Mouse	other
X298s_M9	-3.31046	-0.0709237	Mouse	other
X298s_N13	7.01777	-2.7985	Mouse	triple_pos
X298s_N3	-3.62554	-2.81186	Mouse	other
X298s_N8	3.40011	1.34307	Mouse	other
X298s_O16	-5.38131	-1.96233	Mouse	other
X298s_O6	-1.18946	4.2083	Mouse	other
X298s_P9	-4.56409	0.300972	Mouse	other
X299s_A14	-4.54399	-2.61703	Mouse	other
X299s_A15	-3.37482	-2.45356	Mouse	other
X299s_B13	7.70346	-3.06232	Mouse	triple_pos
X299s_C21	-3.72528	-1.03944	Mouse	other
X299s_C23	-4.14985	-0.805765	Mouse	other
X299s_D6	-1.23353	3.80644	Mouse	other
X299s_D9	6.82421	-2.45834	Mouse	other
X299s_E12	-0.874444	3.44649	Mouse	other
X299s_E13	3.87516	-0.697739	Mouse	other
X299s_E14	8.01825	-0.819964	Mouse	triple_pos
X299s_E16	-5.06487	-1.96015	Mouse	other
X299s_F12	-4.65548	0.439728	Mouse	other
X299s_F21	3.84125	-1.50079	Mouse	other
X299s_F24	-3.65115	-2.35366	Mouse	other
X299s_F9	-5.74072	-0.437603	Mouse	other
X299s_G21	-4.23968	-1.5982	Mouse	other
X299s_H19	-5.38537	-2.57032	Mouse	other
X299s_H22	-4.0376	-1.29939	Mouse	other
X299s_K19	-3.04714	0.458593	Mouse	other
X299s_L20	-3.76384	-2.60824	Mouse	other
X299s_M17	6.91778	-0.404654	Mouse	triple_pos
X299s_N20	-2.93299	-1.603	Mouse	other
X299s_N23	4.71425	-3.02546	Mouse	other
X299s_O24	-3.56838	-0.79523	Mouse	other
X813s_A12	-1.14797	2.78949	Mouse	other
X813s_A8	4.71355	-3.52266	Mouse	triple_pos
X813s_A23	-2.20196	4.97021	Mouse	other
X813s_B6	-2.35328	4.11201	Mouse	other
X813s_B2	-0.686118	4.4357	Mouse	other
X813s_B17	8.61042	-0.621989	Mouse	other
X813s_B18	7.26161	-4.47129	Mouse	triple_pos
X813s_B8	-1.96627	3.82102	Mouse	other
X813s_B23	-1.94536	5.11776	Mouse	other
X813s_C10	5.62519	0.888242	Mouse	other
X813s_C18	-2.74512	2.99231	Mouse	other
X813s_C2	-1.47859	3.9559	Mouse	other
X813s_C16	-1.9526	2.83986	Mouse	other
X813s_C21	-3.9999	3.9312	Mouse	other
X813s_C19	6.63205	-2.62367	Mouse	triple_pos
X813s_C6	3.94704	0.377362	Mouse	triple_pos
X813s_D10	6.59321	-3.45144	Mouse	other
X813s_D2	4.65833	-2.2302	Mouse	other
X813s_D19	-5.32974	0.180026	Mouse	other
X813s_D14	5.21915	0.584524	Mouse	other
X813s_D20	-1.98557	5.05748	Mouse	other
X813s_E18	-2.5428	3.54932	Mouse	other
X813s_E19	4.16736	-0.82381	Mouse	other
X813s_E10	6.54104	-3.98673	Mouse	triple_pos
X813s_E16	7.53692	-0.968351	Mouse	other
X813s_E23	7.70283	0.425753	Mouse	other
X813s_F10	8.72474	-0.975539	Mouse	other
X813s_E7	-1.67242	5.50901	Mouse	other
X813s_F20	7.76204	-0.393245	Mouse	triple_pos
X813s_F22	4.79568	-1.02282	Mouse	triple_pos
X813s_G20	5.55423	-2.41136	Mouse	triple_pos
X813s_G16	6.42938	-4.26417	Mouse	triple_pos
X813s_G15	-0.354538	4.45713	Mouse	other
X813s_H3	4.63856	-2.91936	Mouse	triple_pos
X813s_H5	-5.05763	1.14439	Mouse	other
X813s_H15	-2.23189	5.14859	Mouse	other
X813s_I14	-5.66745	-1.33977	Mouse	other
X813s_I6	7.50109	-1.47004	Mouse	triple_pos
X813s_I17	-2.49854	3.58188	Mouse	other
X813s_I23	-2.43255	2.63541	Mouse	other
X813s_J3	-1.49951	3.56269	Mouse	other
X813s_J15	4.86425	-2.32612	Mouse	other
X813s_K11	-6.27122	0.590239	Mouse	other
X813s_K16	4.39405	-1.05127	Mouse	other
X813s_K7	4.2335	-2.43081	Mouse	other
X813s_K3	4.49144	0.230484	Mouse	triple_pos
X813s_K23	-1.19944	4.5904	Mouse	other
X813s_L18	7.07403	-3.49892	Mouse	triple_pos
X813s_L22	-1.88621	4.34405	Mouse	other
X813s_M11	-8.2158	-1.28591	Mouse	other
X813s_M6	-5.35509	-0.0703469	Mouse	other
X813s_M2	4.13903	0.139235	Mouse	triple_pos
X813s_M8	8.03369	-0.317903	Mouse	other
X813s_M20	4.75482	-0.364484	Mouse	other
X813s_M5	8.44161	0.239859	Mouse	other
X813s_M19	7.44246	-0.756587	Mouse	other
X813s_M24	6.87262	0.904329	Mouse	triple_pos
X813s_N11	-1.27268	5.08787	Mouse	other
X813s_N13	-4.9042	3.21648	Mouse	other
X813s_N16	-1.71619	4.25324	Mouse	other
X813s_N22	8.2136	-1.45177	Mouse	other
X813s_N18	5.3639	-3.77717	Mouse	other
X813s_N20	-1.57521	5.06498	Mouse	other
X813s_N4	5.73308	0.6267	Mouse	other
X813s_O15	6.74296	-4.77327	Mouse	triple_pos
X813s_O12	-4.00298	4.63304	Mouse	other
X813s_O14	-1.27151	4.68777	Mouse	other
X813s_O18	8.49962	-0.325073	Mouse	triple_pos
X813s_O20	8.33206	0.412265	Mouse	triple_pos
X813s_O19	-2.44005	4.8445	Mouse	other
X813s_O17	3.83377	-1.01371	Mouse	triple_pos
X813s_P2	4.44297	-2.49762	Mouse	triple_pos
X813s_P9	7.45508	-3.64295	Mouse	other
X682s_A11	-4.41059	4.36521	Mouse	other
X682s_A2	7.73346	-2.46388	Mouse	other
X682s_A3	-4.89035	-0.0680021	Mouse	other
X682s_A20	-5.72826	2.58904	Mouse	other
X682s_A4	4.09468	-1.11731	Mouse	other
X682s_A19	-5.23603	0.595287	Mouse	other
X682s_B1	8.06042	-2.7074	Mouse	other
X682s_B10	6.05509	-4.5286	Mouse	triple_pos
X682s_A9	-0.619985	4.79072	Mouse	other
X682s_C10	8.44667	-0.374596	Mouse	other
X682s_C13	-4.38815	-0.922102	Mouse	other
X682s_C20	8.35179	-1.97863	Mouse	other
X682s_C5	-6.15246	0.190977	Mouse	other
X682s_C8	7.36656	-0.414536	Mouse	other
X682s_C6	6.42472	-3.23787	Mouse	other
X682s_D1	8.05088	-0.252657	Mouse	triple_pos
X682s_D15	-3.91696	2.02809	Mouse	other
X682s_D12	-3.76662	2.70465	Mouse	other
X682s_D3	-6.23858	-0.074385	Mouse	other
X682s_D5	-6.99927	1.21977	Mouse	other
X682s_D7	-6.80934	-0.385789	Mouse	other
X682s_D8	5.88792	-2.15178	Mouse	triple_pos
X682s_E14	-5.44216	-2.25483	Mouse	other
X682s_E18	5.26157	-4.07207	Mouse	other
X682s_E4	-4.84023	0.629291	Mouse	other
X682s_E10	6.44281	0.68479	Mouse	other
X682s_E13	5.56865	-3.56713	Mouse	other
X682s_E1	6.23871	-3.1405	Mouse	triple_pos
X682s_E8	7.45836	-4.21676	Mouse	triple_pos
X682s_F1	-1.66748	2.53997	Mouse	other
X682s_E9	-5.51572	1.69979	Mouse	other
X682s_F13	-4.10904	-0.404771	Mouse	other
X682s_F2	-2.07075	1.97021	Mouse	other
X682s_F18	-5.74338	-2.09316	Mouse	other
X682s_F17	8.15387	-0.179353	Mouse	triple_pos
X682s_G10	-5.62533	-0.523759	Mouse	other
X682s_G11	-5.23035	0.523786	Mouse	other
X682s_G17	-3.72704	-1.58498	Mouse	other
X682s_G19	5.83439	0.47971	Mouse	triple_pos
X682s_G16	6.10421	-0.248633	Mouse	other
X682s_G2	4.55996	-0.24412	Mouse	triple_pos
X682s_G4	-1.63349	2.33105	Mouse	other
X682s_H11	7.69331	-2.87096	Mouse	other
X682s_H12	8.35892	-1.32472	Mouse	other
X682s_G3	-1.70665	5.27889	Mouse	other
X682s_G8	4.24057	-1.60956	Mouse	triple_pos
X682s_G5	-1.9438	4.78324	Mouse	other
X682s_G6	-6.24148	0.721698	Mouse	other
X682s_H14	7.46422	-0.203024	Mouse	triple_pos
X682s_H3	-5.17505	-1.43615	Mouse	other
X682s_H2	-5.98206	-0.274809	Mouse	other
X682s_I14	4.89631	-3.26262	Mouse	other
X682s_I1	-2.78263	2.68993	Mouse	other
X682s_I13	-5.24667	2.22569	Mouse	other
X682s_J14	-4.81644	-1.59938	Mouse	other
X682s_J11	-4.89779	0.777403	Mouse	other
X682s_J18	-6.72901	0.77141	Mouse	other
X682s_J20	-3.33777	2.23035	Mouse	other
X682s_K20	-0.328911	2.27834	Mouse	other
X682s_K8	-5.25107	0.750964	Mouse	other
X682s_L11	7.94207	-2.28249	Mouse	other
X682s_L1	7.23675	-2.65011	Mouse	other
X682s_K9	-1.25371	2.82946	Mouse	other
X682s_L13	-1.4874	1.83327	Mouse	other
X682s_L12	-5.82544	1.24287	Mouse	other
X682s_L20	-0.184203	2.87658	Mouse	other
X682s_L18	5.41237	-1.1963	Mouse	other
X682s_L9	-5.19272	-0.834453	Mouse	other
X682s_M10	6.52225	-2.26145	Mouse	triple_pos
X682s_M1	-5.56682	-0.694063	Mouse	other
X682s_M11	-4.88736	-2.38776	Mouse	other
X682s_L8	-5.18208	1.76076	Mouse	other
X682s_M17	-7.2836	-0.255786	Mouse	other
X682s_M15	-5.39097	2.48183	Mouse	other
X682s_M19	-5.5671	0.343912	Mouse	other
X682s_M3	-3.12507	2.04489	Mouse	other
X682s_M8	4.84032	-1.74055	Mouse	triple_pos
X682s_N10	6.89005	-0.0401293	Mouse	triple_pos
X682s_N14	8.56997	-0.85909	Mouse	triple_pos
X682s_N11	6.37157	-2.25487	Mouse	other
X682s_N12	-1.26552	2.56221	Mouse	other
X682s_N8	-0.672014	3.94339	Mouse	other
X682s_O11	5.58516	-4.07733	Mouse	other
X682s_N4	-5.74043	0.531957	Mouse	other
X682s_N3	-5.7474	2.28601	Mouse	other
X682s_O1	5.00306	-2.04156	Mouse	other
X682s_N5	-1.39112	5.16758	Mouse	other
X682s_O15	-0.530998	3.96214	Mouse	other
X682s_O8	-6.1184	1.14219	Mouse	other
X682s_O20	-0.861342	5.32923	Mouse	other
X682s_P17	3.83131	0.0154499	Mouse	triple_pos
X682s_P13	-5.45649	1.41809	Mouse	other
X682s_P2	-5.0931	-1.94469	Mouse	other
X682s_P8	8.13313	-1.12947	Mouse	triple_pos
X682s_P7	7.7557	-2.07325	Mouse	other
X811s_A1	-6.31376	-1.47875	Mouse	other
X811s_A17	-5.22496	-2.13746	Mouse	other
X811s_A18	-2.14091	3.74907	Mouse	other
X811s_A19	-1.83158	4.06062	Mouse	other
X811s_B17	-6.87622	0.898704	Mouse	triple_pos
X811s_B19	8.40597	-0.966213	Mouse	other
X811s_B22	5.05201	-1.23531	Mouse	other
X811s_B7	-6.87888	-1.01585	Mouse	other
X811s_B5	5.35004	-2.96781	Mouse	other
X811s_C13	-4.56626	4.08483	Mouse	other
X811s_B9	6.10621	-3.37617	Mouse	other
X811s_C19	-7.86869	-0.91697	Mouse	other
X811s_C20	-5.82022	0.173703	Mouse	other
X811s_C18	-1.10637	5.41053	Mouse	other
X811s_C23	4.28386	0.268418	Mouse	triple_pos
X811s_C9	-1.17177	3.66898	Mouse	other
X811s_D13	5.17646	-2.28813	Mouse	other
X811s_D2	6.16813	-3.5133	Mouse	other
X811s_E11	-6.36494	-1.43618	Mouse	other
X811s_E18	6.8231	-4.54828	Mouse	other
X811s_E21	5.27087	0.929086	Mouse	triple_pos
X811s_E6	-1.52439	4.25636	Mouse	other
X811s_E9	6.77698	-4.61667	Mouse	triple_pos
X811s_F17	-7.57118	-0.915105	Mouse	other
X811s_F2	-1.01079	3.34946	Mouse	other
X811s_F3	5.80449	1.01525	Mouse	other
X811s_G1	-2.11104	4.60621	Mouse	other
X811s_G11	-3.38408	3.3769	Mouse	other
X811s_G16	-4.17129	4.22633	Mouse	other
X811s_G17	7.0024	0.758317	Mouse	triple_pos
X811s_G21	-6.64427	-0.861501	Mouse	other
X811s_G3	-3.34993	-2.00744	Mouse	other
X811s_H10	6.02485	-4.4617	Mouse	other
X811s_H16	-2.21812	4.34845	Mouse	other
X811s_H23	7.03549	-0.181226	Mouse	triple_pos
X811s_H20	-4.37995	3.85491	Mouse	triple_pos
X811s_H24	-7.1984	-1.30598	Mouse	other
X811s_H7	8.48113	-1.30293	Mouse	triple_pos
X811s_H6	4.7409	0.367032	Mouse	triple_pos
X811s_I15	6.35877	-3.0542	Mouse	other
X811s_I5	5.09879	-2.91988	Mouse	other
X811s_I7	5.21177	1.63826	Mouse	triple_pos
X811s_J15	8.24897	0.0687534	Mouse	other
X811s_J22	-4.66472	4.55804	Mouse	other
X811s_J19	8.29629	-0.464351	Mouse	triple_pos
X811s_K13	-6.32706	-0.477471	Mouse	other
X811s_K19	-1.04969	3.81639	Mouse	other
X811s_K21	-6.34353	-0.538727	Mouse	other
X811s_K23	6.62599	-4.49758	Mouse	other
X811s_K5	-1.63654	1.51101	Mouse	other
X811s_K8	-1.06502	1.93913	Mouse	other
X811s_L10	6.87183	-3.54984	Mouse	other
X811s_L1	8.33602	-0.606233	Mouse	other
X811s_L19	-0.915221	2.73416	Mouse	other
X811s_L13	-6.65975	0.421964	Mouse	other
X811s_L3	4.57511	0.74425	Mouse	other
X811s_M10	5.97584	-2.95328	Mouse	other
X811s_M14	-5.99123	-1.62443	Mouse	other
X811s_M12	-0.262011	2.66376	Mouse	other
X811s_M17	-3.66501	2.74119	Mouse	other
X811s_M19	7.71673	-3.83692	Mouse	other
X811s_M21	-6.08581	0.103778	Mouse	other
X811s_M20	-4.85406	2.13884	Mouse	other
X811s_M6	7.36223	-4.06329	Mouse	other
X811s_N16	8.23144	-1.14853	Mouse	other
X811s_N18	-4.70413	-2.79319	Mouse	other
X811s_N2	-2.38286	3.47453	Mouse	other
X811s_N19	7.13113	-1.7075	Mouse	other
X811s_N7	-4.78857	-1.23771	Mouse	other
X811s_N8	-1.26189	3.07555	Mouse	other
X811s_N24	-4.28001	4.84948	Mouse	other
X811s_O1	-1.98725	2.71911	Mouse	other
X811s_O11	-5.93243	2.62667	Mouse	other
X811s_O20	-3.85552	3.55039	Mouse	other
X811s_O22	-6.22844	-1.62134	Mouse	other
X811s_O2	-1.81444	3.23409	Mouse	other
X811s_O5	-1.59089	2.84044	Mouse	other
X811s_P11	-4.01136	4.68011	Mouse	other
X811s_P16	-2.06163	4.17081	Mouse	other
X814s_A12	6.73219	-2.85672	Mouse	triple_pos
X814s_A10	6.82635	-3.56709	Mouse	triple_pos
X814s_A9	-4.78788	1.06943	Mouse	other
X814s_B1	-4.72083	1.76308	Mouse	triple_pos
X814s_B12	6.47997	-4.18883	Mouse	triple_pos
X814s_B11	6.48572	0.723449	Mouse	triple_pos
X814s_A8	-1.01153	5.31971	Mouse	other
X814s_B5	6.46283	1.37772	Mouse	triple_pos
X814s_B4	7.78687	0.909169	Mouse	triple_pos
X814s_B9	-0.603975	4.76123	Mouse	other
X814s_C11	8.08001	-2.83448	Mouse	triple_pos
X814s_C1	7.81833	0.435384	Mouse	triple_pos
X814s_C7	6.99007	0.301243	Mouse	triple_pos
X814s_C5	-5.14165	1.22581	Mouse	other
X814s_D1	6.22153	-2.75191	Mouse	triple_pos
X814s_D12	-1.30134	4.60422	Mouse	other
X814s_D10	-5.42146	2.30984	Mouse	other
X814s_D2	4.23707	1.07256	Mouse	triple_pos
X814s_D3	6.45833	-2.89768	Mouse	triple_pos
X814s_D7	-0.285526	4.56309	Mouse	other
X814s_D8	6.02769	-2.61626	Mouse	triple_pos
X814s_E1	4.21168	0.501444	Mouse	triple_pos
X814s_E5	-5.01659	1.6803	Mouse	other
X814s_F10	-5.14567	1.15803	Mouse	other
X814s_E2	-5.47032	0.944184	Mouse	other
X814s_E9	5.52042	-3.87904	Mouse	triple_pos
X814s_E4	-0.582616	5.03068	Mouse	other
X814s_F19	5.86067	-3.78808	Mouse	other
X814s_F20	-1.4495	2.32355	Mouse	other
X814s_F6	8.30874	0.666089	Mouse	triple_pos
X814s_F7	7.98276	0.762067	Mouse	triple_pos
X814s_G11	5.15166	-1.08915	Mouse	triple_pos
X814s_G16	7.58851	0.344928	Mouse	other
X814s_G10	4.62581	-3.03819	Mouse	triple_pos
X814s_G1	-5.42742	1.73357	Mouse	other
X814s_G2	6.42319	-2.14483	Mouse	other
X814s_G21	6.91764	-2.22646	Mouse	triple_pos
X814s_G4	-5.55948	1.6709	Mouse	other
X814s_G5	6.35584	-4.03364	Mouse	triple_pos
X814s_H13	8.19391	-3.4291	Mouse	triple_pos
X814s_H16	6.28556	-2.33444	Mouse	triple_pos
X814s_H19	-6.03367	0.464955	Mouse	other
X814s_H17	-5.61989	0.789157	Mouse	other
X814s_H3	-5.67104	1.0693	Mouse	other
X814s_H9	8.16476	0.210062	Mouse	triple_pos
X812s_A10	4.50343	0.216553	Mouse	other
X812s_A24	5.26737	-1.789	Mouse	other
X812s_A7	-0.646844	3.37196	Mouse	other
X812s_B1	6.96772	-1.64579	Mouse	triple_pos
X812s_A9	-0.967707	2.4913	Mouse	other
X812s_B12	5.62795	0.022021	Mouse	triple_pos
X812s_B13	5.43946	-3.26179	Mouse	other
X812s_B16	7.32622	-3.2927	Mouse	triple_pos
X812s_B22	-6.07186	2.06505	Mouse	other
X812s_B5	6.91994	-3.95458	Mouse	other
X812s_B4	5.90102	1.13193	Mouse	other
X812s_B6	4.89003	0.337762	Mouse	other
X812s_C21	5.23489	-0.44004	Mouse	other
X812s_C22	-6.08506	0.409333	Mouse	other
X812s_C24	-1.83087	4.70066	Mouse	other
X812s_C4	4.47554	0.903812	Mouse	triple_pos
X812s_C5	6.27967	-0.765399	Mouse	other
X812s_C9	4.43907	0.847029	Mouse	triple_pos
X812s_D13	6.52652	-4.03343	Mouse	triple_pos
X812s_D16	-0.44364	4.50939	Mouse	other
X812s_D22	8.0403	-1.32216	Mouse	triple_pos
X812s_D21	-0.769287	2.89352	Mouse	triple_pos
X812s_D5	6.53523	0.295564	Mouse	triple_pos
X812s_D6	5.1835	0.0167769	Mouse	other
X812s_D7	4.19571	-0.254091	Mouse	other
X812s_E10	-6.75704	-0.576385	Mouse	other
X812s_E11	-1.06421	3.72077	Mouse	other
X812s_E12	7.88803	0.403617	Mouse	triple_pos
X812s_E1	5.81854	-0.485798	Mouse	other
X812s_E18	6.0775	-0.194654	Mouse	triple_pos
X812s_E2	6.27318	-1.9083	Mouse	other
X812s_E22	5.06107	0.444694	Mouse	other
X812s_E5	5.11654	0.768873	Mouse	triple_pos
X812s_E23	-4.784	-0.0796727	Mouse	other
X812s_E9	6.16355	-2.8852	Mouse	triple_pos
X812s_E3	-5.94176	1.43876	Mouse	other
X812s_E8	4.25514	0.937859	Mouse	triple_pos
X812s_E4	-4.60221	4.90091	Mouse	other
X812s_F13	5.35013	-0.104077	Mouse	other
X812s_F12	6.44215	-0.980215	Mouse	triple_pos
X812s_F15	-3.9147	-0.423381	Mouse	triple_pos
X812s_F20	7.7035	0.472173	Mouse	triple_pos
X812s_F16	-4.41187	4.88566	Mouse	other
X812s_F6	5.12683	-0.510953	Mouse	other
X812s_G10	4.68464	1.10727	Mouse	other
X812s_G14	6.47873	-0.129525	Mouse	triple_pos
X812s_G17	5.52988	0.667131	Mouse	other
X812s_G5	5.60207	0.230018	Mouse	other
X812s_G7	5.38302	1.19069	Mouse	triple_pos
X812s_H10	3.91195	-1.74912	Mouse	other
X812s_H13	6.55782	-4.00259	Mouse	other
X812s_H18	-6.89193	0.296154	Mouse	other
X812s_H19	-1.92507	3.97023	Mouse	other
X812s_H14	4.93354	0.319368	Mouse	triple_pos
X812s_H16	7.52221	-0.945203	Mouse	triple_pos
X812s_H2	7.58317	0.768186	Mouse	other
X812s_H20	7.65927	-1.39268	Mouse	triple_pos
X812s_H21	3.75104	0.420188	Mouse	triple_pos
X812s_H22	4.43312	-2.11629	Mouse	triple_pos
X812s_H24	5.12014	-3.67464	Mouse	other
X812s_H5	-4.15912	4.49461	Mouse	other
X812s_H6	-0.999173	3.88467	Mouse	other
X812s_I16	7.94933	-0.151641	Mouse	triple_pos
X812s_I21	-5.82854	2.66302	Mouse	other
X812s_I4	5.16261	1.48938	Mouse	triple_pos
X812s_I6	5.84019	-0.0648905	Mouse	triple_pos
X812s_J1	7.30107	0.226358	Mouse	other
X812s_J12	-0.579692	4.06042	Mouse	other
X812s_J13	5.96739	0.685997	Mouse	other
X812s_J14	8.60323	-1.48796	Mouse	triple_pos
X812s_J17	-1.15923	4.68719	Mouse	other
X812s_J19	4.32765	0.452396	Mouse	other
X812s_J18	5.84543	-2.25485	Mouse	other
X812s_J21	-6.94578	-2.37404	Mouse	other
X812s_J4	4.48751	0.192751	Mouse	other
X812s_K11	6.68454	-0.688649	Mouse	triple_pos
X812s_K1	7.11133	-2.7617	Mouse	triple_pos
X812s_K10	-4.1293	4.51903	Mouse	other
X812s_K15	-4.05953	2.977	Mouse	other
X812s_K23	4.75248	1.17369	Mouse	other
X812s_K24	7.01959	0.50211	Mouse	triple_pos
X812s_K5	4.95669	0.251212	Mouse	other
X812s_K9	-0.580811	5.20857	Mouse	other
X812s_L11	5.82117	-4.27142	Mouse	triple_pos
X812s_L13	-6.34058	0.878439	Mouse	other
X812s_L14	4.85243	1.13611	Mouse	triple_pos
X812s_L15	7.37581	-0.633558	Mouse	triple_pos
X812s_L17	4.60289	0.964382	Mouse	other
X812s_L23	4.64723	0.614473	Mouse	triple_pos
X812s_L3	6.39785	0.344064	Mouse	triple_pos
X812s_L7	5.08205	-3.85264	Mouse	triple_pos
X812s_L8	4.1069	0.172071	Mouse	triple_pos
X812s_L6	5.82466	-0.755605	Mouse	other
X812s_M11	3.91157	0.555884	Mouse	triple_pos
X812s_M13	4.70781	-1.96187	Mouse	other
X812s_M14	4.89039	-0.176225	Mouse	triple_pos
X812s_M1	-1.03446	5.21434	Mouse	other
X812s_M17	4.35758	-0.574751	Mouse	other
X812s_M18	-1.46111	2.88584	Mouse	other
X812s_M19	6.10066	-4.24065	Mouse	triple_pos
X812s_M21	5.18241	0.1247	Mouse	other
X812s_M22	4.75587	1.66933	Mouse	triple_pos
X812s_M2	3.77928	0.15503	Mouse	triple_pos
X812s_M5	6.22143	-4.74006	Mouse	triple_pos
X812s_M9	-5.88521	0.348273	Mouse	other
X812s_N1	-6.42237	-0.0887764	Mouse	triple_pos
X812s_N11	-5.88624	-0.955904	Mouse	other
X812s_N13	-6.43275	-1.1927	Mouse	other
X812s_N12	6.26406	0.227662	Mouse	triple_pos
X812s_N15	5.98004	-2.94322	Mouse	other
X812s_N2	4.79774	1.01574	Mouse	triple_pos
X812s_N20	4.72653	-1.66038	Mouse	other
X812s_N16	-0.775136	4.93746	Mouse	other
X812s_N3	-1.4169	5.40385	Mouse	other
X812s_N7	-5.7325	1.58639	Mouse	other
X812s_O17	6.71493	0.386577	Mouse	other
X812s_O2	4.92114	1.49644	Mouse	other
X812s_O19	-0.829738	5.09309	Mouse	other
X812s_O4	-0.703797	3.79899	Mouse	other
X812s_O5	-5.976	2.63531	Mouse	other
X812s_O8	-5.9481	1.24118	Mouse	other
X812s_P11	-1.54916	2.44113	Mouse	other
X812s_P12	5.1542	-3.62628	Mouse	triple_pos
X812s_P13	4.13633	-0.578992	Mouse	triple_pos
X812s_P16	7.6457	-1.58429	Mouse	triple_pos
X812s_P20	6.70767	0.0602407	Mouse	triple_pos
X812s_P2	-1.49798	3.1182	Mouse	triple_pos
X812s_P3	5.39397	0.719149	Mouse	triple_pos
X812s_P22	-4.59962	2.16542	Mouse	other
X812s_P5	4.39106	-0.381975	Mouse	triple_pos
X812s_P8	3.76963	-1.28821	Mouse	other
5739STDY7958791_AAGACCTTCACTTATC-1	-1.06394	-2.58172	Human	other
5739STDY7958791_ACGGCCAGTACCGTAT-1	-2.08359	-2.30835	Human	other
5739STDY7958791_AGGTCCGAGGATATAC-1	-2.07564	-2.25269	Human	other
5739STDY7958791_AGTGTCACACTAGTAC-1	-1.32806	-3.91647	Human	other
5739STDY7958791_ATCTACTAGCGGCTTC-1	1.62682	-1.20218	Human	other
5739STDY7958791_CAGCAGCCAAGGCTCC-1	-0.858024	-3.9915	Human	other
5739STDY7958791_CGATGTAGTGCAACGA-1	1.82009	-2.24022	Human	other
5739STDY7958791_GACTAACAGCAGCCTC-1	-2.67915	-1.94215	Human	other
5739STDY7958791_GAGTCCGAGCGTAATA-1	-2.50423	-2.90997	Human	other
5739STDY7958791_GAGTCCGTCACCTCGT-1	1.05103	0.829884	Human	other
5739STDY7958791_GGAACTTAGGCATTGG-1	1.5191	-2.19128	Human	other
5739STDY7958791_GGTGTTATCCTTTACA-1	1.37948	-5.48645	Human	other
5739STDY7958791_TAGGCATTCATTCACT-1	1.42311	-2.08018	Human	other
5739STDY7958792_AACTTTCTCTGTCTCG-1	-2.04458	-2.9999	Human	other
5739STDY7958792_AAGCCGCGTCGATTGT-1	3.72147	-3.72078	Human	other
5739STDY7958792_ACGCCGATCCACTGGG-1	3.78426	-3.49093	Human	other
5739STDY7958792_ACTTACTAGTGCAAGC-1	-1.22902	-3.33562	Human	other
5739STDY7958792_ACTTTCATCCTTTCTC-1	3.75073	-3.5317	Human	other
5739STDY7958792_AGGGATGGTGTGACCC-1	5.58761	-2.96726	Human	other
5739STDY7958792_ATAGACCTCTTAGAGC-1	3.50482	-3.94434	Human	other
5739STDY7958792_ATGCGATAGGTACTCT-1	3.17448	-2.71686	Human	other
5739STDY7958792_ATGTGTGCAAGCCGCT-1	5.32499	-2.55451	Human	other
5739STDY7958792_CACCTTGAGAGGTACC-1	-2.39762	-2.68063	Human	other
5739STDY7958792_CAGAATCCAGTACACT-1	5.18295	-1.47466	Human	other
5739STDY7958792_CAGATCACAAGGACAC-1	3.56767	-3.33409	Human	other
5739STDY7958792_CAGCCGACATTACGAC-1	-1.03288	-3.4773	Human	other
5739STDY7958792_CAGCGACCACGCATCG-1	3.73482	-3.45684	Human	other
5739STDY7958792_CAGCGACTCTGAGTGT-1	-2.66779	-1.90427	Human	other
5739STDY7958792_CATATGGAGCTGCGAA-1	-3.62843	-1.77504	Human	other
5739STDY7958792_CATCGAACACTCAGGC-1	4.61763	-3.08104	Human	other
5739STDY7958792_CCGGTAGAGAGCCCAA-1	3.65589	-3.91111	Human	other
5739STDY7958792_CCTTCGAGTCTACCTC-1	3.8162	-3.61475	Human	other
5739STDY7958792_CGATGGCCACGCCAGT-1	3.55657	-3.66061	Human	other
5739STDY7958792_CGCCAAGTCCCTCTTT-1	3.76616	-3.80912	Human	other
5739STDY7958792_CGCTGGATCCCTAATT-1	3.26364	-3.4598	Human	other
5739STDY7958792_CGGACACTCAACGCTA-1	-2.17802	-1.29504	Human	other
5739STDY7958792_CGTAGGCAGCGTTTAC-1	3.44174	-3.94159	Human	other
5739STDY7958792_CTCGGGATCAGAGGTG-1	5.16926	-0.939347	Human	other
5739STDY7958792_CTGCTGTGTGCGATAG-1	5.29122	-2.06447	Human	other
5739STDY7958792_GAAATGAAGTGCCAGA-1	3.56152	-3.87893	Human	other
5739STDY7958792_GACCAATAGAGACTTA-1	3.58289	-3.45177	Human	other
5739STDY7958792_GATCGATTCTCGCTTG-1	3.66784	-3.65662	Human	other
5739STDY7958792_GATCGTAAGTGTACGG-1	3.4664	-4.0552	Human	other
5739STDY7958792_GCACTCTTCAATCTCT-1	-0.853681	-4.1945	Human	other
5739STDY7958792_GCGGGTTAGTACACCT-1	3.69799	-3.87451	Human	other
5739STDY7958792_GCTGCGACAATGAATG-1	5.04272	-2.25925	Human	other
5739STDY7958792_GGACATTAGGGTTTCT-1	3.79556	-3.01259	Human	other
5739STDY7958792_GGATGTTCACCATGTA-1	-5.5075	-0.130049	Human	other
5739STDY7958792_GGCGACTCAGCTGGCT-1	2.57278	-3.2173	Human	other
5739STDY7958792_GGGCATCTCTATCCTA-1	4.05816	-3.34957	Human	other
5739STDY7958792_GGGTCTGCAGCCAATT-1	4.46243	-2.2113	Human	other
5739STDY7958792_GGTGAAGTCCTGTACC-1	3.18726	-3.90724	Human	other
5739STDY7958792_GGTGTTACACCAACCG-1	-0.874991	-3.41987	Human	other
5739STDY7958792_GTAACTGAGTGGGTTG-1	5.45816	-2.4505	Human	other
5739STDY7958792_GTACTTTTCCCTTGTG-1	2.70884	-3.68836	Human	other
5739STDY7958792_GTGGGTCTCCTAGAAC-1	2.59928	-3.31946	Human	other
5739STDY7958792_GTGTTAGTCATCGGAT-1	3.594	-3.41603	Human	other
5739STDY7958792_GTTTCTAAGGTGTGGT-1	3.71613	-3.67757	Human	other
5739STDY7958792_TCACGAAAGAATGTGT-1	3.59104	-3.5394	Human	other
5739STDY7958792_TCATTTGTCCAGATCA-1	-3.88472	-1.53842	Human	other
5739STDY7958792_TCTTTCCAGCTAACAA-1	3.60086	-2.92772	Human	other
5739STDY7958792_TGAGCCGGTAAGTGTA-1	3.84491	-3.52569	Human	other
5739STDY7958792_TGAGGGATCAATAAGG-1	3.38796	-3.9997	Human	other
5739STDY7958792_TGCCCATTCCCAACGG-1	3.11541	-3.38129	Human	other
5739STDY7958792_TGGGAAGGTGTCCTCT-1	5.50368	-1.68129	Human	other
5739STDY7958792_TGTGGTAAGACGCAAC-1	3.47342	-3.85748	Human	other
5739STDY7958792_TGTGTTTGTCGCATAT-1	1.21909	-6.28138	Human	other
5739STDY7958792_TTCGGTCTCTGCTTGC-1	3.62775	-3.81433	Human	other
5739STDY7958792_TTGAACGAGAATGTGT-1	-1.47428	-3.35249	Human	other
5739STDY7958792_TTGACTTGTGACGCCT-1	3.08824	-3.54584	Human	other
5739STDY7958792_TTGGCAATCTGAGTGT-1	5.83056	-5.22144	Human	other
5739STDY7958793_AGATTGCGTAATTGGA-1	-2.2473	-2.51931	Human	other
5739STDY7958793_ATGAGGGAGTACTTGC-1	-6.99893	-1.24872	Human	other
5739STDY7958793_CCGTTCACAACGCACC-1	-6.04415	1.19737	Human	other
5739STDY7958793_CGAGAAGGTACCAGTT-1	1.25065	-6.14702	Human	other
5739STDY7958793_CTAACTTGTCCGACGT-1	-1.33255	-3.04355	Human	other
5739STDY7958793_GAATGAAGTAGCCTAT-1	-0.1012	-2.12751	Human	other
5739STDY7958793_GCTGCTTCACGGCCAT-1	-7.40565	0.705668	Human	other
5739STDY7958793_GGGTCTGCAGTCAGAG-1	-5.70636	-0.820694	Human	other
5739STDY7958793_TAGACCAGTCGAGTTT-1	-1.60802	-2.48708	Human	other
5739STDY7958793_TGCGGGTCAAATCCGT-1	-0.675017	-1.7624	Human	other
5739STDY7958793_TGGTTCCGTGCAACTT-1	-1.99613	-2.48318	Human	other
5739STDY7958794_AGGGATGAGTGAAGTT-1	7.02799	-6.24073	Human	other
5739STDY7958794_CATCAGACACCATGTA-1	4.06311	-3.5139	Human	other
5739STDY7958794_GATGAAAAGAACTGTA-1	8.24753	-6.33549	Human	other
5739STDY7958794_GCTCTGTCAGTTCCCT-1	4.87537	-3.45231	Human	other
5739STDY7958794_GCTTCCAAGCCCAATT-1	2.80131	-5.32838	Human	other
5739STDY7958794_GGGCACTCAAGCGTAG-1	4.50757	-3.45174	Human	other
5739STDY7958794_GGTATTGCATCTCCCA-1	5.40607	-2.99392	Human	other
5739STDY7958794_GTGCGGTAGAATTCCC-1	5.35301	-3.60299	Human	other
5739STDY7958794_TATGCCCAGATGTGTA-1	7.71397	-7.73287	Human	other
5739STDY7958794_TCGCGTTGTATGAATG-1	-1.48543	-3.03583	Human	other
5739STDY7958795_AAGGCAGCAGCTGGCT-1	0.795547	-3.98497	Human	other
5739STDY7958795_ACGCCAGGTCGGCTCA-1	-0.93871	-2.79096	Human	other
5739STDY7958795_ACGGGCTCAAAGAATC-1	-0.338688	-5.30985	Human	other
5739STDY7958795_AGCGGTCTCGCATGGC-1	-0.728003	-2.73452	Human	other
5739STDY7958795_CCCTCCTGTGTGCCTG-1	-6.43473	1.62555	Human	other
5739STDY7958795_CCGGGATTCACTCTTA-1	-1.38998	-2.90258	Human	other
5739STDY7958795_GACCAATCATACCATG-1	0.712562	-3.93394	Human	other
5739STDY7958795_GTAGGCCTCAAACGGG-1	-1.04495	-2.66394	Human	other
5739STDY7958795_TAGTTGGCAAGTCTAC-1	0.553478	-1.39679	Human	other
5739STDY7958795_TTAGGACAGAGTAATC-1	-2.06737	-2.30262	Human	other
5739STDY7958795_TTCTACAAGAGATGAG-1	-1.27081	-2.74475	Human	other
5739STDY7958805_AAACGGGAGCGGCTTC-1	-0.220729	-5.84871	Human	other
5739STDY7958805_AAAGCAATCCACTCCA-1	-0.334108	-5.93505	Human	other
5739STDY7958805_AAAGTAGTCATCGGAT-1	-0.42776	-5.68625	Human	other
5739STDY7958805_AAATGCCAGATGGGTC-1	-0.397163	-5.81282	Human	other
5739STDY7958805_AACCGCGTCAGTTGAC-1	2.88033	1.97535	Human	other
5739STDY7958805_AACTCAGTCAGAAATG-1	1.23508	-1.21511	Human	other
5739STDY7958805_AACTGGTGTCCAGTAT-1	-0.131206	-6.33518	Human	other
5739STDY7958805_ACCGTAATCGGCGCAT-1	2.75697	1.91602	Human	other
5739STDY7958805_ACTGATGCAATACGCT-1	-0.38841	-5.87283	Human	other
5739STDY7958805_AGAGCTTAGTATTGGA-1	4.0673	1.94808	Human	other
5739STDY7958805_AGAGTGGCATGACGGA-1	-0.00667956	-5.97244	Human	other
5739STDY7958805_AGCTCTCGTTAAAGAC-1	-0.270265	-5.7143	Human	other
5739STDY7958805_AGCTTGAGTCGACTGC-1	0.0240255	-6.30421	Human	other
5739STDY7958805_AGTAGTCAGAACAATC-1	0.272036	-6.42172	Human	other
5739STDY7958805_ATGCGATAGGATCGCA-1	2.97389	1.18535	Human	other
5739STDY7958805_ATGCGATGTGCCTGGT-1	-0.283447	-6.48994	Human	other
5739STDY7958805_CAACTAGGTTACGCGC-1	1.53938	-0.0130611	Human	other
5739STDY7958805_CAAGAAATCGGATGGA-1	1.64928	0.251363	Human	other
5739STDY7958805_CAAGTTGGTGGTACAG-1	-0.0459291	-5.78211	Human	other
5739STDY7958805_CACACAAAGGGTCGAT-1	-0.139595	-6.44012	Human	other
5739STDY7958805_CACAGGCAGTGCGATG-1	-0.0709817	-4.97328	Human	other
5739STDY7958805_CAGCAGCCAGCCACCA-1	-0.16223	-6.31154	Human	other
5739STDY7958805_CAGCGACCACAGCCCA-1	-0.36041	-5.84843	Human	other
5739STDY7958805_CATTCGCTCAGCTGGC-1	-0.261596	-6.30878	Human	other
5739STDY7958805_CATTCGCTCCTCTAGC-1	3.38956	2.05074	Human	other
5739STDY7958805_CCACGGATCATGTCTT-1	-0.210926	-6.29044	Human	other
5739STDY7958805_CCGTGGAGTGGGTCAA-1	-0.295916	-6.30482	Human	other
5739STDY7958805_CCTCAGTGTGCATCTA-1	-0.0965041	-6.28146	Human	other
5739STDY7958805_CGCGGTACACCGAAAG-1	-0.236375	-6.10303	Human	other
5739STDY7958805_CGCTATCTCAGCTGGC-1	-0.0105888	-5.74848	Human	other
5739STDY7958805_CGCTTCAAGGCAAAGA-1	-0.0171667	-5.90831	Human	other
5739STDY7958805_CTACGTCTCATGTCCC-1	0.390946	-5.19147	Human	other
5739STDY7958805_CTAGCCTCACAACGTT-1	2.89914	1.9108	Human	other
5739STDY7958805_CTCACACTCCTCTAGC-1	-0.559756	-5.17681	Human	other
5739STDY7958805_CTCAGAACAGATGGCA-1	0.857893	-4.80452	Human	other
5739STDY7958805_CTCAGAATCCGAGCCA-1	3.37902	2.31721	Human	other
5739STDY7958805_CTCCTAGTCGTCGTTC-1	3.22804	2.42707	Human	other
5739STDY7958805_CTCTGGTGTACAGACG-1	0.433401	-5.4369	Human	other
5739STDY7958805_CTCTGGTTCTCCAACC-1	0.0516835	-6.48112	Human	other
5739STDY7958805_CTGCTGTAGAAGGGTA-1	2.53077	1.26063	Human	other
5739STDY7958805_CTGTTTACAGGATCGA-1	1.12033	-1.35033	Human	other
5739STDY7958805_GAAATGAAGTGAATTG-1	2.26743	1.36853	Human	other
5739STDY7958805_GAATGAATCTTAACCT-1	-0.184798	-6.31372	Human	other
5739STDY7958805_GACCAATAGTGGAGAA-1	0.575244	-0.804096	Human	other
5739STDY7958805_GACGTTACACCGTTGG-1	1.98627	2.82148	Human	other
5739STDY7958805_GAGCAGATCGTAGGAG-1	1.10774	3.31536	Human	other
5739STDY7958805_GAGGTGAAGGACATTA-1	-1.54482	-2.69174	Human	other
5739STDY7958805_GATCGTAAGGGATACC-1	4.1458	2.03267	Human	other
5739STDY7958805_GATCGTATCTTTACAC-1	0.341678	-6.27791	Human	other
5739STDY7958805_GCAGCCAGTTTGACTG-1	2.28818	1.27923	Human	other
5739STDY7958805_GCATGATCACGGTAGA-1	-0.337361	-5.88248	Human	other
5739STDY7958805_GCATGTAAGAAACGAG-1	-1.60304	-2.56363	Human	other
5739STDY7958805_GCTTCCAAGCTAACAA-1	3.14019	2.08958	Human	other
5739STDY7958805_GGCTGGTAGCTAGCCC-1	2.4094	1.23948	Human	other
5739STDY7958805_GGTGCGTCAGGGTTAG-1	-0.105293	-6.12397	Human	other
5739STDY7958805_GTACTCCCAGCTGGCT-1	-0.0880188	-6.30943	Human	other
5739STDY7958805_GTAGGCCTCGCCCTTA-1	-0.0887897	-6.08	Human	other
5739STDY7958805_GTCATTTGTCATTAGC-1	0.553372	3.48397	Human	other
5739STDY7958805_GTGAAGGTCGTCTGCT-1	1.65091	-0.546568	Human	other
5739STDY7958805_GTGTTAGCATGCCACG-1	-0.620453	-5.22233	Human	other
5739STDY7958805_GTTACAGCACATGTGT-1	-0.193537	-5.95387	Human	other
5739STDY7958805_TACTCGCAGAGCTGCA-1	-0.0803049	-6.18803	Human	other
5739STDY7958805_TACTTACTCTGATTCT-1	-0.189754	-6.15478	Human	other
5739STDY7958805_TCATTTGCAAGTCTGT-1	-0.310242	-6.09802	Human	other
5739STDY7958805_TCATTTGCATTGCGGC-1	0.288141	-6.5786	Human	other
5739STDY7958805_TCGGTAACAGGTCGTC-1	-0.556735	-5.40881	Human	other
5739STDY7958805_TGAGAGGGTGATAAAC-1	-0.690182	-5.17629	Human	other
5739STDY7958805_TGAGGGATCAACCATG-1	0.266215	-5.62223	Human	other
5739STDY7958805_TGGCTGGGTAAGCACG-1	2.16687	1.46594	Human	other
5739STDY7958805_TGTATTCAGAGCTGGT-1	2.70204	1.68931	Human	other
5739STDY7958806_ACATGGTCATTTCAGG-1	-0.937176	-1.63682	Human	other
5739STDY7958806_ACCAGTAAGCTTCGCG-1	1.22291	-1.38136	Human	other
5739STDY7958806_ACTGCTCCAATAGAGT-1	-0.0395054	0.187767	Human	other
5739STDY7958806_ACTTACTCAGTATCTG-1	1.61494	1.12115	Human	other
5739STDY7958806_AGAATAGGTTAAAGTG-1	-0.0267987	-5.451	Human	other
5739STDY7958806_ATGCGATGTGGTCCGT-1	-8.99542	0.639568	Human	other
5739STDY7958806_CAACTAGCACGCCAGT-1	-0.251519	-6.28877	Human	other
5739STDY7958806_CAGAGAGAGCTGAACG-1	0.737147	-1.91519	Human	other
5739STDY7958806_CGATGTACACGAAGCA-1	2.19	1.17023	Human	other
5739STDY7958806_CGCTATCCAAAGCGGT-1	0.169935	-5.64226	Human	other
5739STDY7958806_CTAGAGTAGTTGAGAT-1	1.80517	-1.06527	Human	other
5739STDY7958806_CTGATAGGTCAAACTC-1	1.4418	0.543015	Human	other
5739STDY7958806_CTTTGCGAGCTGTCTA-1	-0.940173	-2.65297	Human	other
5739STDY7958806_GAGCAGAGTAGGCTGA-1	-1.51239	-0.33482	Human	other
5739STDY7958806_GCATGCGCACGCGAAA-1	-0.0384759	-5.89465	Human	other
5739STDY7958806_GGCGACTGTGATAAGT-1	1.10381	-0.0373075	Human	other
5739STDY7958806_GGGATGAGTACTTCTT-1	0.615754	-0.660923	Human	other
5739STDY7958806_GGGTCTGAGGTAGCCA-1	-1.22992	-3.80186	Human	other
5739STDY7958806_TCATTTGTCCGGCACA-1	3.02894	2.55305	Human	other
5739STDY7958806_TCTCTAACACAGAGGT-1	0.836901	3.39447	Human	other
5739STDY7958806_TGCGTGGTCTCCAGGG-1	3.31632	2.56751	Human	other
5739STDY7958806_TTGGCAAGTCAATGTC-1	0.327591	-6.56929	Human	other
5739STDY7958806_TTGTAGGGTATGGTTC-1	0.617044	-0.936787	Human	other
5739STDY7958806_TTTGCGCTCGGTTAAC-1	2.20581	-0.0912221	Human	other
5739STDY7958807_AAACGGGTCAGCATGT-1	0.0279702	-5.84869	Human	other
5739STDY7958807_ACGAGCCCAGCATGAG-1	-7.89826	0.778789	Human	other
5739STDY7958807_ACGAGCCGTCTGCCAG-1	-0.841554	-5.07634	Human	other
5739STDY7958807_ACGATACAGCCAGTAG-1	2.67306	0.00218435	Human	other
5739STDY7958807_ACTTACTCAAGTCTGT-1	2.3702	1.29504	Human	other
5739STDY7958807_AGAATAGTCACCTCGT-1	0.198316	-5.51485	Human	other
5739STDY7958807_AGGCCGTCACCTGGTG-1	2.16037	0.992797	Human	other
5739STDY7958807_AGTTGGTAGACTACAA-1	1.98808	0.923368	Human	other
5739STDY7958807_ATCATGGCACGTAAGG-1	0.393404	-6.29344	Human	other
5739STDY7958807_CAACTAGTCGAACTGT-1	2.61991	1.61202	Human	other
5739STDY7958807_CACACAAGTAGAAGGA-1	1.7081	-0.106495	Human	other
5739STDY7958807_CAGAGAGCAGGGAGAG-1	-1.20485	-1.8808	Human	other
5739STDY7958807_CAGTCCTCAAACGTGG-1	1.66974	0.732644	Human	other
5739STDY7958807_CATGACAGTATTAGCC-1	1.16882	-4.66262	Human	other
5739STDY7958807_CATGGCGCAGTCAGCC-1	-0.857532	-2.63998	Human	other
5739STDY7958807_CATTATCTCATGTCCC-1	-1.19822	-2.29473	Human	other
5739STDY7958807_CATTCGCAGTGTCCAT-1	2.32779	0.889907	Human	other
5739STDY7958807_CCATTCGGTGTGAATA-1	2.2499	0.851838	Human	other
5739STDY7958807_CCGTACTCACTTGGAT-1	-0.818353	-2.52159	Human	other
5739STDY7958807_CCTACACTCCACGTTC-1	1.81514	0.178374	Human	other
5739STDY7958807_CCTACCACATGTCGAT-1	0.0995447	-5.99796	Human	other
5739STDY7958807_CGCGTTTAGAAACGAG-1	-1.04534	-1.72919	Human	other
5739STDY7958807_CGCTGGAGTCAATACC-1	2.14984	0.725499	Human	other
5739STDY7958807_CGGAGCTGTAGCGTGA-1	-1.91429	-1.9586	Human	other
5739STDY7958807_CTCACACTCAGGTTCA-1	1.87476	0.766157	Human	other
5739STDY7958807_CTCGGGACAAGCGATG-1	-1.40876	-3.18102	Human	other
5739STDY7958807_CTGATCCCAAAGGCGT-1	0.0478581	-6.2585	Human	other
5739STDY7958807_GAAGCAGAGACACTAA-1	0.13436	-6.2977	Human	other
5739STDY7958807_GATGCTAAGGAGTCTG-1	-0.193461	-2.1527	Human	other
5739STDY7958807_GCCAAATGTATATCCG-1	0.089055	-5.97475	Human	other
5739STDY7958807_GCTGCAGGTGTAATGA-1	0.0673704	-6.27168	Human	other
5739STDY7958807_GGACATTAGTAATCCC-1	-0.0816294	-6.30742	Human	other
5739STDY7958807_GGACATTCACCAGTTA-1	2.82753	3.21266	Human	other
5739STDY7958807_GGATGTTCAAGGACTG-1	1.21876	-5.66189	Human	other
5739STDY7958807_GGATTACGTTAAGTAG-1	-0.786681	-2.50255	Human	other
5739STDY7958807_GGCCGATAGCTAACTC-1	1.2419	0.922497	Human	other
5739STDY7958807_GGCGACTCAGGAATGC-1	0.323971	-5.22492	Human	other
5739STDY7958807_GGCTCGACACGGCTAC-1	0.0732515	-6.10177	Human	other
5739STDY7958807_GGTGAAGCATGGGACA-1	0.148814	-5.83443	Human	other
5739STDY7958807_GTCGGGTTCACTTATC-1	3.37793	2.35598	Human	other
5739STDY7958807_GTGCATACAGTTCCCT-1	0.37223	-5.31167	Human	other
5739STDY7958807_TAAGTGCCAATCACAC-1	2.11439	0.301229	Human	other
5739STDY7958807_TACGGGCTCGGCTTGG-1	1.79508	0.645243	Human	other
5739STDY7958807_TACTTACGTCCATCCT-1	0.93383	-5.2423	Human	other
5739STDY7958807_TATTACCTCCTCAATT-1	2.9222	2.39805	Human	other
5739STDY7958807_TCAGGATCAGCTGTGC-1	2.08082	1.30628	Human	other
5739STDY7958807_TCGTACCTCTGTCTAT-1	-2.2055	-2.3083	Human	other
5739STDY7958807_TGAAAGAGTTGGTTTG-1	1.94693	0.938734	Human	other
5739STDY7958807_TGACGGCGTCACAAGG-1	2.19394	1.07123	Human	other
5739STDY7958807_TGCCAAAGTAATCACC-1	2.22772	1.04258	Human	other
5739STDY7958807_TGCGGGTCACGAAATA-1	0.745611	-0.559673	Human	other
5739STDY7958807_TGTCCCACACGGCGTT-1	-2.00928	-1.56467	Human	other
5739STDY7958807_TTAGGACTCTAACTCT-1	-1.2564	-1.65394	Human	other
5739STDY7958807_TTCGAAGAGTGGTAGC-1	0.857095	-1.52263	Human	other
5739STDY7958807_TTGCGTCTCAGGCCCA-1	3.26647	2.27408	Human	other
5739STDY7958808_AAACGGGGTACTCAAC-1	-1.72949	-3.50733	Human	other
5739STDY7958808_ATCACGAGTCGACTGC-1	-0.877721	-1.92189	Human	other
5739STDY7958808_ATTACTCGTGATGTGG-1	2.76048	2.07295	Human	other
5739STDY7958808_CCACCTACATGCCCGA-1	-0.0614361	-5.40141	Human	other
5739STDY7958808_CCATTCGTCCCAACGG-1	3.17442	2.00545	Human	other
5739STDY7958808_CGTTAGAAGTGTTAGA-1	0.575285	-5.41193	Human	other
5739STDY7958808_CTCGGGACAGACAAGC-1	3.55612	2.31414	Human	other
5739STDY7958808_CTCTGGTTCAGCCTAA-1	0.934209	-1.54615	Human	other
5739STDY7958808_GATCGTAGTTCGAATC-1	3.37855	2.4335	Human	other
5739STDY7958808_GCAATCAAGGCTCAGA-1	-0.353915	-2.39626	Human	other
5739STDY7958808_GGGAGATGTTGTGGAG-1	2.414	1.33066	Human	other
5739STDY7958808_GGTATTGAGGTGATTA-1	-0.0379227	-6.4336	Human	other
5739STDY7958808_TGCCCATAGGTAAACT-1	-2.11902	-2.12468	Human	other
5739STDY7958808_TTGAACGCACCGGAAA-1	-0.122978	-6.52259	Human	other
5739STDY7958809_AGGTCATAGCTCAACT-1	0.12583	-6.46513	Human	other
5739STDY7958809_ATAACGCCATATACGC-1	-1.04119	-2.70738	Human	other
5739STDY7958809_ATAACGCCATTTGCCC-1	1.31522	-0.221754	Human	other
5739STDY7958809_ATTTCTGAGGGTATCG-1	-1.90323	-1.04578	Human	other
5739STDY7958809_CAAGTTGGTACTCGCG-1	2.80831	1.72908	Human	other
5739STDY7958809_CATGACACAAACGCGA-1	2.85931	1.73203	Human	other
5739STDY7958809_CGGACACTCCACGAAT-1	-1.30452	-2.8149	Human	other
5739STDY7958809_CGGACTGCATACTACG-1	3.74228	2.10229	Human	other
5739STDY7958809_CGGCTAGAGCCAGTTT-1	2.22451	0.71597	Human	other
5739STDY7958809_CTAAGACAGATCTGAA-1	2.52736	1.39249	Human	other
5739STDY7958809_CTACGTCAGGGTTCCC-1	3.993	2.03768	Human	other
5739STDY7958809_GCAGTTACAGCGATCC-1	-0.143862	-6.22364	Human	other
5739STDY7958809_GCTGCGAGTTAAGTAG-1	-1.11484	-2.4877	Human	other
5739STDY7958809_GGACAGACAAGGACTG-1	0.48817	-5.53272	Human	other
5739STDY7958809_GGCCGATGTTACGCGC-1	0.929654	-1.28998	Human	other
5739STDY7958809_GTACTTTGTAAGTTCC-1	0.00271286	-6.22809	Human	other
5739STDY7958809_GTTCTCGTCCCATTTA-1	-0.364436	-5.99694	Human	other
5739STDY7958809_GTTCTCGTCTCAAGTG-1	-0.582011	-5.50759	Human	other
5739STDY7958809_GTTCTCGTCTGCGGCA-1	-1.13629	-4.1877	Human	other
5739STDY7958809_TCTCATAGTCCTAGCG-1	-1.49389	-3.5987	Human	other
5739STDY7958809_TGGACGCCATGACGGA-1	2.56075	1.60929	Human	other
5739STDY7958810_AATCGGTAGTCGTACT-1	0.402858	-6.00608	Human	other
5739STDY7958810_ACACCCTGTACCATCA-1	-1.54226	-5.66215	Human	other
5739STDY7958810_AGCTCCTGTGCCTGTG-1	-1.56554	-5.75335	Human	other
5739STDY7958810_ATGCGATGTAGAGCTG-1	4.66948	0.523948	Human	other
5739STDY7958810_ATTTCTGTCTCGATGA-1	-5.67081	0.286531	Human	other
5739STDY7958810_CAAGAAACAAGTAGTA-1	2.13672	-7.19356	Human	other
5739STDY7958810_CAAGGCCTCACGAAGG-1	-0.938732	-4.41152	Human	other
5739STDY7958810_CAGCTGGCAAGCCTAT-1	1.44506	-6.79957	Human	other
5739STDY7958810_CATCGGGCACAAGTAA-1	1.82167	-6.64804	Human	other
5739STDY7958810_CCTACACTCAACGCTA-1	5.41475	-0.965631	Human	other
5739STDY7958810_CGATTGATCATTTGGG-1	-1.49761	-5.49182	Human	other
5739STDY7958810_CTAAGACGTTAAGAAC-1	2.43206	-5.22286	Human	other
5739STDY7958810_GCATGCGAGACCCACC-1	-1.41501	-4.05658	Human	other
5739STDY7958810_GCCTCTAGTTCAGCGC-1	5.19333	-0.94737	Human	other
5739STDY7958810_GGGTCTGCATCCGCGA-1	1.4844	-6.5362	Human	other
5739STDY7958810_GTAGGCCTCTAGAGTC-1	-1.45642	-5.78096	Human	other
5739STDY7958810_GTTAAGCAGTCTCGGC-1	-1.42585	-5.6152	Human	other
5739STDY7958810_TACGGATAGACGCACA-1	1.83601	-0.199266	Human	other
5739STDY7958810_TAGGCATCATTGAGCT-1	1.74745	-6.18262	Human	other
5739STDY7958810_TCCCGATAGCCAGTTT-1	5.45256	-2.42917	Human	other
5739STDY7958810_TGGGAAGCATTGCGGC-1	-1.16449	-3.43659	Human	other
5739STDY7958810_TGGTTAGAGCGATGAC-1	-1.52168	-5.57653	Human	other
5739STDY7958810_TGTTCCGGTTATCACG-1	1.8312	-6.71538	Human	other
5739STDY7958810_TTGACTTTCGCCGTGA-1	3.22698	-5.60047	Human	other
5739STDY7958811_AACTTTCTCGTCTGAA-1	-1.21443	-3.40483	Human	other
5739STDY7958811_AAGACCTGTAAGTGGC-1	2.61254	-6.25764	Human	other
5739STDY7958811_AAGGCAGGTTCTCATT-1	5.73687	-2.97969	Human	other
5739STDY7958811_ACGAGGAAGCGTGAGT-1	3.15508	-4.84312	Human	other
5739STDY7958811_AGAATAGGTATTCTCT-1	4.01043	-4.32583	Human	other
5739STDY7958811_AGAGCGATCCACGACG-1	5.51566	-1.3621	Human	other
5739STDY7958811_AGTGAGGGTCGCTTTC-1	2.50085	-6.21308	Human	other
5739STDY7958811_CAACTAGGTGTATGGG-1	5.6674	-1.56434	Human	other
5739STDY7958811_CACATAGAGCGATGAC-1	3.2162	-4.99491	Human	other
5739STDY7958811_CATTCGCAGCCCGAAA-1	5.75348	-1.64936	Human	other
5739STDY7958811_CCCATACCACACATGT-1	5.71142	-1.75626	Human	other
5739STDY7958811_CGCTTCAAGGCACATG-1	7.27834	-8.45746	Human	other
5739STDY7958811_CGGACACCACTATCTT-1	1.49741	-4.82409	Human	other
5739STDY7958811_CGTCACTGTAGCACGA-1	1.28875	-5.77764	Human	other
5739STDY7958811_CGTGTAAGTCTAGCGC-1	1.04099	-5.60486	Human	other
5739STDY7958811_CTAGAGTAGGTGGGTT-1	1.83566	-6.35173	Human	other
5739STDY7958811_CTCTACGCATATACCG-1	1.72281	-5.6603	Human	other
5739STDY7958811_CTGGTCTCAATGTTGC-1	3.34597	-4.6622	Human	other
5739STDY7958811_CTGGTCTCAGACGCCT-1	2.09426	-5.70232	Human	other
5739STDY7958811_CTGTTTACATAAGACA-1	2.0269	-6.19706	Human	other
5739STDY7958811_GAACCTATCACCGGGT-1	2.48926	-5.59258	Human	other
5739STDY7958811_GACTACAAGCAGGCTA-1	7.16816	-8.48488	Human	other
5739STDY7958811_GCGACCATCTTGCAAG-1	5.61514	-1.74275	Human	other
5739STDY7958811_GCGAGAAGTTGCGTTA-1	1.91521	-5.57239	Human	other
5739STDY7958811_GCGCAGTGTCACCCAG-1	3.97639	-3.96383	Human	other
5739STDY7958811_GGCGACTGTTCGAATC-1	5.39423	0.146019	Human	other
5739STDY7958811_GGTGTTATCCGCGCAA-1	-1.09714	-3.32959	Human	other
5739STDY7958811_GTCCTCAGTCCGTCAG-1	4.15628	1.07214	Human	other
5739STDY7958811_GTTACAGAGTTTCCTT-1	2.6905	-4.3399	Human	other
5739STDY7958811_TACACGAGTCTCTCGT-1	5.35817	-1.13389	Human	other
5739STDY7958811_TCAACGAGTGCAGTAG-1	3.2678	-3.73477	Human	other
5739STDY7958811_TGACAACAGAATGTGT-1	3.26444	-4.97458	Human	other
5739STDY7958811_TTCGGTCAGGCAAAGA-1	5.46158	-1.40375	Human	other
5739STDY7958811_TTCTACACACGAGGTA-1	2.01742	0.703067	Human	other
5739STDY7958812_ACACCCTTCCATGCTC-1	7.48641	-8.32368	Human	other
5739STDY7958812_ACTGTCCGTGTTGGGA-1	5.33552	-1.60455	Human	other
5739STDY7958812_ATGCGATCACAAGTAA-1	-1.69383	-1.40435	Human	other
5739STDY7958812_CAAGGCCTCCCTAATT-1	2.21575	-6.37641	Human	other
5739STDY7958812_CACACAATCCAATGGT-1	5.30991	-0.967247	Human	other
5739STDY7958812_CAGATCACATAGAAAC-1	5.66405	-1.66462	Human	other
5739STDY7958812_CATGCCTAGTCAATAG-1	5.43553	-1.99974	Human	other
5739STDY7958812_CGAATGTAGCTCTCGG-1	3.24398	-4.47052	Human	other
5739STDY7958812_CGACCTTCAATGGACG-1	7.01692	-7.75497	Human	other
5739STDY7958812_CTAACTTGTCTCATCC-1	3.37954	-4.84248	Human	other
5739STDY7958812_GAACATCGTTAAGATG-1	2.63473	-4.72493	Human	other
5739STDY7958812_GACTGCGGTCCAGTGC-1	7.43728	-8.46735	Human	other
5739STDY7958812_GATGAAATCAGTTTGG-1	5.6823	-1.48614	Human	other
5739STDY7958812_GGGAATGAGATGAGAG-1	3.30882	-4.82697	Human	other
5739STDY7958812_TACCTTAAGATCCTGT-1	5.60399	-1.72693	Human	other
5739STDY7958812_TCCCGATCAGCTGTGC-1	1.54326	-5.49138	Human	other
5739STDY7958812_TTCTACAGTCTCATCC-1	3.76467	-5.94826	Human	other
5739STDY7958812_TTTGCGCCATGGAATA-1	1.44727	-5.76625	Human	other
5739STDY8351229_CTAATGGGTTGAACTC-1	-1.19899	-3.19543	Human	other
5739STDY8351214_CATCCACCACATTCGA-1	-3.25811	-1.77803	Human	other
5739STDY8351214_GCTGGGTAGGGTATCG-1	-2.0074	-2.61341	Human	other
5739STDY8351222_AAACGGGCAGTACACT-1	2.53564	-1.33526	Human	other
5739STDY8351222_ACATACGAGAATTCCC-1	1.14391	-4.49733	Human	other
5739STDY8351222_AGAATAGGTCAGTGGA-1	3.10341	-2.60066	Human	other
5739STDY8351222_AGATCTGTCCTACAGA-1	-6.57375	0.41712	Human	other
5739STDY8351222_AGCTCCTTCTTAACCT-1	2.58389	-1.29375	Human	other
5739STDY8351222_ATCCACCAGAAACCAT-1	2.97081	-2.32684	Human	other
5739STDY8351222_CAGGTGCCAGCGTAAG-1	1.98076	-5.46164	Human	other
5739STDY8351222_CATATGGTCGTACGGC-1	5.82448	-2.03761	Human	other
5739STDY8351222_CATCAAGTCGAATGCT-1	2.9305	-1.61339	Human	other
5739STDY8351222_CCAGCGATCATTCACT-1	-2.56735	-2.73752	Human	other
5739STDY8351222_CCTCTGAGTAGAAAGG-1	2.0008	-1.60237	Human	other
5739STDY8351222_CGACTTCGTCGCCATG-1	3.87629	-4.28412	Human	other
5739STDY8351222_CGAGCCATCCTTGCCA-1	1.83774	-6.11915	Human	other
5739STDY8351222_CGGACGTTCTGGTTCC-1	1.9434	-5.42432	Human	other
5739STDY8351222_CGTCACTCAGCCTTTC-1	0.585445	-5.1515	Human	other
5739STDY8351222_CGTTAGAAGCCACTAT-1	2.86457	-4.60395	Human	other
5739STDY8351222_CGTTAGATCTTCAACT-1	1.90818	-4.85948	Human	other
5739STDY8351222_CTAAGACTCACCACCT-1	3.81622	-3.85863	Human	other
5739STDY8351222_CTAGTGACATTTGCCC-1	-0.894227	-3.04601	Human	other
5739STDY8351222_CTCAGAACAGGGTATG-1	0.15241	-5.59859	Human	other
5739STDY8351222_CTGGTCTCAAATCCGT-1	4.80862	0.527407	Human	other
5739STDY8351222_CTGTTTACATAAAGGT-1	5.62913	-1.48373	Human	other
5739STDY8351222_GAAACTCCAGGAATGC-1	5.67855	-1.53254	Human	other
5739STDY8351222_GAGCAGAAGCTAGTCT-1	5.67311	-1.24409	Human	other
5739STDY8351222_GAGCAGACATATGGTC-1	3.77783	-0.0172502	Human	other
5739STDY8351222_GATCGATGTCTGCCAG-1	3.10931	2.19645	Human	other
5739STDY8351222_GCACTCTTCGTCTGAA-1	5.12232	0.283796	Human	other
5739STDY8351222_GCATGTACATGTCGAT-1	1.88159	-5.68783	Human	other
5739STDY8351222_GCTGCTTTCACGAAGG-1	5.05853	-0.342685	Human	other
5739STDY8351222_GCTGGGTAGCTCCCAG-1	5.53179	-1.21056	Human	other
5739STDY8351222_GCTTGAAGTGCAGGTA-1	2.00854	-6.20949	Human	other
5739STDY8351222_GGATGTTGTTCACGGC-1	2.19477	-5.93748	Human	other
5739STDY8351222_GTACTTTTCTGCTGCT-1	4.16687	0.288905	Human	other
5739STDY8351222_GTCATTTTCCAGAAGG-1	2.03304	-5.3156	Human	other
5739STDY8351222_GTGCTTCAGAAACGCC-1	3.25679	1.92776	Human	other
5739STDY8351222_GTTCGGGAGCAGATCG-1	1.82303	-1.27068	Human	other
5739STDY8351222_TACTTGTCACTTCGAA-1	2.68948	-2.85779	Human	other
5739STDY8351222_TAGTGGTGTCGAACAG-1	5.41589	-1.75246	Human	other
5739STDY8351222_TCATTACCAGCTTAAC-1	1.88863	-5.73286	Human	other
5739STDY8351222_TCTGAGATCAGAGGTG-1	2.86786	-4.91147	Human	other
5739STDY8351222_TGGGAAGTCCATGCTC-1	4.04347	-0.615851	Human	other
5739STDY8351222_TGTTCCGTCTGCTGTC-1	3.21257	-2.41292	Human	other
5739STDY8351222_TTATGCTGTAGAAGGA-1	2.02064	-5.43585	Human	other
5739STDY8351222_TTCCCAGTCCCAGGTG-1	2.06049	-5.10217	Human	other
5739STDY8351222_TTCGGTCGTGATGATA-1	2.4445	-1.94614	Human	other
5739STDY8351222_TTCTCCTGTCTACCTC-1	5.20048	-0.415253	Human	other
5739STDY8351215_AGTAGTCGTATATGAG-1	-1.20932	-2.75224	Human	other
5739STDY8351223_CGTCAGGCACAGGCCT-1	0.936971	-1.82551	Human	other
5739STDY8351223_TGTCCCAGTTCTGTTT-1	0.984172	-1.56183	Human	other
5739STDY8351223_TTCGAAGGTGGCTCCA-1	-6.39334	0.946717	Human	other
5739STDY8351216_ACACCCTCAGAGCCAA-1	1.90334	-1.02886	Human	other
5739STDY8351216_ACGGCCATCTCTTATG-1	0.977472	-0.505748	Human	other
5739STDY8351216_ACTTGTTCATTCCTCG-1	2.14162	-1.29726	Human	other
5739STDY8351216_AGCAGCCAGCCCAACC-1	2.02658	0.223193	Human	other
5739STDY8351216_AGTGGGAGTCGGCTCA-1	1.50366	-0.840896	Human	other
5739STDY8351216_ATTGGACCACGTCTCT-1	2.01962	-0.573547	Human	other
5739STDY8351216_CAGGTGCTCCCTAACC-1	-2.0876	-1.20175	Human	other
5739STDY8351216_CGCGGTAAGTGCGTGA-1	1.77187	-1.45844	Human	other
5739STDY8351216_CGTCTACAGACAAGCC-1	1.68686	-1.12796	Human	other
5739STDY8351216_CGTGAGCTCTTGCAAG-1	-3.00762	-1.82137	Human	other
5739STDY8351216_CTGATCCCACCACGTG-1	-2.46322	-0.848936	Human	other
5739STDY8351216_CTGTTTAGTAGTGAAT-1	-2.72066	-1.63656	Human	other
5739STDY8351216_CTGTTTATCTTGTACT-1	3.25989	1.81207	Human	other
5739STDY8351216_GCGCAACTCTGGGCCA-1	1.16636	-1.19404	Human	other
5739STDY8351216_GGCTGGTAGTCAATAG-1	2.05388	-1.49844	Human	other
5739STDY8351216_TATGCCCAGGGAGTAA-1	1.05068	-1.57272	Human	other
5739STDY8351216_TCCACACTCCGGCACA-1	2.43517	-0.859827	Human	other
5739STDY8351216_TCGAGGCCACCGAATT-1	-2.76284	-2.62917	Human	other
5739STDY8351216_TCGTAGATCACTCTTA-1	-4.5394	5.23436	Human	other
5739STDY8351224_AACCATGAGGAATTAC-1	-0.133298	-0.996234	Human	other
5739STDY8351224_AACTCCCTCTGTGCAA-1	3.52459	2.084	Human	other
5739STDY8351224_AATCGGTAGAAGGTTT-1	-0.849324	-0.352111	Human	other
5739STDY8351224_ACAGCCGAGGCTAGCA-1	-0.446076	-0.17688	Human	other
5739STDY8351224_ACATGGTAGGTAGCTG-1	1.54474	0.585016	Human	other
5739STDY8351224_ACGCAGCAGACCTTTG-1	0.473578	-2.10369	Human	other
5739STDY8351224_ACGCCAGCATGGTTGT-1	2.25372	-1.19285	Human	other
5739STDY8351224_ACGTCAATCATGCAAC-1	2.04947	0.584367	Human	other
5739STDY8351224_ACTTGTTCACAGTCGC-1	0.954066	-0.542297	Human	other
5739STDY8351224_ACTTGTTGTGTGACCC-1	0.90981	-5.84146	Human	other
5739STDY8351224_AGAGTGGGTAGCAAAT-1	1.55372	0.615721	Human	other
5739STDY8351224_AGCTCCTGTGGTACAG-1	-2.10153	-0.684604	Human	other
5739STDY8351224_AGTGTCAAGAGGGATA-1	-2.63611	-1.29921	Human	other
5739STDY8351224_AGTTGGTGTTACGGAG-1	-1.21251	-0.402645	Human	other
5739STDY8351224_AGTTGGTTCTCCAGGG-1	3.0954	1.96325	Human	other
5739STDY8351224_ATAAGAGGTGATGATA-1	1.56473	-5.60517	Human	other
5739STDY8351224_ATTATCCAGATGTGTA-1	1.94342	-0.714675	Human	other
5739STDY8351224_ATTATCCCAGTGACAG-1	1.68336	0.527806	Human	other
5739STDY8351224_ATTCTACCAAGTTAAG-1	1.75167	0.558946	Human	other
5739STDY8351224_CAAGATCTCTCTGTCG-1	-2.73131	-1.893	Human	other
5739STDY8351224_CACACCTTCTGCTTGC-1	1.44414	0.140626	Human	other
5739STDY8351224_CACACTCCACGAAACG-1	1.8438	0.300032	Human	other
5739STDY8351224_CACATTTAGCTGATAA-1	-1.49875	-0.483937	Human	other
5739STDY8351224_CACTCCACAGCTGCTG-1	2.35577	0.42294	Human	other
5739STDY8351224_CAGAGAGGTCGGATCC-1	1.65781	-0.845124	Human	other
5739STDY8351224_CAGATCAGTTACGTCA-1	0.828866	-0.920195	Human	other
5739STDY8351224_CAGGTGCGTTCGTTGA-1	-2.47814	-1.14263	Human	other
5739STDY8351224_CATATGGCAATGAATG-1	2.93219	2.1932	Human	other
5739STDY8351224_CATCGAATCCTTCAAT-1	3.01284	0.645089	Human	other
5739STDY8351224_CATCGGGGTCCCTTGT-1	2.04493	0.0647499	Human	other
5739STDY8351224_CATTATCAGGGATCTG-1	1.80412	0.261196	Human	other
5739STDY8351224_CATTATCAGTTTAGGA-1	1.25428	0.413874	Human	other
5739STDY8351224_CCACTACGTAAACGCG-1	-2.28022	-0.783953	Human	other
5739STDY8351224_CCATTCGAGGACACCA-1	-0.426391	-5.17479	Human	other
5739STDY8351224_CCCAATCGTAGCAAAT-1	-8.21472	0.738486	Human	other
5739STDY8351224_CCGGTAGCAATTGCTG-1	-1.35841	-0.446581	Human	other
5739STDY8351224_CCTACACGTTTGTGTG-1	-2.75871	-1.80321	Human	other
5739STDY8351224_CCTACACTCCACGAAT-1	1.9688	-0.00188762	Human	other
5739STDY8351224_CCTACCACATATGCTG-1	0.66522	-5.83052	Human	other
5739STDY8351224_CCTTACGGTTGACGTT-1	-1.44897	-2.6635	Human	other
5739STDY8351224_CGAACATTCAGCATGT-1	-1.75379	-0.704924	Human	other
5739STDY8351224_CGAGAAGCACCAGGTC-1	2.67942	1.27628	Human	other
5739STDY8351224_CGAGCACTCTCTGAGA-1	1.40974	-0.87214	Human	other
5739STDY8351224_CGCGGTATCAGTCCCT-1	2.86747	0.7625	Human	other
5739STDY8351224_CGCTATCAGTGTTTGC-1	2.58584	0.192722	Human	other
5739STDY8351224_CGCTTCAAGCCAGAAC-1	1.32422	0.538828	Human	other
5739STDY8351224_CGTAGGCGTGTTAAGA-1	1.82151	-1.35526	Human	other
5739STDY8351224_CGTAGGCTCCTGCCAT-1	3.51863	2.17485	Human	other
5739STDY8351224_CGTCAGGTCCACGAAT-1	0.381382	-4.93086	Human	other
5739STDY8351224_CGTGTAAAGCTGCGAA-1	2.59524	1.27783	Human	other
5739STDY8351224_CTAAGACCAATGGAGC-1	-2.89854	-1.49379	Human	other
5739STDY8351224_CTAATGGTCAGCTTAG-1	2.62303	-0.132358	Human	other
5739STDY8351224_CTACACCGTACCCAAT-1	-1.11973	-0.251505	Human	other
5739STDY8351224_CTAGTGAGTTAGTGGG-1	2.64464	0.612156	Human	other
5739STDY8351224_CTCGGGAGTCTAGTGT-1	1.62099	-0.720283	Human	other
5739STDY8351224_CTCGTCATCACAACGT-1	1.91064	-1.19075	Human	other
5739STDY8351224_CTCTGGTAGGTCATCT-1	3.41542	2.36781	Human	other
5739STDY8351224_CTGAAACGTCTGATTG-1	2.99241	-1.13434	Human	other
5739STDY8351224_CTGAAGTCATGGGAAC-1	1.90067	-0.710642	Human	other
5739STDY8351224_CTGGTCTCAGTCGATT-1	-0.542739	-1.40286	Human	other
5739STDY8351224_CTTGGCTGTGCAGACA-1	-2.93064	-1.43169	Human	other
5739STDY8351224_GAAACTCGTTCCACAA-1	-1.82599	-2.66312	Human	other
5739STDY8351224_GAACATCCAGGACCCT-1	-2.00841	-0.903609	Human	other
5739STDY8351224_GACACGCAGACAGACC-1	3.10505	1.2563	Human	other
5739STDY8351224_GACGCGTTCGTCACGG-1	0.158195	-1.30797	Human	other
5739STDY8351224_GACGGCTCAGACGTAG-1	1.56686	-6.36416	Human	other
5739STDY8351224_GACTAACAGTCAATAG-1	3.06688	2.21737	Human	other
5739STDY8351224_GACTACACAGTTCCCT-1	-2.93068	-2.11365	Human	other
5739STDY8351224_GAGTCCGGTGAGTGAC-1	1.74313	-0.549208	Human	other
5739STDY8351224_GATCGTACACCAGCAC-1	1.96442	0.324862	Human	other
5739STDY8351224_GATGCTAAGTACGTAA-1	0.985939	-1.48194	Human	other
5739STDY8351224_GATTCAGCAACACGCC-1	2.33541	0.587577	Human	other
5739STDY8351224_GCACATAGTCCCTTGT-1	-2.8109	-1.52961	Human	other
5739STDY8351224_GCATACAGTAGCGCAA-1	0.118929	-5.90214	Human	other
5739STDY8351224_GCATGATAGACCACGA-1	2.42644	0.942439	Human	other
5739STDY8351224_GCGCAGTTCCGAACGC-1	-1.88665	-0.660585	Human	other
5739STDY8351224_GCTGCTTAGGTGGGTT-1	-1.5891	-0.763422	Human	other
5739STDY8351224_GCTTCCACAGGAATCG-1	2.24126	-1.70111	Human	other
5739STDY8351224_GCTTGAATCCCGGATG-1	3.26146	2.24809	Human	other
5739STDY8351224_GCTTGAATCTTCGGTC-1	2.96725	-0.601842	Human	other
5739STDY8351224_GGAAAGCGTGTAATGA-1	1.75069	0.499781	Human	other
5739STDY8351224_GGAACTTAGGATGTAT-1	3.26405	1.21558	Human	other
5739STDY8351224_GGACAAGCAGCTATTG-1	2.18017	0.130129	Human	other
5739STDY8351224_GGACAGAAGTGGGATC-1	1.63371	0.838735	Human	other
5739STDY8351224_GGACATTGTTTACTCT-1	0.710399	-5.5128	Human	other
5739STDY8351224_GGATGTTCAATGGACG-1	-2.82312	-2.57805	Human	other
5739STDY8351224_GGCAATTCATAAGACA-1	-0.905672	-0.279421	Human	other
5739STDY8351224_GGCCGATGTAGCACGA-1	3.0158	-1.72558	Human	other
5739STDY8351224_GGCTGGTCATGCAACT-1	-1.52638	-1.9608	Human	other
5739STDY8351224_GGGAGATAGTAATCCC-1	-2.48168	-0.935552	Human	other
5739STDY8351224_GTAACGTAGTAACCCT-1	2.126	0.22472	Human	other
5739STDY8351224_GTAACGTAGTCCGGTC-1	2.00701	-1.21511	Human	other
5739STDY8351224_GTCACAACACACGCTG-1	1.51194	0.397142	Human	other
5739STDY8351224_GTCATTTCAGACAAAT-1	1.49679	0.507719	Human	other
5739STDY8351224_GTCGTAAGTGCACGAA-1	1.95281	0.349181	Human	other
5739STDY8351224_GTGCATAGTACTTCTT-1	0.87864	-5.99119	Human	other
5739STDY8351224_GTGCATATCTCAACTT-1	2.47275	-0.69463	Human	other
5739STDY8351224_GTGCGGTGTCTACCTC-1	3.70312	1.48737	Human	other
5739STDY8351224_GTGCTTCAGGGCTTCC-1	3.06933	0.977094	Human	other
5739STDY8351224_GTGTTAGAGAATGTGT-1	-1.73375	-0.875	Human	other
5739STDY8351224_GTTCATTTCCGCAAGC-1	2.00192	-1.76336	Human	other
5739STDY8351224_TACTCGCCAGTCACTA-1	-0.0528136	-1.03328	Human	other
5739STDY8351224_TACTCGCTCATCGGAT-1	3.38138	1.60947	Human	other
5739STDY8351224_TACTTGTAGAGTACCG-1	3.62048	2.44956	Human	other
5739STDY8351224_TAGAGCTCATCTACGA-1	-0.66049	-1.49127	Human	other
5739STDY8351224_TATGCCCGTATTACCG-1	1.4969	0.364285	Human	other
5739STDY8351224_TCAGCTCAGCTAGTCT-1	0.855627	-5.88837	Human	other
5739STDY8351224_TCAGCTCCAAGCCGTC-1	-1.35005	-2.48752	Human	other
5739STDY8351224_TCAGGATCACAGGTTT-1	0.374157	-5.85051	Human	other
5739STDY8351224_TCATTACTCCATGAGT-1	0.983831	-5.96834	Human	other
5739STDY8351224_TCGGGACGTGCTGTAT-1	1.77343	0.0134925	Human	other
5739STDY8351224_TCTATTGCACGAGGTA-1	-0.0890797	-0.268948	Human	other
5739STDY8351224_TCTGGAAAGACAATAC-1	2.53324	-0.958918	Human	other
5739STDY8351224_TCTGGAAAGCGTAATA-1	1.20763	-0.503498	Human	other
5739STDY8351224_TCTGGAAAGTGAACGC-1	1.1049	-6.25824	Human	other
5739STDY8351224_TGACAACGTAGGAGTC-1	-1.27977	-2.11371	Human	other
5739STDY8351224_TGACTAGTCTTACCGC-1	2.05062	0.348919	Human	other
5739STDY8351224_TGATTTCAGCGGATCA-1	2.61479	0.817409	Human	other
5739STDY8351224_TGCACCTCATGCGCAC-1	1.83122	0.480009	Human	other
5739STDY8351224_TGGACGCTCAGTTCGA-1	1.27394	-0.995836	Human	other
5739STDY8351224_TGGGAAGGTCAATGTC-1	-8.63195	0.332111	Human	other
5739STDY8351224_TGGTTAGCATGTAGTC-1	3.25171	2.02972	Human	other
5739STDY8351224_TGGTTAGCATGTTCCC-1	1.64692	-0.885901	Human	other
5739STDY8351224_TTAACTCTCGGCTACG-1	2.82443	-0.376361	Human	other
5739STDY8351224_TTATGCTAGCTAACTC-1	-0.419578	-1.17871	Human	other
5739STDY8351224_TTCCCAGCATGTAAGA-1	1.95466	0.721078	Human	other
5739STDY8351224_TTGCGTCCATCGTCGG-1	-2.83749	-2.28964	Human	other
5739STDY8351232_CAAGAAACAGTCAGAG-1	3.02292	2.1249	Human	other
5739STDY8351232_CTACCCAAGAGGTTAT-1	1.78507	0.754919	Human	other
5739STDY8351240_ACGAGGAGTGATGCCC-1	1.59211	0.071862	Human	other
5739STDY8351240_CAAGATCGTCCGTGAC-1	0.908738	-6.29511	Human	other
5739STDY8351240_CATATTCGTTCGTTGA-1	-2.59911	-1.11926	Human	other
5739STDY8351240_CCTAGCTTCAGATAAG-1	-2.29511	-0.751386	Human	other
5739STDY8351240_GAATAAGTCTTAGCCC-1	-0.393642	-2.36482	Human	other
5739STDY8351240_GAATGAACACACCGAC-1	0.00865366	0.467345	Human	other
5739STDY8351240_GCAAACTTCTTGTACT-1	-2.56584	-1.74522	Human	other
5739STDY8351240_GCGCAACGTAGCAAAT-1	1.7403	0.707898	Human	other
5739STDY8351240_GGATGTTGTCACACGC-1	0.785175	-6.44424	Human	other
5739STDY8351240_GGCCGATAGCGACGTA-1	-2.11258	-0.867797	Human	other
5739STDY8351240_GTCTCGTAGCCAGAAC-1	1.78428	0.624428	Human	other
5739STDY8351240_TCTCTAAAGATCCCGC-1	-1.52373	-0.384114	Human	other
5739STDY8351240_TGCCAAATCGTAGGAG-1	-2.52797	-1.17779	Human	other
5739STDY8351248_AAATGCCGTGATGTCT-1	-3.41059	-1.72269	Human	other
5739STDY8351248_AAGGAGCTCTATCGCC-1	-0.247601	-2.47936	Human	other
5739STDY8351248_ACCTTTATCTTGTTTG-1	3.78859	-0.567536	Human	other
5739STDY8351248_ACGGGCTAGTAGCCGA-1	-2.36024	-0.80001	Human	other
5739STDY8351248_ACTATCTAGTGAATTG-1	-1.46757	-5.45404	Human	other
5739STDY8351248_AGCTCCTAGTCACGCC-1	-1.48039	-5.69035	Human	other
5739STDY8351248_ATCACGACATGGTTGT-1	-1.37376	-5.08457	Human	other
5739STDY8351248_CAAGGCCAGGTACTCT-1	-1.61905	-5.65721	Human	other
5739STDY8351248_CACTCCATCCTTTCGG-1	-3.42474	-1.62195	Human	other
5739STDY8351248_CGGACACCACGGATAG-1	2.1842	-0.155799	Human	other
5739STDY8351248_CGGACGTTCCTTGGTC-1	-1.80291	-3.28213	Human	other
5739STDY8351248_CGTCACTCATCACGAT-1	1.13448	-6.76561	Human	other
5739STDY8351248_CTAGCCTAGACATAAC-1	-1.37008	-5.84738	Human	other
5739STDY8351248_CTAGTGAAGATCACGG-1	2.05944	0.0862182	Human	other
5739STDY8351248_CTCTACGAGATAGCAT-1	-1.3971	-3.60476	Human	other
5739STDY8351248_CTTAGGATCAAACAAG-1	1.68882	-0.189736	Human	other
5739STDY8351248_CTTGGCTAGCGTCTAT-1	-1.09044	-5.17284	Human	other
5739STDY8351248_GACCAATAGGCAATTA-1	-1.90795	-2.70498	Human	other
5739STDY8351248_GACGTTAAGCCTATGT-1	1.31227	-6.61068	Human	other
5739STDY8351248_GACTAACGTTGAGGTG-1	-0.0110096	1.66236	Human	other
5739STDY8351248_GGACATTGTTCTGGTA-1	-3.30998	-2.05053	Human	other
5739STDY8351248_GTCTCGTTCCTTTCTC-1	-3.08509	-1.95404	Human	other
5739STDY8351248_GTCTCGTTCTAACGGT-1	-3.05671	-2.12435	Human	other
5739STDY8351248_GTGCATATCCGAAGAG-1	-0.951558	-4.24435	Human	other
5739STDY8351248_GTTAAGCTCTTCGAGA-1	5.05332	-0.848802	Human	other
5739STDY8351248_GTTCTCGCACACCGCA-1	-3.4417	-1.76916	Human	other
5739STDY8351248_TACGGATCACCTCGGA-1	-1.57909	-5.49126	Human	other
5739STDY8351248_TACTTGTCACGCTTTC-1	-1.54577	-5.62608	Human	other
5739STDY8351248_TCAGCTCCATCGGACC-1	-3.3896	-1.5698	Human	other
5739STDY8351248_TCGTACCCAGCCACCA-1	1.54085	-6.95328	Human	other
5739STDY8351248_TCTTTCCCAGGACGTA-1	-2.99852	-2.14919	Human	other
5739STDY8351248_TGACTAGTCCTCGCAT-1	-0.810482	-4.58717	Human	other
5739STDY8351248_TGAGGGATCCGCAGTG-1	-0.906543	-6.02908	Human	other
5739STDY8351248_TTGTAGGAGATGTGTA-1	2.35236	0.0337968	Human	other
5739STDY8351256_AGCGTCGAGGGTTTCT-1	1.17573	-6.28989	Human	other
5739STDY8351256_CCTACACTCAACACAC-1	-1.56893	-0.515677	Human	other
5739STDY8351256_CGAGCACCATTGTGCA-1	5.35748	-2.54993	Human	other
5739STDY8351256_CTACGTCCAAGTCTGT-1	-1.5475	-2.42988	Human	other
5739STDY8351256_CTGTGCTAGAGTTGGC-1	2.80488	-0.218637	Human	other
5739STDY8351256_GAGGTGACAATGACCT-1	-2.2784	-2.07302	Human	other
5739STDY8351256_GCATGATGTAGCCTCG-1	0.893526	-5.77387	Human	other
5739STDY8351256_GGGTTGCAGGGTTCCC-1	7.40325	-8.39235	Human	other
5739STDY8351256_GTCAAGTAGAGGTAGA-1	2.82862	-5.86205	Human	other
5739STDY8351256_TACGGGCCATCATCCC-1	1.88124	-0.306381	Human	other
5739STDY8351256_TAGGCATAGGCATGGT-1	2.39559	-1.11883	Human	other
5739STDY8351256_TCAACGATCTATGTGG-1	3.21497	1.40218	Human	other
5739STDY8351256_TCTGGAAAGGACACCA-1	2.82788	-1.42512	Human	other
5739STDY8351256_TGAGCATGTCACCCAG-1	3.5866	-3.78314	Human	other
5739STDY8351256_TGGCGCACACATCCAA-1	1.20661	-5.43684	Human	other
5739STDY8351256_TTCCCAGAGAAGGTGA-1	-0.802665	-2.17435	Human	other
5739STDY8351264_AACTTTCAGATCACGG-1	3.40134	-5.23981	Human	other
5739STDY8351264_ACGCCAGAGTGAATTG-1	3.46882	-4.43405	Human	other
5739STDY8351264_ACGGGCTAGTAGCCGA-1	-2.40752	-0.970819	Human	other
5739STDY8351264_ACTTGTTAGAAACCTA-1	3.11504	-5.03879	Human	other
5739STDY8351264_AGGCCACGTGTATGGG-1	-2.60639	-1.46739	Human	other
5739STDY8351264_AGGGATGTCTCAAACG-1	-0.459538	0.770858	Human	other
5739STDY8351264_ATCATCTAGACCTTTG-1	4.34018	-4.60158	Human	other
5739STDY8351264_ATCATCTCAGTAAGAT-1	-1.75541	-3.52412	Human	other
5739STDY8351264_CAACCAAAGCGGCTTC-1	-0.433047	-4.41982	Human	other
5739STDY8351264_CAAGTTGAGGACGAAA-1	2.54762	-5.19624	Human	other
5739STDY8351264_CAGCTGGAGGACGAAA-1	0.26741	0.799366	Human	other
5739STDY8351264_CAGTCCTCACGTCTCT-1	2.9573	-5.44515	Human	other
5739STDY8351264_CATCAGATCTCAAACG-1	5.50631	-1.6567	Human	other
5739STDY8351264_CATGACAAGACGCAAC-1	-3.1007	-1.68667	Human	other
5739STDY8351264_CGCCAAGAGTCCATAC-1	-2.86973	-2.14206	Human	other
5739STDY8351264_CGTCAGGAGTGCCATT-1	-2.51729	-0.966036	Human	other
5739STDY8351264_CTCTACGCAAGGACAC-1	5.32931	-1.3864	Human	other
5739STDY8351264_CTGATCCGTATCGCAT-1	-3.06915	-1.97581	Human	other
5739STDY8351264_GAACATCAGCAGCGTA-1	-1.06457	-3.29845	Human	other
5739STDY8351264_GCATGTACAGCTGCAC-1	-2.07197	-3.30964	Human	other
5739STDY8351264_GGAAAGCAGTGTACGG-1	-0.700696	-1.05683	Human	other
5739STDY8351264_GGGAATGCATACTCTT-1	5.52121	-1.68145	Human	other
5739STDY8351264_GTCTTCGGTGCAACGA-1	3.19567	-3.86898	Human	other
5739STDY8351264_TACGGTACACCGCTAG-1	4.03742	-2.88096	Human	other
5739STDY8351264_TCGGTAAGTAAATGAC-1	-0.433722	0.0024127	Human	other
5739STDY8351264_TGGGAAGGTATTCGTG-1	2.2249	-5.29357	Human	other
5739STDY8351264_TGGGAAGGTTACCAGT-1	-0.196701	-0.265482	Human	other
5739STDY8351272_ACGGGCTAGTAGCCGA-1	-2.99319	-1.4279	Human	other
5739STDY8351217_AAACGGGAGCGCCTTG-1	3.87538	1.74207	Human	other
5739STDY8351217_AAACGGGTCTTGCAAG-1	2.37954	-2.12479	Human	other
5739STDY8351217_AAAGATGGTCCGAGTC-1	1.62435	-2.00243	Human	other
5739STDY8351217_AAGACCTCACAGCCCA-1	-0.965271	-3.01442	Human	other
5739STDY8351217_ACACCGGAGCCTCGTG-1	0.796672	-0.161047	Human	other
5739STDY8351217_ACACCGGAGGGTGTTG-1	0.8823	-1.09603	Human	other
5739STDY8351217_ACATGGTCATTCGACA-1	2.7374	-1.69717	Human	other
5739STDY8351217_ACCGTAATCTTCGAGA-1	2.19134	-2.11905	Human	other
5739STDY8351217_ACGATGTAGACTTGAA-1	-1.63164	-3.73872	Human	other
5739STDY8351217_ACGCCGATCAACGAAA-1	3.12386	1.10451	Human	other
5739STDY8351217_ACGGGCTCACTTACGA-1	-0.190725	0.744331	Human	other
5739STDY8351217_ACGTCAACAGCCAGAA-1	0.516919	-2.14181	Human	other
5739STDY8351217_ACTTGTTCAGCTGTGC-1	2.66322	1.08804	Human	other
5739STDY8351217_AGCTTGAGTCCTCCAT-1	1.73682	-0.531775	Human	other
5739STDY8351217_AGGCCACAGCGTGAAC-1	1.84689	-1.44927	Human	other
5739STDY8351217_AGTGGGAAGACTAGAT-1	7.52167	2.42989	Human	other
5739STDY8351217_ATAACGCTCCATGAAC-1	-1.2928	-2.49567	Human	other
5739STDY8351217_ATCGAGTGTCGACTAT-1	2.49128	-1.8511	Human	other
5739STDY8351217_ATGCGATGTAAATGTG-1	-0.703827	-2.84879	Human	other
5739STDY8351217_CACAGTACACAAGCCC-1	1.0586	-4.75612	Human	other
5739STDY8351217_CACCACTAGTCATGCT-1	7.04785	-5.92159	Human	other
5739STDY8351217_CAGAGAGCATGGAATA-1	2.06289	-1.05536	Human	other
5739STDY8351217_CAGAGAGGTAAATGAC-1	1.64812	-2.08289	Human	other
5739STDY8351217_CAGATCAAGATCTGCT-1	0.242122	-4.28626	Human	other
5739STDY8351217_CAGCATACAGGTCGTC-1	-1.38199	-1.44004	Human	other
5739STDY8351217_CATCGAAGTGTGACGA-1	2.16363	1.14688	Human	other
5739STDY8351217_CATGACAGTACCGTTA-1	-0.392213	-2.52822	Human	other
5739STDY8351217_CATTATCAGCCCAACC-1	3.25256	-2.15904	Human	other
5739STDY8351217_CCACGGAAGGAACTGC-1	0.338668	-6.05037	Human	other
5739STDY8351217_CCATTCGCAGTCTTCC-1	2.88745	1.91831	Human	other
5739STDY8351217_CCGTTCAAGCCACCTG-1	-4.52292	4.97909	Human	other
5739STDY8351217_CCTATTAAGCTGCAAG-1	-0.106396	-2.39021	Human	other
5739STDY8351217_CCTCAGTGTGTCTGAT-1	2.84266	1.05855	Human	other
5739STDY8351217_CCTTTCTCACGGTAGA-1	-1.65616	-2.67058	Human	other
5739STDY8351217_CGAGCCACAAGGCTCC-1	3.70511	2.10237	Human	other
5739STDY8351217_CGAGCCAGTTGGTTTG-1	-0.63487	-2.62443	Human	other
5739STDY8351217_CGATGGCCAACACGCC-1	-1.6487	-0.845653	Human	other
5739STDY8351217_CGATGGCTCCAAAGTC-1	3.4384	2.23153	Human	other
5739STDY8351217_CGATGTACACAGTCGC-1	1.3182	-4.44853	Human	other
5739STDY8351217_CGATTGAAGTGTACTC-1	1.98723	-0.604158	Human	other
5739STDY8351217_CGCCAAGTCCTTGACC-1	-1.15596	-2.85556	Human	other
5739STDY8351217_CTAACTTAGAGCTGGT-1	2.28037	-1.02108	Human	other
5739STDY8351217_CTAAGACTCGCATGAT-1	2.71335	0.277089	Human	other
5739STDY8351217_CTAGAGTCATCGATTG-1	1.53293	-1.74377	Human	other
5739STDY8351217_CTCGAGGTCCAGTAGT-1	1.97439	-1.88326	Human	other
5739STDY8351217_CTCGTACTCGCCATAA-1	3.1404	-0.028726	Human	other
5739STDY8351217_CTCGTCAGTTTGTTTC-1	2.77316	-0.780848	Human	other
5739STDY8351217_CTCGTCATCTCCAGGG-1	0.243345	-0.286461	Human	other
5739STDY8351217_CTCTGGTCAGACAGGT-1	2.27738	-1.25406	Human	other
5739STDY8351217_CTCTGGTGTACTCTCC-1	-1.0408	-0.512815	Human	other
5739STDY8351217_CTCTGGTGTCTAGCGC-1	3.18835	-1.8148	Human	other
5739STDY8351217_CTGTGCTAGAAACCGC-1	0.883962	-0.936397	Human	other
5739STDY8351217_CTTAACTCAAGGTTTC-1	2.08124	-0.778813	Human	other
5739STDY8351217_CTTGGCTGTTTAAGCC-1	-0.0300765	0.0741162	Human	other
5739STDY8351217_GAAACTCAGCTGTCTA-1	-1.54325	-2.47362	Human	other
5739STDY8351217_GAAACTCGTTCCAACA-1	7.94424	-5.88082	Human	other
5739STDY8351217_GAACCTAGTAATCACC-1	0.713801	-0.496006	Human	other
5739STDY8351217_GAAGCAGCACATTAGC-1	1.49261	-2.07259	Human	other
5739STDY8351217_GAAGCAGGTACTCGCG-1	3.54768	-2.29139	Human	other
5739STDY8351217_GACCAATCAGATGAGC-1	-1.3955	-1.03452	Human	other
5739STDY8351217_GACCAATTCTCCTATA-1	4.05344	0.710937	Human	other
5739STDY8351217_GACGCGTAGTACCGGA-1	2.44274	0.265938	Human	other
5739STDY8351217_GATCAGTAGAGTACCG-1	8.87614	-3.01152	Human	other
5739STDY8351217_GATGAGGTCCTTAATC-1	2.20242	-2.227	Human	other
5739STDY8351217_GCATACAGTACATCCA-1	-2.01048	-1.75909	Human	other
5739STDY8351217_GCATACAGTACTTAGC-1	6.96224	-7.97957	Human	other
5739STDY8351217_GCATACATCAACCAAC-1	-0.888853	-1.31733	Human	other
5739STDY8351217_GCATACATCCGCAGTG-1	-0.578505	-2.99951	Human	other
5739STDY8351217_GCATGTATCGGCGCAT-1	2.65725	1.03208	Human	other
5739STDY8351217_GCCTCTAGTACTCTCC-1	1.99922	0.939716	Human	other
5739STDY8351217_GCGACCAGTGCAGGTA-1	2.6926	-1.00709	Human	other
5739STDY8351217_GCGCCAAAGACAGGCT-1	-1.79793	-1.82057	Human	other
5739STDY8351217_GCTGCGAGTCTTCAAG-1	-0.179899	0.0112591	Human	other
5739STDY8351217_GCTGGGTCAAGCGATG-1	-1.36396	-2.16136	Human	other
5739STDY8351217_GCTTGAATCGCTAGCG-1	0.313389	-5.85514	Human	other
5739STDY8351217_GGACAAGTCTTTAGGG-1	0.735986	-4.22742	Human	other
5739STDY8351217_GGACGTCAGACCTAGG-1	1.013	-5.64815	Human	other
5739STDY8351217_GGACGTCCACAGGCCT-1	-0.0616048	-0.24269	Human	other
5739STDY8351217_GGATGTTGTACCTACA-1	3.5073	0.713574	Human	other
5739STDY8351217_GGCCGATAGATGTGGC-1	-1.10663	-2.77666	Human	other
5739STDY8351217_GGGAATGCAGGCGATA-1	2.55349	1.59241	Human	other
5739STDY8351217_GGGAATGTCATCGATG-1	-0.185908	-2.05223	Human	other
5739STDY8351217_GGGATGATCATTATCC-1	-1.32272	-3.14854	Human	other
5739STDY8351217_GTAGTCAGTCATATCG-1	2.1358	-1.70767	Human	other
5739STDY8351217_GTCACGGCATATGAGA-1	2.48	1.07153	Human	other
5739STDY8351217_GTCTCGTAGCAGACTG-1	1.15917	-1.19126	Human	other
5739STDY8351217_GTTAAGCGTTCGCGAC-1	0.630075	-5.26468	Human	other
5739STDY8351217_TACGGATCAGCCTGTG-1	1.48201	-0.883428	Human	other
5739STDY8351217_TACTTACGTTAAGGGC-1	-1.16878	-3.09377	Human	other
5739STDY8351217_TAGACCATCCTGCTTG-1	2.18868	1.4893	Human	other
5739STDY8351217_TAGGCATAGTTATCGC-1	0.833158	-1.77518	Human	other
5739STDY8351217_TATCTCAGTACGACCC-1	0.548881	-3.04325	Human	other
5739STDY8351217_TCAACGAAGTGCCAGA-1	-9.08189	0.44426	Human	other
5739STDY8351217_TCAACGAGTGGGTCAA-1	3.54036	-2.17656	Human	other
5739STDY8351217_TCACAAGAGTACGACG-1	1.81606	1.45401	Human	other
5739STDY8351217_TCAGATGTCTAACTGG-1	0.64082	-6.21993	Human	other
5739STDY8351217_TCAGGATAGAGCTGCA-1	-7.23718	0.162465	Human	other
5739STDY8351217_TCAGGTATCGGAAATA-1	2.19945	-3.07175	Human	other
5739STDY8351217_TCAGGTATCTGGAGCC-1	1.71642	-5.17132	Human	other
5739STDY8351217_TCGCGAGTCTCAAACG-1	0.899162	-0.602245	Human	other
5739STDY8351217_TCGCGTTTCACCATAG-1	-1.06892	-1.62806	Human	other
5739STDY8351217_TCGGTAAGTCTAAACC-1	-0.304984	0.661209	Human	other
5739STDY8351217_TCGTACCGTAAATGAC-1	-1.42861	-0.870793	Human	other
5739STDY8351217_TCTGGAATCGCCATAA-1	-1.88538	-1.77417	Human	other
5739STDY8351217_TGACTAGGTATGCTTG-1	0.653438	-5.24615	Human	other
5739STDY8351217_TGCACCTTCGGCGCAT-1	-0.904747	-3.29813	Human	other
5739STDY8351217_TGCCCATGTGCAGTAG-1	2.0049	-2.04263	Human	other
5739STDY8351217_TGCGGGTTCATGGTCA-1	-0.947094	-2.82688	Human	other
5739STDY8351217_TGCGTGGTCACGCATA-1	1.26359	-4.54259	Human	other
5739STDY8351217_TGGACGCAGATGGGTC-1	-0.617934	-1.41948	Human	other
5739STDY8351217_TGGCTGGTCCCTAACC-1	-0.741574	-2.91228	Human	other
5739STDY8351217_TGGGAAGGTTTGTTGG-1	1.68996	-1.66473	Human	other
5739STDY8351217_TGGTTCCCATTTGCTT-1	2.40025	-1.54336	Human	other
5739STDY8351217_TTAGGACGTTCAGGCC-1	2.58361	-1.41079	Human	other
5739STDY8351217_TTGAACGCAGATCGGA-1	-0.429931	-2.69651	Human	other
5739STDY8351217_TTGCCGTAGAAGGGTA-1	-2.38111	-0.554451	Human	other
5739STDY8351217_TTTATGCAGACGCTTT-1	1.57929	-4.25839	Human	other
5739STDY8351217_TTTCCTCAGAAACGAG-1	6.30843	-6.75225	Human	other
5739STDY8351217_TTTGGTTGTGAAGGCT-1	2.19645	-1.76518	Human	other
5739STDY8351217_TTTGTCATCCTATGTT-1	-0.0882414	-2.22817	Human	other
5739STDY8351225_AAAGATGCAATACGCT-1	-1.35679	-3.13374	Human	other
5739STDY8351225_AACACGTCACCTGGTG-1	-0.66469	-2.70227	Human	other
5739STDY8351225_AACCGCGCACGTGAGA-1	1.20786	-0.775221	Human	other
5739STDY8351225_AACTCCCAGTCACGCC-1	0.889066	-2.21064	Human	other
5739STDY8351225_AACTCCCTCTGTCCGT-1	1.95	-0.400581	Human	other
5739STDY8351225_AACTCTTTCATCGCTC-1	0.879957	-0.649273	Human	other
5739STDY8351225_AAGACCTGTCCTAGCG-1	-0.763467	-1.4547	Human	other
5739STDY8351225_ACAGCCGAGGTCATCT-1	0.823116	-6.21956	Human	other
5739STDY8351225_ACATCAGAGCTGGAAC-1	0.868509	-5.87371	Human	other
5739STDY8351225_ACGATACCAGGCTGAA-1	3.47377	1.93307	Human	other
5739STDY8351225_ACGGAGAGTTGTCTTT-1	-2.18957	-0.468574	Human	other
5739STDY8351225_ACTGATGTCGCCCTTA-1	-1.62473	-2.90318	Human	other
5739STDY8351225_ACTTTCATCTTCGAGA-1	-1.83362	-2.62262	Human	other
5739STDY8351225_AGAATAGAGCTGATAA-1	-0.522581	-0.240624	Human	other
5739STDY8351225_AGAGCGATCCGCAGTG-1	1.6641	-0.401321	Human	other
5739STDY8351225_AGCGTATCAAGCTGAG-1	-0.268694	-1.91744	Human	other
5739STDY8351225_AGTTGGTGTTGTTTGG-1	0.101503	-6.45633	Human	other
5739STDY8351225_ATGTGTGGTTCTGTTT-1	0.79502	-6.20669	Human	other
5739STDY8351225_ATTGGACCAAACAACA-1	0.444381	-6.58537	Human	other
5739STDY8351225_ATTGGTGAGGGTCTCC-1	1.27358	-3.70653	Human	other
5739STDY8351225_CACAAACAGCAAATCA-1	2.82248	-0.829448	Human	other
5739STDY8351225_CACACCTCATTCACTT-1	-0.37208	-2.76713	Human	other
5739STDY8351225_CACAGTATCATATCGG-1	3.26729	2.40943	Human	other
5739STDY8351225_CACCACTGTCGTCTTC-1	2.80371	-1.26784	Human	other
5739STDY8351225_CATGGCGGTATAGGGC-1	-2.04846	-0.355083	Human	other
5739STDY8351225_CCAGCGATCGCTAGCG-1	-0.785135	-2.73646	Human	other
5739STDY8351225_CCATTCGCAGTCTTCC-1	1.62994	-1.50354	Human	other
5739STDY8351225_CCCAATCAGAGCCTAG-1	-0.746065	-2.68292	Human	other
5739STDY8351225_CCCATACAGCGCTCCA-1	-0.906703	-4.10909	Human	other
5739STDY8351225_CCGGTAGTCTCTTGAT-1	0.237013	1.72777	Human	other
5739STDY8351225_CCTTACGGTTGGGACA-1	-1.34781	-3.83572	Human	other
5739STDY8351225_CGAATGTAGACCACGA-1	-1.10672	-3.9249	Human	other
5739STDY8351225_CGACCTTAGGCACATG-1	1.22831	-6.20483	Human	other
5739STDY8351225_CGCGTTTCACACATGT-1	-1.12655	-4.13085	Human	other
5739STDY8351225_CTAACTTGTGTAATGA-1	-0.825085	-3.61208	Human	other
5739STDY8351225_CTCTACGTCCAACCAA-1	-0.97586	-1.68434	Human	other
5739STDY8351225_GAACCTATCATTTGGG-1	3.27796	1.85211	Human	other
5739STDY8351225_GACACGCCATGGGAAC-1	-0.677249	-5.36143	Human	other
5739STDY8351225_GACCAATCATTTGCCC-1	-1.43216	-3.79951	Human	other
5739STDY8351225_GACCTGGAGGTGGGTT-1	0.719408	-6.42644	Human	other
5739STDY8351225_GACGTGCCATCTGGTA-1	-2.16363	-0.417299	Human	other
5739STDY8351225_GAGTCCGGTCTACCTC-1	0.644749	2.04635	Human	other
5739STDY8351225_GATCAGTAGTGAATTG-1	1.81314	-1.52485	Human	other
5739STDY8351225_GATCGTACAAAGTCAA-1	1.0516	-4.99044	Human	other
5739STDY8351225_GCATGATGTCAGATAA-1	-0.0686253	0.396882	Human	other
5739STDY8351225_GCGCAGTAGGAACTGC-1	-2.00861	-0.449091	Human	other
5739STDY8351225_GCTGGGTAGGATATAC-1	1.98357	0.0472025	Human	other
5739STDY8351225_GGATGTTCAGTATGCT-1	-1.72203	-2.28642	Human	other
5739STDY8351225_GGATGTTGTACTCGCG-1	2.80386	0.876685	Human	other
5739STDY8351225_GGCTGGTTCACGCGGT-1	1.5981	0.298139	Human	other
5739STDY8351225_GGGTCTGTCCTCGCAT-1	0.692584	-6.23339	Human	other
5739STDY8351225_GTAACGTGTAGAAGGA-1	3.67481	1.68326	Human	other
5739STDY8351225_GTAACTGTCCGCAAGC-1	0.158698	0.409016	Human	other
5739STDY8351225_GTATTCTCAGATCTGT-1	-2.11446	-0.383032	Human	other
5739STDY8351225_GTCAAGTTCGATGAGG-1	-0.529643	-3.04412	Human	other
5739STDY8351225_GTCAAGTTCGGTTAAC-1	-1.80975	-1.03474	Human	other
5739STDY8351225_GTTTCTAAGAGGTTAT-1	2.83494	1.52357	Human	other
5739STDY8351225_TACCTTAGTCTTGCGG-1	-0.352255	-1.6119	Human	other
5739STDY8351225_TAGTGGTTCGGTGTTA-1	1.77293	-1.97769	Human	other
5739STDY8351225_TAGTGGTTCTTTAGGG-1	0.695142	-5.80414	Human	other
5739STDY8351225_TAGTTGGCAACTGCTA-1	-0.864808	-2.02032	Human	other
5739STDY8351225_TCACAAGAGCTAACAA-1	-0.864386	-2.45718	Human	other
5739STDY8351225_TCGAGGCAGTGATCGG-1	-2.20406	-0.596273	Human	other
5739STDY8351225_TCTATTGCATGACATC-1	2.77419	-0.29265	Human	other
5739STDY8351225_TCTTCGGAGAGTAAGG-1	1.87138	-2.62348	Human	other
5739STDY8351225_TGAAAGAGTACCGGCT-1	-1.86117	-0.452767	Human	other
5739STDY8351225_TGCGTGGCAAAGGCGT-1	0.998633	-5.93486	Human	other
5739STDY8351225_TGCTACCCAAAGAATC-1	0.601259	-4.80077	Human	other
5739STDY8351225_TGGCCAGAGAATTCCC-1	-2.0605	-0.468891	Human	other
5739STDY8351225_TGTTCCGAGTACACCT-1	0.682007	-6.2387	Human	other
5739STDY8351225_TTCTTAGTCACGATGT-1	1.25455	-5.13372	Human	other
5739STDY8351225_TTTATGCAGTAAGTAC-1	2.6344	0.0403669	Human	other
5739STDY8351225_TTTCCTCCATATACCG-1	-2.18382	-0.53837	Human	other
5739STDY8351225_TTTGCGCTCAGTTCGA-1	0.851831	3.49232	Human	other
5739STDY8351233_ACGGGCTAGTAGCCGA-1	-1.3616	-1.76501	Human	other
5739STDY8351233_CTAGTGACAGGGTATG-1	1.52084	0.276519	Human	other
5739STDY8351233_CTCGGAGTCTTTAGGG-1	-0.490963	-1.62353	Human	other
5739STDY8351233_CTGATCCCAGTATAAG-1	1.88538	-0.40619	Human	other
5739STDY8351233_GTCACAAAGAGTGACC-1	0.964047	-6.56136	Human	other
5739STDY8351241_AAAGCAAAGCACCGTC-1	-0.0855569	-6.01843	Human	other
5739STDY8351241_AAAGCAAGTGTATGGG-1	3.46393	1.29058	Human	other
5739STDY8351241_AACGTTGAGGGCTCTC-1	1.55112	-0.558547	Human	other
5739STDY8351241_AATCGGTCATCGATTG-1	2.81271	-0.137513	Human	other
5739STDY8351241_ACATCAGGTGCGGTAA-1	1.08426	0.189246	Human	other
5739STDY8351241_ACCGTAAAGCTGCAAG-1	1.65498	0.451058	Human	other
5739STDY8351241_ACCTTTAAGACCCACC-1	-0.878401	-2.58972	Human	other
5739STDY8351241_ACGAGGATCACTTATC-1	2.37171	-0.690279	Human	other
5739STDY8351241_ACGATGTCAGTCAGAG-1	2.07638	0.0443968	Human	other
5739STDY8351241_ACGGAGAGTTGATTGC-1	1.41824	0.114453	Human	other
5739STDY8351241_ACGGCCAGTGGCTCCA-1	-1.27148	-3.13197	Human	other
5739STDY8351241_ACGGGTCTCCCAGGTG-1	2.59199	-0.523423	Human	other
5739STDY8351241_ACTGATGAGATGGCGT-1	0.897952	-4.23946	Human	other
5739STDY8351241_ACTGATGTCGCGTAGC-1	2.34411	0.257213	Human	other
5739STDY8351241_ACTTGTTCAGGACGTA-1	-0.930602	-2.80583	Human	other
5739STDY8351241_AGAATAGCACATGACT-1	2.00551	-0.747868	Human	other
5739STDY8351241_AGAGCTTAGTTAGGTA-1	2.41932	1.69863	Human	other
5739STDY8351241_AGCGGTCAGAAAGTGG-1	2.59255	1.31678	Human	other
5739STDY8351241_AGCGTATCACGAAACG-1	2.17674	-1.5277	Human	other
5739STDY8351241_AGGCCGTGTAAGTTCC-1	0.529161	-6.03472	Human	other
5739STDY8351241_AGGCCGTGTCTAGGTT-1	-2.04848	-2.13637	Human	other
5739STDY8351241_AGGGATGCACATTTCT-1	2.66699	-0.912891	Human	other
5739STDY8351241_AGTTGGTAGGAGTAGA-1	-0.89545	-2.80662	Human	other
5739STDY8351241_ATAAGAGTCAGCACAT-1	0.883089	-5.32677	Human	other
5739STDY8351241_ATCTACTAGGACACCA-1	-0.930649	-2.59316	Human	other
[truncated: 8,765 more rows]

## Sheet: Fig4b
	SRR1274691	SRR1274692	SRR1274693	SRR1274694	SRR1274695	SRR1274696	SRR1274697	SRR1274698	PR50642a	PR50642c	PR50642d	PR54845a	PR54845b	PR54845c	Pericyte	Mesangial Like Cells
[truncated: 6 more rows]

[truncated: 5 more sheets: Fig4c, Fig4d, FigS1b, Fig2b_LEFT, FigS2b_RIGHT]
